# Supplementary material for: Genome Sequencing and Comparative Analysis of Saccharomyces cerevisiae Strains of the Peterhof Genetic Collection
Source: PLoS One. 2016 May 6;11(5):e0154722. doi: 10.1371/journal.pone.0154722 (PMC4859572; doi:10.1371/journal.pone.0154722)
Supplement: S1 Table — (XLS) [file pone.0154722.s009.xls]

## Sheet: Sheet1
YAL002W
YAL003W
YAL007C
YAL008W
YAL030W
YAL031C
YAL033W
YAL039C
YAR015W
YBL010C
YBL049W
YBL057C
YBL074C
YBL078C
YBL090W
YBL091C
YBL102W
YBL107C
YBR014C
YBR018C
YBR022W
YBR035C
YBR037C
YBR039W
YBR040W
YBR041W
YBR047W
YBR053C
YBR056W
YBR122C
YBR128C
YBR137W
YBR141C
YBR143C
YBR145W
YBR152W
YBR154C
YBR157C
YBR158W
YBR164C
YBR165W
YBR172C
YBR173C
YBR193C
YBR195C
YBR196C
YBR197C
YBR201W
YBR207W
YBR209W
YBR213W
YBR246W
YBR247C
YBR249C
YBR250W
YBR251W
YBR258C
YBR261C
YBR263W
YBR264C
YBR269C
YBR270C
YBR271W
YBR272C
YBR278W
YBR282W
YBR286W
YBR294W
YBR296C
YCL001W
YCL004W
YCL005W
YCL056C
YCR003W
YCR005C
YCR007C
YCR009C
YCR016W
YCR019W
YCR021C
YCR022C
YCR034W
YCR036W
YCR046C
YCR052W
YCR057C
YCR069W
YCR090C
YDL042C
YDL045C
YDL053C
YDL054C
YDL055C
YDL057W
YDL069C
YDL086W
YDL106C
YDL111C
YDL117W
YDL120W
YDL121C
YDL124W
YDL128W
YDL129W
YDL135C
YDL142C
YDL155W
YDL157C
YDL165W
YDL177C
YDL178W
YDL183C
YDL230W
YDL237W
YDL238C
YDR006C
YDR013W
YDR029W
YDR032C
YDR045C
YDR049W
YDR068W
YDR071C
YDR081C
YDR083W
YDR100W
YDR102C
YDR103W
YDR107C
YDR111C
YDR116C
YDR117C
YDR121W
YDR140W
YDR147W
YDR148C
YDR153C
YDR155C
YDR158W
YDR163W
YDR166C
YDR167W
YDR175C
YDR177W
YDR183W
YDR208W
YDR216W
YDR231C
YDR236C
YDR242W
YDR245W
YDR246W
YDR247W
YDR248C
YDR249C
YDR252W
YDR253C
YDR268W
YDR272W
YDR274C
YDR284C
YDR286C
YDR288W
YDR298C
YDR304C
YDR306C
YDR308C
YDR347W
YDR348C
YDR354W
YDR376W
YDR382W
YDR383C
YDR399W
YDR400W
YDR403W
YDR405W
YDR434W
YDR437W
YDR441C
YDR444W
YDR446W
YDR459C
YDR468C
YDR472W
YDR482C
YDR499W
YDR502C
YDR503C
YDR511W
YEL001C
YEL003W
YEL006W
YEL008W
YEL014C
YEL019C
YEL024W
YEL027W
YEL028W
YEL029C
YEL030W
YEL035C
YEL038W
YEL042W
YEL048C
YEL058W
YEL063C
YER004W
YER008C
YER012W
YER023W
YER036C
YER037W
YER038C
YER039C
YER050C
YER051W
YER054C
YER077C
YER079W
YER085C
YER086W
YER087W
YER099C
YER100W
YER110C
YER112W
YER115C
YER119C
YER121W
YER122C
YER124C
YER126C
YER127W
YER128W
YER134C
YER136W
YER139C
YER141W
YER152C
YER154W
YER155C
YER157W
YER175C
YFL005W
YFL011W
YFL012W
YFL026W
YFL028C
YFL046W
YFL047W
YFL049W
YFR003C
YFR008W
YFR020W
YFR022W
YGL002W
YGL007W
YGL010W
YGL011C
YGL012W
YGL020C
YGL038C
YGL047W
YGL048C
YGL050W
YGL064C
YGL065C
YGL068W
YGL070C
YGL071W
YGL079W
YGL080W
YGL085W
YGL089C
YGL094C
YGL095C
YGL098W
YGL101W
YGL108C
YGL117W
YGL119W
YGL121C
YGL130W
YGL143C
YGL153W
YGL154C
YGL155W
YGL157W
YGL159W
YGL162W
YGL174W
YGL176C
YGL180W
YGL208W
YGL209W
YGL219C
YGL247W
YGR005C
YGR007W
YGR010W
YGR015C
YGR016W
YGR020C
YGR030C
YGR031W
YGR036C
YGR039W
YGR049W
YGR052W
YGR057C
YGR080W
YGR089W
YGR102C
YGR104C
YGR106C
YGR111W
YGR112W
YGR113W
YGR117C
YGR120C
YGR122W
YGR127W
YGR131W
YGR132C
YGR133W
YGR145W
YGR153W
YGR154C
YGR158C
YGR172C
YGR174C
YGR181W
YGR193C
YGR195W
YGR203W
YGR215W
YGR220C
YGR251W
YGR252W
YGR255C
YGR263C
YGR266W
YGR268C
YGR283C
YGR284C
YGR285C
YHL010C
YHL015W
YHR001W
YHR008C
YHR010W
YHR014W
YHR036W
YHR049W
YHR060W
YHR063C
YHR074W
YHR075C
YHR076W
YHR085W
YHR086W
YHR087W
YHR089C
YHR105W
YHR106W
YHR108W
YHR121W
YHR122W
YHR127W
YHR128W
YHR136C
YHR138C
YHR147C
YHR151C
YHR152W
YHR153C
YHR160C
YHR163W
YHR176W
YHR181W
YHR195W
YHR199C
YHR200W
YHR202W
YIL004C
YIL007C
YIR001C
YIR004W
YIR005W
YIR013C
YIR014W
YIR024C
YIR025W
YIR027C
YIR031C
YJL003W
YJL011C
YJL012C
YJL029C
YJL038C
YJL053W
YJL065C
YJL066C
YJL068C
YJL099W
YJL104W
YJL110C
YJL116C
YJL118W
YJL125C
YJL131C
YJL132W
YJL133W
YJL137C
YJL148W
YJL156C
YJL167W
YJL168C
YJL170C
YJL173C
YJL174W
YJL179W
YJL180C
YJR003C
YJR008W
YJR048W
YJR055W
YJR057W
YJR062C
YJR063W
YJR074W
YJR082C
YJR083C
YJR093C
YJR096W
YJR097W
YJR108W
YJR120W
YJR125C
YJR131W
YJR133W
YJR135C
YKL003C
YKL007W
YKL008C
YKL013C
YKL016C
YKL023W
YKL025C
YKL058W
YKL061W
YKL063C
YKL067W
YKL074C
YKL095W
YKL098W
YKL100C
YKL110C
YKL113C
YKL114C
YKL116C
YKL117W
YKL127W
YKL132C
YKL137W
YKL141W
YKL152C
YKL159C
YKL160W
YKL170W
YKL178C
YKL184W
YKL185W
YKL187C
YKL195W
YKL196C
YKL206C
YKR003W
YKR006C
YKR007W
YKR023W
YKR024C
YKR025W
YKR026C
YKR037C
YKR055W
YKR058W
YKR060W
YKR061W
YKR062W
YKR067W
YKR076W
YKR077W
YKR078W
YKR088C
YKR090W
YKR091W
YKR099W
YKR100C
YLL004W
YLL018C
YLL036C
YLL062C
YLR011W
YLR013W
YLR017W
YLR018C
YLR028C
YLR031W
YLR049C
YLR050C
YLR052W
YLR053C
YLR064W
YLR104W
YLR108C
YLR109W
YLR113W
YLR122C
YLR135W
YLR145W
YLR150W
YLR151C
YLR154C
YLR212C
YLR221C
YLR227C
YLR254C
YLR268W
YLR284C
YLR285W
YLR288C
YLR289W
YLR293C
YLR295C
YLR297W
YLR298C
YLR300W
YLR301W
YLR307W
YLR308W
YLR313C
YLR315W
YLR319C
YLR323C
YLR355C
YLR364W
YLR365W
YLR380W
YLR390W
YLR392C
YLR403W
YLR417W
YLR418C
YLR421C
YLR425W
YLR443W
YML004C
YML005W
YML021C
YML022W
YML035C
YML036W
YML050W
YML051W
YML055W
YML064C
YML065W
YML066C
YML074C
YML078W
YML079W
YML092C
YML096W
YML107C
YML108W
YML118W
YML120C
YML121W
YMR003W
YMR009W
YMR014W
YMR015C
YMR033W
YMR035W
YMR038C
YMR042W
YMR043W
YMR049C
YMR052W
YMR064W
YMR073C
YMR077C
YMR089C
YMR090W
YMR091C
YMR093W
YMR095C
YMR097C
YMR106C
YMR107W
YMR112C
YMR139W
YMR155W
YMR157C
YMR158W
YMR159C
YMR161W
YMR166C
YMR181C
YMR188C
YMR200W
YMR204C
YMR221C
YMR226C
YMR228W
YMR240C
YMR244W
YMR253C
YMR255W
YMR265C
YMR267W
YMR270C
YMR274C
YMR281W
YMR282C
YMR285C
YMR297W
YMR298W
YMR299C
YMR302C
YMR310C
YMR312W
YMR313C
YMR314W
YMR315W
YNL005C
YNL020C
YNL025C
YNL041C
YNL042W
YNL076W
YNL081C
YNL084C
YNL090W
YNL094W
YNL100W
YNL107W
YNL119W
YNL132W
YNL133C
YNL138W
YNL146W
YNL149C
YNL153C
YNL156C
YNL158W
YNL159C
YNL175C
YNL177C
YNL185C
YNL188W
YNL191W
YNL193W
YNL194C
YNL200C
YNL304W
YNL305C
YNL306W
YNR002C
YNR006W
YNR018W
YNR028W
YNR029C
YNR034W
YNR035C
YNR049C
YNR054C
YNR059W
YNR063W
YOL002C
YOL003C
YOL006C
YOL012C
YOL026C
YOL038W
YOL067C
YOL085C
YOL088C
YOL097C
YOL098C
YOL108C
YOL124C
YOL137W
YOL143C
YOL145C
YOL146W
YOL147C
YOR001W
YOR004W
YOR012W
YOR033C
YOR039W
YOR046C
YOR061W
YOR062C
YOR063W
YOR064C
YOR078W
YOR079C
YOR095C
YOR104W
YOR111W
YOR114W
YOR115C
YOR120W
YOR128C
YOR155C
YOR171C
YOR179C
YOR184W
YOR187W
YOR190W
YOR197W
YOR198C
YOR205C
YOR220W
YOR221C
YOR222W
YOR226C
YOR228C
YOR232W
YOR281C
YOR283W
YOR285W
YOR287C
YOR288C
YOR291W
YOR294W
YOR295W
YOR297C
YOR310C
YOR313C
YOR316C
YOR317W
YOR347C
YOR355W
YOR367W
YOR377W
YOR385W
YPL101W
YPL103C
YPL108W
YPL116W
YPL117C
YPL118W
YPL121C
YPL124W
YPL125W
YPL132W
YPL135W
YPL139C
YPL166W
YPL170W
YPL172C
YPL173W
YPL193W
YPL199C
YPL202C
YPL209C
YPL211W
YPL213W
YPL232W
YPL239W
YPL266W
YPR004C
YPR013C
YPR015C
YPR016C
YPR017C
YPR020W
YPR029C
YPR046W
YPR049C
YPR069C
YPR073C
YPR075C
YPR078C
YPR079W
YPR107C
YPR108W
YPR118W
YPR133C
YPR139C
YPR140W
YPR144C
YPR148C
YPR149W
YPR151C
YPR165W
YPR167C
YPR168W
YPR172W
YPR173C
YPR175W
YPR193C
