# Supplementary material for: Genome Sequencing and Comparative Analysis of Saccharomyces cerevisiae Strains of the Peterhof Genetic Collection
Source: PLoS One. 2016 May 6;11(5):e0154722. doi: 10.1371/journal.pone.0154722 (PMC4859572; doi:10.1371/journal.pone.0154722)
Supplement: S2 Table — Positions are indicated according to S288C SUC2 sequence. Variants are called according to short read alignment for sequenced PGC strains and to ungapped multiple alignment for known SUC genes (NCBI accession numbers are given in parentheses). (XLS) [file pone.0154722.s010.xls]

## Sheet: Sheet1
	Variant(s) in:
Position	S288C SUC2	15V-P4	25-25-2V-P3982	1B-D1606	74-D694	6P-33G-D373	SUC1 (X07570)	SUC2 Kyokai (AB534219)	SUC3 (KJ158251)	SUC4 (X07572)	SUC5 (KJ158250)	SUC7 (KJ158249)	SUC8 (KJ158248)	SUC9 (KJ158247)	SUC10 (KJ158246)
40	G	A, G	A	A	A	A	G	G	G	G	G	G	G	G	G
250	A	C	C	C	C	C	C	C	C	C	C	C	C	C	C
262	C	G	G	G	G	G	G	G	C	G	C	C	G	G	G
339	G	C, T	C	C, T	C	C	T	G	T	T	T	T	T	T	T
361	A	A, G	A	A, G	A	A	A	A	G	G	G	G	G	G	G
384	T	T, G	T	T, G	T	T	T	T	G	G	G	G	G	G	G
387	G	A	A	A	A	A	G	G	A	A	A	A	A	A	A
390	T	T, C	T	T, C	T	T	T	T	C	C	C	C	C	C	C
402	C	C, T	C	C, T	C	C	T	C	T	T	T	T	T	T	T
408	T	T, A	T, A	T, A	T	T	A	T	A	A	A	A	A	A	A
413	G	G, T	G, T	G, T	T	T	G	G	G	G	G	G	G	G	G
420	G	G, A	G, A	G, A	G	G	G	G	A	A	A	A	A	A	A
438	T	C	C	C	C	C	C	T	C	C	C	C	C	C	C
558	G	G, A	G, A	G, A	G	G, A	A	G	A	A	A	A	A	A	A
576	C	C, T	C, T	C, T	C	C, T	T	C	T	T	T	T	T	T	T
600	T	G	G	G	G	G	C	T	G	G	G	G	G	G	G
603	T	T, C	T, C	T, C	T	T, C	C	T	C	C	C	C	C	C	C
607	T	T, C	T, C	T, C	T	T, C	T	T	C	C	C	C	C	C	C
622	C	C, T	C, T	C, T	T	C, T	C	C	C	C	C	C	C	C	C
651	C	C, T	C	C, T	C	C, T	C	C	T	T	T	T	T	T	T
657	C	C, T	C, T	C, T	C	C, T	T	C	T	T	T	T	T	T	T
666	C	T	T	T	T	T	C	C	T	T	T	T	T	T	T
669	A	A, G	A, G	A, G	A	A, G	G	A	G	G	G	G	G	G	G
675	A	A, C	A, C	A, C	A	A, C	C	A	C	C	C	C	C	C	C
684	T	T, C	T, C	T, C	T	T, C	C	T	C	C	C	C	T	C	C
711	C	C, T	C, T	C, T	C	C, T	T	C	T	T	T	T	T	T	T
717	T	G, C	G, C	G, C	C	G, C	C	T	G	G	G	G	G	G	G
718	T	T, C	T, C	T, C	T	T, C	C	T	C	C	C	C	C	C	C
867	G	G, A	G, A	G, A	A	G, A	G	G	G	G	G	G	G	G	G
885	T	T, A	T, A	T, A	T	T, A	A	T	A	A	A	A	A	A	A
894	C	C, G	C, G	C, G	C	C, G	C	C	G	G	G	G	G	G	G
905	C	C, T	C	C	C	C	C	C	C	C	C	C	T	C	C
1053	C	T, C	C	T, C	C	T, C	C	C	T	T	T	T	T	T	T
1063	T	C, T	T	C, T	T	C, T	T	T	C	C	C	C	C	C	C
1080	T	T	T	T, C	T	T, C	C	T	C	C	C	C	C	C	C
1083	T	T	C	T, C	C	T, C	T	T	T	T	T	T	T	T	T
1086	C	C	C	C, A	C	C	A	C	A	A	A	A	A	A	A
1225	G	C, T	C	C	C	C	G	G	T	T	T	T	T	T	T
1227	C	C, A	C	C	C	C	C	C	A	A	A	A	A	A	A
1236	A	A, T	A	A, T	A	A	A	A	T	T	T	T	T	T	T
1245	C	C, T	C	C, T	C	C	C	C	T	T	T	T	T	T	T
1248	G	G, A	G	G, A	G	G	G	G	A	A	A	A	A	A	A
1275	G	G, A	G, A	G, A	G	G	G	G	A	A	A	A	A	A	A
1292	T	T, C	T, C	T, C	T	T	T	T	C	C	C	C	C	C	C
1335	C	G, C	G, C	G, C	C	G, C	C	C	G	C	G	G	C	G	G
1545	T	C, T	C, T	C, T	C	C, T	T	T	-	T	-	-	-	-	-
