# Supplementary material for: Genome Sequencing and Comparative Analysis of Saccharomyces cerevisiae Strains of the Peterhof Genetic Collection
Source: PLoS One. 2016 May 6;11(5):e0154722. doi: 10.1371/journal.pone.0154722 (PMC4859572; doi:10.1371/journal.pone.0154722)
Supplement: S3 Table — Shown are results of BLAST search (output format 6) in the 15V-P4 genome and in the YJM248 genome. (XLS) [file pone.0154722.s011.xls]

## Sheet: I. S288C ORFs < 96% similar to 15V-P4
qseqid	sseqid	pident	length	mismatch	gapopen	qstart	qend	sstart	send	evalue	bitscore
YAL016C-A	NODE_709_length_3844_cov_7.10116_ID_1417	94.29	333	1	1	1	315	704	372	7e-140	494
YAL063C	NODE_713_length_3816_cov_7.88371_ID_1425	87.18	1092	136	4	1	1090	2072	3161	0	1238
YAL063C-A	NODE_499_length_7489_cov_5.40315_ID_997	91.67	300	15	5	1	291	1751	2049	9e-114	407
YAL064C-A	NODE_563_length_6276_cov_13.7279_ID_1125	87.21	383	47	1	1	381	3279	3661	5e-122	435
YAL064W	NODE_499_length_7489_cov_5.40315_ID_997	95.79	285	11	1	1	285	2877	2594	2e-129	459
YAL064W-B	NODE_1024_length_758_cov_24.87_ID_2047	92.79	402	8	1	1	381	269	670	2e-160	562
YAL068W-A	NODE_1007_length_810_cov_12.3148_ID_2013	94.14	256	14	1	1	255	432	687	3e-108	388
YAL069W	NODE_976_length_958_cov_14.9651_ID_1951	93.08	318	18	2	1	315	525	209	2e-130	462
YAR075W	NODE_608_length_5248_cov_7.81215_ID_1215	92.8	472	30	2	1	472	3607	3140	0	680
YBL108W	NODE_1904_length_372_cov_7.31429_ID_3807	92.94	269	13	4	1	266	372	107	1e-107	387
YBL109W	NODE_976_length_958_cov_14.9651_ID_1951	89.38	339	30	4	1	336	872	537	4e-118	422
YBL111C	NODE_544_length_6645_cov_8.82326_ID_1087	91.42	1130	85	6	875	2004	1935	818	0	1539
YBR004C	NODE_521_length_7216_cov_5.71533_ID_1041	94.96	953	17	15	380	1302	7089	6138	0	1465
YBR302C	NODE_926_length_1280_cov_15.6383_ID_1851	94.65	1066	51	4	80	1139	1	1066	0	1648
YCR087C-A	NODE_235_length_16239_cov_7.87848_ID_469	95.89	462	4	1	1	462	7969	7523	0	734
YCR107W	NODE_363_length_11277_cov_4.76278_ID_725	85.36	895	125	5	157	1048	9226	10117	0	922
YCR108C	NODE_973_length_983_cov_7.93925_ID_1945	95.31	192	9	0	1	192	569	378	2e-83	305
YDL134C	NODE_289_length_13919_cov_7.84933_ID_577	91.54	981	83	0	128	1108	1700	2680	0	1352
YDL243C	NODE_363_length_11277_cov_4.76278_ID_725	92.73	990	72	0	1	990	9199	10188	0	1430
YDL245C	NODE_854_length_1989_cov_17.8577_ID_1707	90.22	1615	150	8	94	1704	1	1611	0	2100
YDL248W	NODE_761_length_3151_cov_13.5632_ID_1521	87.11	1156	140	8	1	1152	2658	1508	0	1301
YDR034C-A	NODE_147_length_22510_cov_6.17965_ID_293	94.35	177	10	0	1	177	21016	20840	2e-73	272
YDR102C	NODE_88_length_28393_cov_6.21832_ID_175	93.8	355	0	1	1	333	12409	12055	6e-146	514
YDR209C	NODE_6735_length_276_cov_1.13423_ID_13469	95.54	157	1	6	13	167	124	276	3e-65	246
YDR534C	NODE_261_length_15202_cov_7.02182_ID_521	91.88	751	35	11	863	1587	1338	588	0	1026
YDR543C	NODE_976_length_958_cov_14.9651_ID_1951	95.68	301	12	1	1	300	366	66	1e-136	483
YDR544C	NODE_976_length_958_cov_14.9651_ID_1951	87.6	242	16	8	201	429	769	529	7e-72	268
YDR545W	NODE_544_length_6645_cov_8.82326_ID_1087	91.34	3591	298	7	497	4086	3579	1	0	4896
YEL014C	NODE_742_length_3424_cov_6.33151_ID_1483	92.15	331	0	1	1	305	3094	3424	7e-125	444
YEL075C	NODE_1211_length_468_cov_71.9941_ID_2421	94.04	386	6	5	1	369	54	439	1e-162	569
YEL075W-A	NODE_1174_length_486_cov_97.1476_ID_2347	94.35	372	4	3	258	612	109	480	7e-158	555
YEL077C	NODE_544_length_6645_cov_8.82326_ID_1087	89.86	2358	214	15	5	2349	2346	1	0	3007
YER011W	NODE_477_length_8024_cov_5.90249_ID_953	93.54	542	35	0	1	542	1697	1156	0	808
YER046W-A	NODE_488_length_7693_cov_5.06371_ID_975	94.33	335	8	2	1	330	7671	7343	1e-142	503
YER135C	NODE_866_length_1869_cov_5.30425_ID_1731	95.37	410	2	1	1	393	1426	1017	0	636
YER187W	NODE_212_length_17179_cov_7.41972_ID_423	91.98	424	32	2	4	426	14438	14016	1e-169	593
YER188C-A	NODE_976_length_958_cov_14.9651_ID_1951	95.02	301	14	1	1	300	366	66	3e-133	472
YER188W	NODE_823_length_2322_cov_8.04055_ID_1645	95.72	444	19	0	1	444	989	1432	0	715
YER189W	NODE_1211_length_468_cov_71.9941_ID_2421	94.56	386	4	5	1	369	54	439	6e-166	580
YER190C-A	NODE_1189_length_478_cov_55.7179_ID_2377	93.28	372	25	0	205	576	390	19	3e-156	549
YER190W	NODE_544_length_6645_cov_8.82326_ID_1087	91.48	3591	293	8	155	3744	3579	1	0	4924
YFL019C	NODE_41_length_36266_cov_7.47162_ID_81	94.37	355	18	2	1	354	11330	11683	8e-155	544
YFL032W	NODE_202_length_17786_cov_7.29062_ID_403	95.77	331	4	4	1	321	6004	6334	3e-149	525
YFL056C	NODE_363_length_11277_cov_4.76278_ID_725	87.36	1123	141	1	6	1127	9066	10188	0	1286
YFL062W	NODE_926_length_1280_cov_15.6383_ID_1851	95.5	1067	42	4	80	1140	1	1067	0	1700
YFL063W	NODE_999_length_847_cov_7.22222_ID_1997	89.8	461	32	10	4	456	519	66	1e-164	577
YFL064C	NODE_823_length_2322_cov_8.04055_ID_1645	94.86	525	26	1	1	525	1662	2185	0	819
YFL066C	NODE_544_length_6645_cov_8.82326_ID_1087	92.73	1169	85	0	1	1169	1689	521	0	1688
YFL067W	NODE_1065_length_627_cov_65.05_ID_2129	82.41	506	51	23	24	528	627	159	2e-113	407
YFR012W	NODE_128_length_24056_cov_7.83836_ID_255	94.25	609	10	1	1	609	5809	6392	0	907
YGL052W	NODE_442_length_8896_cov_6.93101_ID_883	93.77	305	18	1	2	306	6715	7018	9e-129	457
YGL053W	NODE_442_length_8896_cov_6.93101_ID_883	79	519	86	20	1	509	5905	6410	4e-91	333
YGR023W	NODE_319_length_12566_cov_7.74162_ID_637	95.91	1002	20	6	676	1656	1767	766	0	1604
YGR139W	NODE_304_length_13296_cov_5.80097_ID_607	94.95	218	2	9	130	339	4	220	2e-91	333
YGR160W	NODE_282_length_14257_cov_6.97197_ID_563	93.13	655	2	14	1	612	1483	829	0	920
YGR174W-A	NODE_48_length_34891_cov_6.54591_ID_95	91.01	89	4	3	1	85	9820	9908	4e-27	117
YGR287C	NODE_874_length_1794_cov_18.5561_ID_1747	90.31	980	93	2	1	979	979	1	0	1282
YGR295C	NODE_926_length_1280_cov_15.6383_ID_1851	92.57	1077	60	15	80	1146	1	1067	0	1528
YGR296C-A	NODE_1189_length_478_cov_55.7179_ID_2377	93.28	372	25	0	205	576	390	19	3e-156	549
YGR296W	NODE_544_length_6645_cov_8.82326_ID_1087	91.56	3591	290	8	689	4278	3579	1	0	4940
YHL008C	NODE_79_length_30167_cov_6.8515_ID_157	87.09	1913	202	24	1	1884	2826	930	0	2122
YHL045W	NODE_198_length_18113_cov_7.32447_ID_395	91.99	337	25	2	13	348	17952	17617	4e-133	472
YHL048C-A	NODE_815_length_2399_cov_11.5691_ID_1629	94.89	137	4	2	1	135	1012	877	3e-55	211
YHL048W	NODE_761_length_3151_cov_13.5632_ID_1521	85.83	1122	149	7	1	1117	2658	1542	0	1182
YHL049C	NODE_823_length_2322_cov_8.04055_ID_1645	95.76	661	28	0	1	661	1662	2322	0	1066
YHR028W-A	NODE_303_length_13310_cov_6.94394_ID_605	94.7	321	8	3	1	321	3319	3008	1e-138	490
YHR043C	NODE_123_length_24559_cov_7.55202_ID_245	90.63	747	58	10	1	741	15573	16313	0	981
YHR217C	NODE_923_length_1323_cov_10.7391_ID_1845	91.33	346	19	10	123	462	3	343	3e-130	462
YHR218W	NODE_544_length_6645_cov_8.82326_ID_1087	91.42	1130	85	6	683	1812	1935	818	0	1539
YIL162W	NODE_950_length_1124_cov_34.7352_ID_1899	94.57	1124	61	0	421	1544	1	1124	0	1738
YIL174W	NODE_707_length_3856_cov_9.24832_ID_1413	94.3	228	12	1	1	228	2398	2624	4e-96	348
YIL175W	NODE_1027_length_754_cov_8.83732_ID_2053	94.3	316	17	1	1	316	347	661	2e-136	483
YIL177C	NODE_544_length_6645_cov_8.82326_ID_1087	89.85	2543	232	16	1159	3687	2531	1	0	3243
YIR043C	NODE_761_length_3151_cov_13.5632_ID_1521	88.59	1122	118	8	1	1117	2658	1542	0	1354
YJL041W	NODE_97_length_26804_cov_6.67511_ID_193	95.9	1341	46	1	1141	2472	7484	6144	0	2163
YJL159W	NODE_68_length_31775_cov_6.96151_ID_135	95.61	638	28	0	605	1242	21396	22033	0	1024
YJL166W	NODE_68_length_31775_cov_6.96151_ID_135	93.68	285	18	0	1	285	7013	7297	7e-120	427
YJL222W-A	NODE_707_length_3856_cov_9.24832_ID_1413	94.3	228	12	1	1	228	2398	2624	4e-96	348
YJL222W-B	NODE_5906_length_286_cov_22.8428_ID_11811	94.85	136	7	0	1	136	124	259	9e-56	213
YJL225C	NODE_544_length_6645_cov_8.82326_ID_1087	89.89	2543	231	16	1159	3687	2531	1	0	3249
YJR158W	NODE_854_length_1989_cov_17.8577_ID_1707	90.09	1615	152	8	94	1704	1	1611	0	2089
YJR161C	NODE_761_length_3151_cov_13.5632_ID_1521	89.45	1156	113	8	1	1152	2658	1508	0	1450
YKL225W	NODE_902_length_1589_cov_10.2859_ID_1803	90.93	353	27	4	1	348	1410	1058	1e-132	470
YKR092C	NODE_901_length_1603_cov_3.97561_ID_1801	90.58	1253	38	39	1	1221	1546	342	0	1587
YLL065W	NODE_795_length_2669_cov_6.39811_ID_1589	95.88	340	12	2	1	339	2199	1861	2e-156	549
YLL066C	NODE_544_length_6645_cov_8.82326_ID_1087	88.19	1947	217	7	368	2313	1935	1	0	2309
YLL066W-B	NODE_1182_length_480_cov_10.8527_ID_2363	92.86	126	1	7	1	120	394	271	2e-44	176
YLL067C	NODE_544_length_6645_cov_8.82326_ID_1087	88.19	1947	217	7	368	2313	1935	1	0	2309
YLR123C	NODE_22_length_47099_cov_7.30974_ID_43	95.03	322	16	0	9	330	21392	21713	1e-143	507
YLR124W	NODE_22_length_47099_cov_7.30974_ID_43	94.25	348	17	2	1	345	21202	20855	2e-150	529
YLR154C-H	NODE_6147_length_283_cov_108.827_ID_12293	95.83	120	3	2	15	132	160	41	1e-49	193
YLR156C-A	NODE_6147_length_283_cov_108.827_ID_12293	95.83	120	3	2	15	132	160	41	1e-49	193
YLR157C-C	NODE_6147_length_283_cov_108.827_ID_12293	95.83	120	3	2	15	132	160	41	1e-49	193
YLR159C-A	NODE_6147_length_283_cov_108.827_ID_12293	95.83	120	3	2	15	132	160	41	1e-49	193
YLR367W	NODE_59_length_33064_cov_7.48149_ID_117	89.84	384	39	0	10	393	16310	15927	9e-140	494
YLR406C-A	NODE_676_length_4306_cov_8.01173_ID_1351	86.67	150	2	4	1	150	3860	3729	8e-37	150
YLR460C	NODE_909_length_1497_cov_29.9482_ID_1817	94.34	1130	62	2	3	1131	1382	254	0	1731
YLR462W	NODE_823_length_2322_cov_8.04055_ID_1645	95.03	604	30	0	1	604	1662	2265	0	950
YLR466W	NODE_544_length_6645_cov_8.82326_ID_1087	90.46	2808	254	9	39	2844	2796	1	0	3688
YLR467W	NODE_544_length_6645_cov_8.82326_ID_1087	91.34	3591	298	7	497	4086	3579	1	0	4896
YML125C	NODE_256_length_15349_cov_8.13356_ID_511	94.04	939	56	0	1	939	10366	9428	0	1424
YML132W	NODE_926_length_1280_cov_15.6383_ID_1851	94.65	1066	51	4	80	1139	1	1066	0	1648
YML133C	NODE_544_length_6645_cov_8.82326_ID_1087	88.14	1947	218	7	875	2820	1935	1	0	2303
YML133W-A	NODE_1189_length_478_cov_55.7179_ID_2377	93.28	372	25	0	205	576	390	19	3e-156	549
YMR186W	NODE_90_length_28310_cov_6.85928_ID_179	95.89	2117	87	0	1	2117	5718	7834	0	3428
YMR326C	NODE_923_length_1323_cov_10.7391_ID_1845	90.73	259	20	4	1	256	548	805	3e-94	342
YNL017C	NODE_840_length_2106_cov_19.0066_ID_1679	95.05	283	9	3	59	339	1	280	1e-123	440
YNL208W	NODE_493_length_7604_cov_6.73893_ID_985	95.19	624	6	9	1	600	1062	1685	0	965
YNL284C-A	NODE_904_length_1560_cov_24.9337_ID_1807	93.13	1325	87	4	1	1323	1475	153	0	1940
YNL284C-B	NODE_904_length_1560_cov_24.9337_ID_1807	93.57	1477	90	5	1	1474	1475	1	0	2196
YNL338W	NODE_1182_length_480_cov_10.8527_ID_2363	92.67	150	0	9	1	140	394	246	2e-53	206
YNL339C	NODE_544_length_6645_cov_8.82326_ID_1087	91.56	3591	290	8	689	4278	3579	1	0	4940
YNL339W-A	NODE_1189_length_478_cov_55.7179_ID_2377	93.28	372	25	0	205	576	390	19	3e-156	549
YNR075C-A	NODE_581_length_5881_cov_5.95082_ID_1161	89.01	91	10	0	1	91	308	398	6e-26	113
YNR075W	NODE_780_length_2903_cov_5.36095_ID_1559	87.15	179	23	0	947	1125	1481	1659	5e-52	204
YOL155C	NODE_550_length_6539_cov_9.32361_ID_1099	95.1	1550	49	12	468	2016	2005	482	0	2416
YOL155W-A	NODE_804_length_2529_cov_9.91174_ID_1607	89.86	138	11	2	1	135	2188	2051	4e-44	174
YOL165C	NODE_363_length_11277_cov_4.76278_ID_725	85.31	388	57	0	1	388	9730	10117	6e-112	401
YOL166W-A	NODE_933_length_1254_cov_19.8518_ID_1865	92.99	157	10	1	1	156	427	271	4e-60	228
YOR010C	NODE_212_length_17179_cov_7.41972_ID_423	95.52	536	24	0	1	536	5839	5304	0	857
YOR053W	NODE_717_length_3794_cov_5.79847_ID_1433	90.03	341	4	2	2	342	2469	2159	6e-116	414
YOR082C	NODE_101_length_26319_cov_6.69449_ID_201	95.91	342	3	2	1	342	15939	15609	8e-155	544
YOR309C	NODE_467_length_8349_cov_5.55777_ID_933	90.5	179	12	3	1	177	228	53	8e-61	231
YOR394C-A	NODE_1007_length_810_cov_12.3148_ID_2013	83.7	184	12	13	2	168	233	415	5e-39	158
YOR396W	NODE_544_length_6645_cov_8.82326_ID_1087	91.34	3591	298	7	497	4086	3579	1	0	4896
YPL056C	NODE_383_length_10648_cov_5.29978_ID_765	95.82	311	3	3	1	306	3532	3227	7e-140	494
YPL240C	NODE_90_length_28310_cov_6.85928_ID_179	95.69	2133	74	5	1	2130	5718	7835	0	3413
YPL257W	NODE_229_length_16422_cov_6.90255_ID_457	92.46	570	43	0	1	570	4661	4092	0	815
YPL283C	NODE_544_length_6645_cov_8.82326_ID_1087	91.56	3591	290	8	689	4278	3579	1	0	4940
YPL283W-A	NODE_1189_length_478_cov_55.7179_ID_2377	93.28	372	25	0	205	576	390	19	3e-156	549
YPR202W	NODE_823_length_2322_cov_8.04055_ID_1645	95.31	703	27	2	20	717	1484	2185	0	1110
YPR204W	NODE_544_length_6645_cov_8.82326_ID_1087	87.99	1690	201	2	1	1689	1689	1	0	1995
Q0010	NODE_966_length_1010_cov_3.09287_ID_1931	87.47	391	31	17	4	387	493	872	6e-122	435
Q0017	NODE_966_length_1010_cov_3.09287_ID_1931	94.44	162	9	0	1	162	788	949	8e-67	250
Q0140	NODE_1006_length_814_cov_4.29403_ID_2011	77.14	245	24	29	189	426	754	535	1e-24	113
Q0297	NODE_871_length_1818_cov_19.5405_ID_1741	92.11	114	5	4	15	126	271	382	5e-39	158
R0020C	NODE_1154_length_505_cov_288.59_ID_2307	91.19	511	38	2	397	906	505	1	0	688
R0030W	NODE_1412_length_407_cov_588.725_ID_2823	93.44	320	21	0	1	320	88	407	5e-134	475

## Sheet: II. Reverse blast to S288C_15V
qseqid	sseqid	pident	length	mismatch	gapopen	qstart	qend	sstart	send	evalue	bitscore	comment
YAL016C-A	I	100	315	0	0	1	315	125069	124755	1e-166	582
YAL063C	I	100	3969	0	0	1	3969	27968	24000	0	7330
YAL063C-A	I	100	291	0	0	1	291	22685	22395	3e-153	538
YAL064C-A	I	100	381	0	0	1	381	13743	13363	0	704
YAL064W	I	100	285	0	0	1	285	21566	21850	5e-150	527
YAL064W-B	I	100	381	0	0	1	381	12046	12426	0	704
YAL068W-A	I	100	255	0	0	1	255	538	792	2e-133	472
YAL069W	I	100	315	0	0	1	315	335	649	1e-166	582
YAR075W	I	100	474	0	0	1	474	228844	229317	0	876
YBL108W	II	100	306	0	0	1	306	8177	8482	1e-161	566
YBL109W	II	100	336	0	0	1	336	5790	6125	3e-178	621
YBL111C	VIII	100	1210	0	0	795	2004	558715	559924	0	2235
YBR004C	II	100	1302	0	0	1	1302	245667	244366	0	2405
YBR302C	XIII	100	1140	0	0	1	1140	7244	8383	0	2106
YCR087C-A	III	100	462	0	0	1	462	264467	264006	0	854
YCR107W	III	100	1092	0	0	1	1092	313890	314981	0	2017
YCR108C	III	100	192	0	0	1	192	316188	315997	2e-98	355
YDL134C	IV	100	1110	0	0	1	1110	220771	219662	0	2050
YDL243C	IV	100	990	0	0	1	990	18566	17577	0	1829
YDL245C	IV	100	1704	0	0	1	1704	13360	11657	0	3147
YDL248W	IV	100	1152	0	0	1	1152	1802	2953	0	2128
YDR034C-A	IV	100	177	0	0	1	177	520692	520516	4e-90	327
YDR102C	IV	100	333	0	0	1	333	657980	657648	1e-176	616
YDR209C	IV	100	414	0	0	1	414	871449	871036	0	765
YDR534C	IV	100	1587	0	0	1	1587	1504900	1503314	0	2931
YDR543C	IV	100	300	0	0	1	300	1524933	1524634	3e-158	555
YDR544C	IV	100	429	0	0	1	429	1525523	1525095	0	793
YDR545W	XV	100	5391	0	0	1	5391	1085473	1090863	0	9956
YEL014C	V	100	306	0	0	1	306	128608	128303	1e-161	566
YEL075C	V	100	369	0	0	1	369	5713	5345	0	682
YEL075W-A	V	100	612	0	0	1	612	4870	5481	0	1131
YEL077C	V	100	3834	0	0	1	3834	4097	264	0	7081
YER011W	V	100	765	0	0	1	765	175248	176012	0	1413
YER046W-A	V	100	330	0	0	1	330	243700	244029	6e-175	610
YER135C	V	100	393	0	0	1	393	438344	437952	0	726
YER187W	V	100	426	0	0	1	426	566230	566655	0	787
YER188C-A	V	100	300	0	0	1	300	569907	569608	3e-158	555
YER188W	V	100	720	0	0	1	720	568040	568759	0	1330
YER189W	V	100	369	0	0	1	369	571155	571523	0	682
YER190C-A	XVI	100	576	0	0	1	576	1426	2001	0	1064
YER190W	V	100	5046	0	0	1	5046	571480	576525	0	9319
YFL019C	VI	100	354	0	0	1	354	100605	100252	0	654
YFL032W	VI	100	321	0	0	1	321	74872	75192	6e-170	593
YFL056C	VI	100	1127	0	0	1	1127	15431	14305	0	2082
YFL062W	VI	100	1140	0	0	1	1140	6426	7565	0	2106
YFL063W	VI	100	456	0	0	1	456	5066	5521	0	843
YFL064C	VI	100	525	0	0	1	525	3846	3322	0	970
YFL066C	VI	100	1179	0	0	1	1179	2615	1437	0	2178
YFL067W	VI	100	528	0	0	1	528	836	1363	0	976
YFR012W	VI	100	609	0	0	1	609	167888	168496	0	1125
YGL052W	VII	100	306	0	0	1	306	403437	403742	1e-161	566
YGL053W	VII	100	714	0	0	1	714	402589	403302	0	1319
YGR023W	VII	100	1656	0	0	1	1656	529264	530919	0	3059
YGR139W	VII	100	339	0	0	1	339	765726	766064	6e-180	627
YGR160W	VII	100	612	0	0	1	612	807073	807684	0	1131
YGR174W-A	VII	100	87	0	0	1	87	846655	846741	2e-40	161
YGR287C	VII	100	1770	0	0	1	1770	1068991	1067222	0	3269
YGR295C	VII	100	1146	0	0	1	1146	1082729	1081584	0	2117
YGR296C-A	XVI	100	576	0	0	1	576	1426	2001	0	1064
YGR296W	XVI	100	5561	0	0	20	5580	5840	280	0	10270
YHL008C	VIII	100	1884	0	0	1	1884	94510	92627	0	3480
YHL045W	VIII	100	348	0	0	1	348	12502	12849	0	643
YHL048C-A	VIII	100	135	0	0	1	135	5797	5663	6e-67	250
YHL048W	VIII	100	1146	0	0	1	1146	6401	7546	0	2117
YHL049C	VIII	100	816	0	0	1	816	4541	3726	0	1507
YHR028W-A	VIII	100	321	0	0	1	321	167352	167672	6e-170	593
YHR043C	VIII	100	741	0	0	1	741	193545	192805	0	1369
YHR217C	VIII	100	462	0	0	1	462	557042	556581	0	854
YHR218W	VIII	100	1210	0	0	603	1812	558715	559924	0	2235
YIL162W	IX	100	1599	0	0	1	1599	37385	38983	0	2953
YIL174W	X	100	228	0	0	1	228	9452	9679	2e-118	422
YIL175W	X	100	318	0	0	1	318	9166	9483	3e-168	588
YIL177C	IX	99.98	4120	0	1	1159	5277	4602	483	0	7601
YIR043C	IX	100	1137	0	0	1	1137	438179	437043	0	2100
YJL041W	X	100	2471	0	0	2	2472	365903	368373	0	4564
YJL159W	X	100	1242	0	0	1	1242	120449	121690	0	2294
YJL166W	X	100	285	0	0	1	285	106434	106718	5e-150	527
YJL222W-A	X	100	228	0	0	1	228	9452	9679	2e-118	422
YJL222W-B	X	100	138	0	0	1	138	9346	9483	1e-68	255
YJL225C	X	99.98	4120	0	1	1159	5277	4585	466	0	7601
YJR158W	X	100	1704	0	0	1	1704	732440	734143	0	3147
YJR161C	X	100	1152	0	0	1	1152	743999	742848	0	2128
YKL225W	XI	100	348	0	0	1	348	451	798	0	643
YKR092C	XI	100	1221	0	0	1	1221	613885	612665	0	2255
YLL065W	XII	100	351	0	0	1	351	11726	12076	0	649
YLL066C	XII	100	3331	0	0	288	3618	9450	6120	0	6152
YLL066W-B	XII	100	171	0	0	1	171	5605	5775	7e-87	316
YLL067C	XII	100	3331	0	0	288	3618	3915	585	0	6152
YLR123C	XII	100	330	0	0	1	330	391407	391078	6e-175	610
YLR124W	XII	100	345	0	0	1	345	391600	391944	0	638
YLR154C-H	XII	100	132	0	0	1	132	468958	468827	3e-65	244
YLR156C-A	XII	100	132	0	0	1	132	468958	468827	3e-65	244
YLR157C-C	XII	100	132	0	0	1	132	468958	468827	3e-65	244
YLR159C-A	XII	100	132	0	0	1	132	468958	468827	3e-65	244
YLR367W	X	90.1	384	38	0	10	393	75293	74910	2e-141	499	excluded from further analysis
YLR406C-A	XII	100	150	0	0	1	150	932355	932206	3e-75	278
YLR460C	XII	100	1131	0	0	1	1131	1060887	1059757	0	2089
YLR462W	XII	100	609	0	0	1	609	1065956	1066564	0	1125
YLR466W	XII	100	4149	0	0	1	4149	1067087	1071235	0	7662
YLR467W	XV	100	5391	0	0	1	5391	1085473	1090863	0	9956
YML125C	XIII	100	939	0	0	1	939	21699	20761	0	1735
YML132W	XIII	100	1140	0	0	1	1140	7244	8383	0	2106
YML133C	XIII	100	3331	0	0	795	4125	3791	461	0	6152
YML133W-A	XVI	100	576	0	0	1	576	1426	2001	0	1064
YMR186W	XIII	100	2118	0	0	1	2118	632355	634472	0	3912
YMR326C	XIII	100	309	0	0	1	309	923802	923494	3e-163	571
YNL017C	XIV	100	339	0	0	1	339	602476	602138	6e-180	627
YNL208W	XIV	100	600	0	0	1	600	254418	255017	0	1109
YNL284C-A	XIV	100	1323	0	0	1	1323	102232	100910	0	2444
YNL284C-B	XIV	99.98	5269	0	1	1	5268	102232	96964	0	9723
YNL338W	XIV	100	159	0	0	1	159	6561	6719	3e-80	294
YNL339C	XIV	100	5561	0	0	20	5580	5931	371	0	10270
YNL339W-A	XVI	100	576	0	0	1	576	1426	2001	0	1064
YNR075C-A	XIV	100	93	0	0	1	93	781603	781511	8e-44	172
YNR075W	XIV	100	1125	0	0	1	1125	779916	781040	0	2078
YOL155C	XV	100	2904	0	0	1	2904	31606	28703	0	5363
YOL155W-A	XV	100	135	0	0	1	135	27084	27218	6e-67	250
YOL165C	XV	100	432	0	0	1	432	2078	1647	0	798
YOL166W-A	XV	100	156	0	0	1	156	585	740	1e-78	289
YOR010C	XV	100	756	0	0	1	756	346950	346195	0	1397
YOR053W	XV	100	342	0	0	1	342	427817	428158	0	632
YOR082C	XV	100	342	0	0	1	342	479637	479296	0	632
YOR309C	XV	100	381	0	0	1	381	897078	896698	0	704
YOR394C-A	XV	100	168	0	0	1	168	1084369	1084202	3e-85	311
YOR396W	XV	100	5391	0	0	1	5391	1085473	1090863	0	9956
YPL056C	XVI	100	306	0	0	1	306	453735	453430	1e-161	566
YPL240C	XVI	100	2130	0	0	1	2130	98625	96496	0	3934
YPL257W	XVI	100	582	0	0	1	582	63279	63860	0	1075
YPL283C	XVI	100	5561	0	0	20	5580	5840	280	0	10270
YPL283W-A	XVI	100	576	0	0	1	576	1426	2001	0	1064
YPR202W	XVI	100	698	0	0	20	717	943199	943896	0	1290
YPR204W	XVI	100	3099	0	0	1	3099	944603	947701	0	5723
Q0010	Mito	100	387	0	0	1	387	3952	4338	0	715
Q0017	Mito	100	162	0	0	1	162	4254	4415	7e-82	300
Q0140	Mito	100	1197	0	0	1	1197	48901	50097	0	2211
Q0297	Mito	100	156	0	0	1	156	85554	85709	1e-78	289

## Sheet: III. Search in S. sensu stricto genomes_15V
qseqid	sseqid	pident	length	mismatch	gapopen	qstart	qend	sstart	send	evalue	bitscore	subject genome	SGD name of the overlapped ORF
NODE_544_length_6645_cov_8.82326_ID_1087:0-3579	Port_7	98	50	1	0	3276	3325	6260	6309	1e-16	87.9	S. kudriavzevii ZP 591
NODE_840_length_2106_cov_19.0066_ID_1679:0-280	Port_9	100	84	0	0	25	108	160480	160563	3e-38	156	S. kudriavzevii ZP 591
NODE_840_length_2106_cov_19.0066_ID_1679:0-280	NC_026175.1	98.81	84	1	0	24	107	417321	417404	1e-36	150	S. arboricola H-6
NODE_840_length_2106_cov_19.0066_ID_1679:0-280	Sbay_10	98.82	85	0	1	24	107	695999	695915	1e-36	150	S. bayanus var. uvarum CBS 7001
NODE_840_length_2106_cov_19.0066_ID_1679:0-280	CM003581.1	98.85	87	0	1	24	109	839537	839623	1e-37	154	Seub, S. eubayanus FM1318
NODE_840_length_2106_cov_19.0066_ID_1679:0-280	Skud_9	100	84	0	0	25	108	160006	160089	3e-38	156	Skud, S. kudriavzevii IFO1802T
NODE_147_length_22510_cov_6.17965_ID_293:20839-21016	Smik_16	100	35	0	0	5	39	437464	437498	3e-11	65.8	Smik, S. mikatae IFO1815T
NODE_6147_length_283_cov_108.827_ID_12293:40-160	Smik_15	98.32	119	0	2	1	119	522566	522450	3e-54	207	Smik, S. mikatae IFO1815T	YLR154C-H, putative protein of unknown function
NODE_840_length_2106_cov_19.0066_ID_1679:0-280	Smik_16	98.81	84	0	1	25	108	741572	741654	5e-36	148	Smik, S. mikatae IFO1815T
NODE_1211_length_468_cov_71.9941_ID_2421:53-439	Spar_16	99.48	386	2	0	1	386	5946	5561	0	702	Spar, S. paradoxus CBS432	Partially intersects a Y-element associated helicase-like encoding subtelomeric gene YBL111C
NODE_212_length_17179_cov_7.41972_ID_423:14015-14438	Spar_5	99.76	423	1	0	1	423	568666	568244	0	776	Spar, S. paradoxus CBS432	Partially intersects YER187W, putative protein of unknown function, subtelomeric
NODE_544_length_6645_cov_8.82326_ID_1087:0-2531	Spar_16	98.9	181	2	0	2351	2531	7449	7629	7e-88	324	Spar, S. paradoxus CBS432	Partially intersects YER187W, putative protein of unknown function, subtelomeric
NODE_59_length_33064_cov_7.48149_ID_117:15926-16310	Spar_10	98.96	384	4	0	1	384	66406	66789	0	688	Spar, S. paradoxus CBS432	Partially intersects YLR367W
NODE_6147_length_283_cov_108.827_ID_12293:40-160	Spar_12	100	119	0	0	1	119	444252	444370	4e-58	220	Spar, S. paradoxus CBS432
NODE_68_length_31775_cov_6.96151_ID_135:7012-7297	Spar_10	100	285	0	0	1	285	98031	98315	5e-150	527	Spar, S. paradoxus CBS432
NODE_823_length_2322_cov_8.04055_ID_1645:1483-2185	Spar_5	99.43	699	4	0	1	699	570290	570988	0	1269	Spar, S. paradoxus CBS432	Partially intersects a Y-element associated helicase YRF1-5 / YRF1-6
NODE_840_length_2106_cov_19.0066_ID_1679:0-280	Spar_5	98.81	84	0	1	24	107	552732	552814	5e-36	148	Spar, S. paradoxus CBS432

## Sheet: I. S288C ORFs < 96% similar to YJM248 
qseqid	sseqid	pident	length	mismatch	gapopen	qstart	qend	sstart	send	evalue	bitscore
YAL036C	gi|759032483|gb|CP004414.1|	92.07	1110	88	0	1	1110	67781	66672	0	1563
YAL039C	gi|759032483|gb|CP004414.1|	93.48	813	50	2	1	810	61177	60365	0	1205
YAL040C	gi|759032483|gb|CP004414.1|	94.49	1743	93	1	1	1743	59183	57444	0	2684
YAL063C	gi|759032483|gb|CP004414.1|	91.98	998	51	13	2966	3962	17719	16750	0	1373
YAL064W-B	gi|759032483|gb|CP004414.1|	92.79	402	8	1	1	381	17194	17595	2e-160	562
YAL067W-A	gi|767010026|gb|CP005295.1|	94.35	230	11	2	1	228	197	426	3e-97	351
YAL068W-A	gi|766453754|gb|CP005198.1|	94.98	239	12	0	5	243	484	722	2e-104	375
YAL069W	gi|766435675|gb|CP005118.1|	90	300	21	6	1	298	712406	712114	2e-105	379
YAR009C	gi|768735724|gb|CP004664.1|	88.55	1773	202	1	1820	3591	937546	939318	0	2148
YAR010C	gi|768735724|gb|CP004664.1|	87.42	1327	159	7	1	1323	770571	771893	0	1519
YAR050W	gi|759032483|gb|CP004414.1|	93.25	667	24	4	3605	4250	17719	17053	0	963
YAR061W	gi|768513708|gb|CP006123.1|	86.81	955	113	13	61	1006	517977	518927	0	1053
YAR075W	gi|768513708|gb|CP006123.1|	95.15	474	19	3	1	474	530239	530708	0	745
YBL109W	gi|764020448|gb|CP006335.1|	88	275	26	6	65	336	308078	307808	4e-87	318
YBL112C	gi|768869141|gb|CP006215.1|	94.87	312	15	1	1	312	1667	1357	1e-137	486
YBR007C	gi|762189364|gb|CP004618.1|	89.21	2216	232	6	1	2211	230695	228482	0	2761
YBR008C	gi|762189364|gb|CP004618.1|	91.74	1647	136	0	1	1647	233949	232303	0	2289
YBR012W-A	gi|768735724|gb|CP004664.1|	86.16	1329	172	10	1	1323	770571	771893	0	1424
YBR012W-B	gi|768735724|gb|CP004664.1|	91.93	2465	185	12	1	2458	770571	773028	0	3437
YBR042C	gi|762189364|gb|CP004618.1|	92.87	1192	84	1	1	1192	295479	294289	0	1729
YBR060C	gi|762189364|gb|CP004618.1|	93.14	1866	122	5	1	1863	336406	334544	0	2732
YBR061C	gi|762189364|gb|CP004618.1|	91.75	933	77	0	1	933	338025	337093	0	1297
YBR062C	gi|762189364|gb|CP004618.1|	89.85	532	51	1	15	543	338813	338282	0	680
YBR063C	gi|762189364|gb|CP004618.1|	76.05	1219	268	18	1	1204	340499	339290	7e-175	612
YBR064W	gi|762189364|gb|CP004618.1|	81.63	430	75	4	1	428	340078	340505	2e-97	353
YBR065C	gi|762189364|gb|CP004618.1|	86.9	1099	139	3	1	1095	342024	340927	0	1227
YBR066C	gi|762189364|gb|CP004618.1|	89.74	663	68	0	1	663	343050	342388	0	848
YBR067C	gi|762189364|gb|CP004618.1|	85.31	633	45	17	1	633	345025	344441	1e-174	610
YBR072W	gi|762189364|gb|CP004618.1|	95.79	641	27	0	1	641	354259	354899	0	1035
YBR073W	gi|762189364|gb|CP004618.1|	87.91	2879	346	2	1	2877	355339	358217	0	3387
YBR074W	gi|762189364|gb|CP004618.1|	87.48	2931	363	4	1	2929	358521	361449	0	3376
YBR076W	gi|762189364|gb|CP004618.1|	89.67	1065	110	0	1	1065	362406	363470	0	1358
YBR077C	gi|762189364|gb|CP004618.1|	89.32	487	52	0	1	487	364422	363936	3e-175	612
YBR078W	gi|762189364|gb|CP004618.1|	92.05	1233	89	2	58	1290	365628	366851	0	1725
YBR301W	gi|768817186|gb|CP004758.1|	95.59	363	16	0	1	363	71758	72120	1e-166	582
YCL001W	gi|764020448|gb|CP006335.1|	92.42	567	43	0	1	567	104943	105509	0	809
YCL001W-B	gi|764020448|gb|CP006335.1|	83.33	240	37	3	1	238	106863	107101	3e-57	219
YCL002C	gi|764020448|gb|CP006335.1|	90.53	750	71	0	43	792	104582	103833	0	992
YCL004W	gi|764020448|gb|CP006335.1|	90.29	1566	152	0	1	1566	102135	103700	0	2050
YCL005W	gi|764020448|gb|CP006335.1|	92.09	771	61	0	1	771	101047	101817	0	1086
YCL007C	gi|764020448|gb|CP006335.1|	91.41	396	28	6	1	393	100395	100003	4e-153	538
YCL008C	gi|764020448|gb|CP006335.1|	90.25	1159	111	2	1	1158	99882	98725	0	1513
YCL009C	gi|764020448|gb|CP006335.1|	93.98	930	56	0	1	930	98569	97640	0	1408
YCL048W-A	gi|764020448|gb|CP006335.1|	93.75	240	0	1	1	240	40536	40760	1e-95	346
YCR002C	gi|764020448|gb|CP006335.1|	93.09	969	67	0	1	969	111980	111012	0	1419
YCR003W	gi|764020448|gb|CP006335.1|	89.13	552	60	0	1	552	112264	112815	0	688
YCR004C	gi|764020448|gb|CP006335.1|	91.07	750	61	1	1	744	113972	113223	0	1009
YCR005C	gi|764020448|gb|CP006335.1|	91.11	1383	123	0	1	1383	115990	114608	0	1873
YCR006C	gi|764020448|gb|CP006335.1|	84.87	489	44	16	14	474	116681	116195	2e-131	466
YCR008W	gi|764020448|gb|CP006335.1|	91.28	1811	158	0	1	1811	122533	124343	0	2470
YCR009C	gi|764020448|gb|CP006335.1|	93.48	798	52	0	1	798	125596	124799	0	1186
YCR010C	gi|764020448|gb|CP006335.1|	91.08	852	76	0	1	852	127200	126349	0	1153
YCR049C	gi|764020448|gb|CP006335.1|	95.97	447	0	1	1	447	205675	205247	0	710
YCR098C	gi|764020448|gb|CP006335.1|	95.38	1557	72	0	1	1557	292008	290452	0	2477
YCR100C	gi|767224725|gb|CP005498.1|	80.47	850	156	8	1	845	728291	727447	0	641
YCR102C	gi|768513708|gb|CP006123.1|	91.15	418	35	2	691	1107	542982	542566	5e-161	566
YCR107W	gi|767224725|gb|CP005498.1|	83.02	1019	162	11	32	1045	9013	8001	0	913
YCR108C	gi|766453754|gb|CP005198.1|	93.4	197	8	2	1	192	333	529	6e-78	287
YDL012C	gi|768735724|gb|CP004664.1|	90.07	282	25	1	46	324	417512	417231	2e-100	363
YDL013W	gi|768735724|gb|CP004664.1|	91.02	1860	155	7	1	1860	415205	417052	0	2499
YDL014W	gi|768735724|gb|CP004664.1|	92.45	993	66	3	1	984	413493	414485	0	1410
YDL015C	gi|768735724|gb|CP004664.1|	95.61	933	41	0	1	933	413058	412126	0	1496
YDL235C	gi|768735724|gb|CP004664.1|	93.25	504	34	0	1	504	19054	18551	0	743
YDL236W	gi|768735724|gb|CP004664.1|	89.72	934	95	1	1	933	17433	18366	0	1192
YDL237W	gi|768735724|gb|CP004664.1|	89.17	1173	127	0	1	1173	15802	16974	0	1463
YDL238C	gi|768735724|gb|CP004664.1|	88.5	1470	155	8	1	1469	15599	14143	0	1766
YDL239C	gi|768735724|gb|CP004664.1|	86.91	2383	298	9	1	2373	13935	11557	0	2660
YDL240C-A	gi|768735724|gb|CP004664.1|	92.48	133	10	0	1	133	7754	7622	4e-49	191
YDL240W	gi|768735724|gb|CP004664.1|	90.77	3055	280	2	1	3054	7964	11017	0	4078
YDL243C	gi|767224725|gb|CP005498.1|	92.41	975	73	1	1	975	8915	7942	0	1389
YDL244W	gi|768735724|gb|CP004664.1|	94.04	1023	61	0	1	1023	975	1997	0	1552
YDL245C	gi|768817186|gb|CP004758.1|	86.44	1652	215	9	58	1704	30960	29313	0	1801
YDL246C	gi|768817186|gb|CP004758.1|	89.86	1075	107	2	1	1074	14808	13735	0	1380
YDL247W	gi|768817186|gb|CP004758.1|	88.27	1833	210	5	1	1830	11455	13285	0	2189
YDL248W	gi|766435675|gb|CP005118.1|	91.81	562	44	2	1	561	711840	711280	0	782
YDR034C	gi|768735724|gb|CP004664.1|	89.87	2034	202	4	342	2373	497065	495034	0	2612
YDR034C-A	gi|768849778|gb|CP006439.1|	89.7	165	17	0	1	165	1220957	1221121	4e-55	211
YDR051C	gi|768735724|gb|CP004664.1|	93.05	1007	64	5	1	1004	532925	531922	0	1467
YDR052C	gi|768735724|gb|CP004664.1|	90.22	2117	191	10	1	2115	535477	533375	0	2748
YDR053W	gi|768735724|gb|CP004664.1|	93.69	396	25	0	1	396	535101	535496	7e-170	593
YDR054C	gi|768735724|gb|CP004664.1|	94.41	894	44	1	1	888	537199	536306	0	1369
YDR055W	gi|768735724|gb|CP004664.1|	89.09	1348	131	6	1	1333	538404	539750	0	1661
YDR056C	gi|768735724|gb|CP004664.1|	89.01	619	66	2	1	618	540529	539912	0	765
YDR057W	gi|768735724|gb|CP004664.1|	88.71	1462	165	0	1	1462	540814	542275	0	1786
YDR058C	gi|768735724|gb|CP004664.1|	90.42	981	94	0	1	981	543634	542654	0	1291
YDR059C	gi|768735724|gb|CP004664.1|	92.5	400	30	0	46	445	544598	544199	1e-163	573
YDR098C-A	gi|768735724|gb|CP004664.1|	86.46	1329	168	10	1	1323	770571	771893	0	1447
YDR098C-B	gi|768735724|gb|CP004664.1|	92.09	2465	181	12	1	2458	770571	773028	0	3459
YDR133C	gi|768735724|gb|CP004664.1|	95.4	348	4	1	1	336	690701	690354	6e-155	544
YDR210C-C	gi|768735724|gb|CP004664.1|	86.23	1329	171	10	1	1323	770571	771893	0	1430
YDR210C-D	gi|768735724|gb|CP004664.1|	91.97	2465	184	12	1	2458	770571	773028	0	3443
YDR258C	gi|768735724|gb|CP004664.1|	94.79	2437	125	2	1	2436	929786	927351	0	3795
YDR259C	gi|768735724|gb|CP004664.1|	87.58	1151	132	4	1	1150	931320	930180	0	1323
YDR260C	gi|768735724|gb|CP004664.1|	92.01	513	41	0	1	513	932769	932257	0	721
YDR261C	gi|768735724|gb|CP004664.1|	88.79	1686	186	2	1	1685	934745	933062	0	2063
YDR261C-C	gi|768735724|gb|CP004664.1|	87.41	1326	161	5	1	1323	770571	771893	0	1519
YDR261C-D	gi|768735724|gb|CP004664.1|	92.57	2462	175	7	1	2458	770571	773028	0	3526
YDR262W	gi|768735724|gb|CP004664.1|	86.02	801	112	0	19	819	939999	940799	0	859
YDR263C	gi|768735724|gb|CP004664.1|	87.96	1287	149	4	1	1284	942379	941096	0	1513
YDR316W-A	gi|768735724|gb|CP004664.1|	86.38	1329	169	10	1	1323	770571	771893	0	1441
YDR316W-B	gi|768735724|gb|CP004664.1|	92.01	2465	183	12	1	2458	770571	773028	0	3448
YDR334W	gi|768735724|gb|CP004664.1|	94.87	4545	230	1	1	4545	1077147	1081688	0	7099
YDR335W	gi|768735724|gb|CP004664.1|	92.19	3675	287	0	1	3675	1082384	1086058	0	5197
YDR336W	gi|768735724|gb|CP004664.1|	87.2	945	102	8	15	945	1086339	1087278	0	1057
YDR337W	gi|768735724|gb|CP004664.1|	90.48	861	82	0	1	861	1087555	1088415	0	1136
YDR338C	gi|768735724|gb|CP004664.1|	91.28	2088	182	0	1	2088	1090717	1088630	0	2848
YDR339C	gi|768735724|gb|CP004664.1|	89.47	570	60	0	1	570	1091789	1091220	0	721
YDR341C	gi|768735724|gb|CP004664.1|	91.61	1824	153	0	1	1824	1094965	1093142	0	2521
YDR342C	gi|768735724|gb|CP004664.1|	91.71	1713	142	0	1	1713	1097274	1095562	0	2377
YDR343C	gi|768735724|gb|CP004664.1|	91.54	1713	145	0	1	1713	1097274	1095562	0	2361
YDR345C	gi|768735724|gb|CP004664.1|	93.37	1704	113	0	1	1704	1105243	1103540	0	2521
YDR346C	gi|768735724|gb|CP004664.1|	90.78	1464	105	9	1	1446	1109295	1107844	0	1929
YDR347W	gi|768735724|gb|CP004664.1|	89.44	966	102	0	1	966	1109823	1110788	0	1219
YDR348C	gi|768735724|gb|CP004664.1|	90.89	1504	129	6	1	1500	1112532	1111033	0	2012
YDR365W-A	gi|768735724|gb|CP004664.1|	87.41	1326	161	5	1	1323	770571	771893	0	1519
YDR365W-B	gi|768735724|gb|CP004664.1|	92.53	2462	176	7	1	2458	770571	773028	0	3520
YDR398W	gi|768735724|gb|CP004664.1|	93.28	1935	124	3	1	1932	1202565	1204496	0	2848
YDR399W	gi|768735724|gb|CP004664.1|	92.19	666	52	0	1	666	1205147	1205812	0	942
YDR400W	gi|768735724|gb|CP004664.1|	91.01	1023	92	0	1	1023	1206138	1207160	0	1380
YDR401W	gi|768735724|gb|CP004664.1|	86.54	557	75	0	7	563	1207303	1207859	8e-176	614
YDR402C	gi|768735724|gb|CP004664.1|	89.46	1470	155	0	1	1470	1208777	1207308	0	1857
YDR517W	gi|768735724|gb|CP004664.1|	92.67	1119	76	4	1	1119	1412218	1413330	0	1607
YDR518W	gi|768735724|gb|CP004664.1|	90.24	1557	146	6	1	1554	1413601	1415154	0	2028
YDR519W	gi|768735724|gb|CP004664.1|	89.46	408	43	0	1	408	1415434	1415841	2e-146	516
YDR520C	gi|768735724|gb|CP004664.1|	88.06	2319	273	3	1	2317	1418396	1416080	0	2745
YDR522C	gi|768735724|gb|CP004664.1|	88.73	1500	168	1	7	1505	1420280	1418781	0	1832
YDR523C	gi|768735724|gb|CP004664.1|	95.93	1473	60	0	1	1473	1422011	1420539	0	2388
YDR524C	gi|768735724|gb|CP004664.1|	90.27	1449	139	2	1	1448	1423979	1422532	0	1893
YDR524C-A	gi|768735724|gb|CP004664.1|	86.44	118	11	5	1	115	1424980	1424865	3e-29	124
YDR524C-B	gi|768735724|gb|CP004664.1|	93.72	207	7	1	1	201	1424791	1424585	2e-83	305
YDR525W	gi|768735724|gb|CP004664.1|	90.15	335	20	11	4	330	1424895	1425224	9e-119	424
YDR525W-A	gi|768735724|gb|CP004664.1|	89.5	238	25	0	1	238	1425649	1425886	3e-82	302
YDR527W	gi|768735724|gb|CP004664.1|	85.02	1322	170	9	1	1320	1426126	1427421	0	1319
YDR528W	gi|768735724|gb|CP004664.1|	88.2	1271	144	2	1	1271	1429644	1430908	0	1511
YDR529C	gi|768735724|gb|CP004664.1|	91.41	384	33	0	1	384	1431586	1431203	7e-150	527
YDR530C	gi|768735724|gb|CP004664.1|	88.28	964	111	2	16	978	1432792	1431830	0	1153
YDR531W	gi|768735724|gb|CP004664.1|	93.03	1104	77	0	1	1104	1433256	1434359	0	1613
YDR532C	gi|768735724|gb|CP004664.1|	88.54	1161	127	4	1	1158	1435577	1434420	0	1402
YDR533C	gi|768735724|gb|CP004664.1|	89.22	714	77	0	1	714	1437060	1436347	0	893
YDR536W	gi|768735724|gb|CP004664.1|	90.99	1699	153	0	1	1699	1442154	1443852	0	2290
YDR537C	gi|768735724|gb|CP004664.1|	90.77	574	52	1	1	574	1445623	1445051	0	765
YDR538W	gi|768735724|gb|CP004664.1|	90.66	728	68	0	1	728	1445064	1445791	0	968
YDR539W	gi|768735724|gb|CP004664.1|	91.8	1512	124	0	1	1512	1446238	1447749	0	2106
YDR541C	gi|768735724|gb|CP004664.1|	86.29	1036	137	5	1	1033	1450314	1449281	0	1122
YDR543C	gi|767224725|gb|CP005498.1|	93.68	285	15	2	5	288	740603	740321	8e-119	424
YDR544C	gi|766435675|gb|CP005118.1|	83.9	385	42	17	57	429	712786	712410	2e-96	350
YDR545W	gi|768869141|gb|CP006215.1|	94.47	2313	115	4	1	2313	4589	2290	0	3550
YEL061C	gi|768817186|gb|CP004758.1|	94.71	3003	159	0	1	3003	47460	44458	0	4665
YEL062W	gi|768817186|gb|CP004758.1|	88.47	1848	213	0	1	1848	42345	44192	0	2233
YEL063C	gi|768817186|gb|CP004758.1|	91.77	1773	144	2	1	1772	41413	39642	0	2464
YEL064C	gi|768817186|gb|CP004758.1|	88.1	1454	160	10	1	1443	39193	37742	0	1714
YEL065W	gi|768817186|gb|CP004758.1|	90.47	1888	178	2	1	1887	35588	37474	0	2488
YEL066W	gi|768817186|gb|CP004758.1|	89.44	521	54	1	21	540	34611	35131	0	656
YEL067C	gi|768817186|gb|CP004758.1|	75.72	626	98	33	1	586	34701	34090	1e-70	265
YEL069C	gi|768817186|gb|CP004758.1|	91.16	1663	144	3	35	1695	30974	29313	0	2254
YEL070W	gi|768817186|gb|CP004758.1|	93.17	1509	103	0	1	1509	27324	28832	0	2217
YEL071W	gi|768513708|gb|CP006123.1|	92.44	1481	112	0	11	1491	534323	532843	0	2115
YEL072W	gi|768513708|gb|CP006123.1|	90.32	692	67	0	1	692	537496	536805	0	907
YEL073C	gi|768817186|gb|CP004758.1|	93.88	245	15	0	80	324	9185	8941	1e-102	370
YEL075C	gi|768869141|gb|CP006215.1|	88.86	386	26	7	1	369	4589	4204	3e-129	459
YEL075W-A	gi|768869141|gb|CP006215.1|	89.1	367	23	6	260	609	3988	4354	2e-123	440
YEL077C	gi|768869141|gb|CP006215.1|	92.69	1190	74	7	934	2110	2286	1097	0	1703
YER009W	gi|768817186|gb|CP004758.1|	95.24	378	18	0	1	378	180096	180473	2e-171	599
YER011W	gi|768817186|gb|CP004758.1|	84.6	552	65	12	1	545	183265	183803	1e-150	531
YER012W	gi|768817186|gb|CP004758.1|	94.97	597	30	0	1	597	185781	186377	0	937
YER046W-A	gi|768817186|gb|CP004758.1|	94.33	335	8	2	1	330	251950	252278	1e-142	503
YER059W	gi|768817186|gb|CP004758.1|	90.43	1264	116	3	1	1263	280540	281799	0	1659
YER060W	gi|768817186|gb|CP004758.1|	90.85	1584	145	0	4	1587	282484	284067	0	2122
YER060W-A	gi|768817186|gb|CP004758.1|	89.9	1445	144	2	146	1589	284671	286114	0	1858
YER061C	gi|768817186|gb|CP004758.1|	88.47	1327	153	0	1	1327	287601	286275	0	1604
YER062C	gi|768817186|gb|CP004758.1|	92.16	753	59	0	1	753	288655	287903	0	1064
YER064C	gi|768817186|gb|CP004758.1|	86.34	1523	198	10	1	1518	292211	290694	0	1652
YER065C	gi|768817186|gb|CP004758.1|	91.82	1674	137	0	1	1674	294866	293193	0	2333
YER066W	gi|768522593|gb|CP004894.1|	81.65	556	93	9	1	552	88509	89059	2e-127	453
YER067C-A	gi|768817186|gb|CP004758.1|	92.33	313	24	0	12	324	299950	299638	2e-125	446
YER067W	gi|768817186|gb|CP004758.1|	91.98	486	39	0	1	486	299464	299949	0	682
YER073W	gi|768817186|gb|CP004758.1|	92.84	1564	110	2	1	1563	311422	312984	0	2266
YER076C	gi|768817186|gb|CP004758.1|	92.85	909	65	0	1	909	321232	320324	0	1319
YER076W-A	gi|768817186|gb|CP004758.1|	89.3	243	17	5	1	239	321124	321361	2e-80	296
YER137C-A	gi|768735724|gb|CP004664.1|	87.41	1326	161	5	1	1323	770571	771893	0	1519
YER138C	gi|768735724|gb|CP004664.1|	92.61	2462	174	7	1	2458	770571	773028	0	3531
YER159C-A	gi|768735724|gb|CP004664.1|	86.31	1329	170	10	1	1323	770571	771893	0	1435
YER160C	gi|768735724|gb|CP004664.1|	91.93	2465	185	12	1	2458	770571	773028	0	3437
YER167W	gi|768817186|gb|CP004758.1|	95.5	2556	115	0	1	2556	513973	516528	0	4084
YER168C	gi|768817186|gb|CP004758.1|	90.21	1635	160	0	1	1635	518429	516795	0	2134
YER169W	gi|768817186|gb|CP004758.1|	89.71	2391	246	0	1	2391	519138	521528	0	3053
YER170W	gi|768817186|gb|CP004758.1|	89.77	655	66	1	24	677	521761	522415	0	837
YER171W	gi|768817186|gb|CP004758.1|	93.05	2317	159	2	1	2316	522854	525169	0	3386
YER172C	gi|768817186|gb|CP004758.1|	94.16	6492	376	1	1	6492	531792	525304	0	9886
YER187W	gi|768817186|gb|CP004758.1|	91.98	424	32	2	4	426	562015	562437	8e-170	593
YER188C-A	gi|767224725|gb|CP005498.1|	94.04	285	14	2	5	288	740603	740321	2e-120	429
YER188W	gi|768817186|gb|CP004758.1|	95.72	444	19	0	1	444	563889	564332	0	715
YER189W	gi|768869141|gb|CP006215.1|	89.38	386	24	7	1	369	4589	4204	1e-132	470
YER190W	gi|768869141|gb|CP006215.1|	95.08	1971	84	4	1	1971	4247	2290	0	3090
YFL019C	gi|768522593|gb|CP004894.1|	94.92	354	13	2	1	354	70932	70584	1e-156	549
YFL032W	gi|768522593|gb|CP004894.1|	83.18	327	43	12	1	321	45136	45456	3e-78	289
YFL054C	gi|766435675|gb|CP005118.1|	95.84	1947	75	3	1	1941	9586	7640	0	3142
YFL055W	gi|766435675|gb|CP005118.1|	89.54	1664	170	4	16	1677	3500	5161	0	2106
YFL056C	gi|766435675|gb|CP005118.1|	87.77	1128	135	3	1	1126	1973	847	0	1315
YFL063W	gi|766453754|gb|CP005198.1|	87.2	453	44	8	1	444	275	722	2e-142	503
YFL064C	gi|768869141|gb|CP006215.1|	94.64	522	27	1	1	522	4589	4069	0	808
YFL066C	gi|768869141|gb|CP006215.1|	93.63	911	57	1	262	1171	2286	1376	0	1360
YFL067W	gi|768869141|gb|CP006215.1|	85.27	258	38	0	1	258	736	993	3e-71	267
YFR009W	gi|768522593|gb|CP004894.1|	93.31	2257	151	0	1	2257	126392	128648	0	3332
YFR009W-A	gi|768522593|gb|CP004894.1|	92.64	258	19	0	1	258	127779	128036	2e-103	372
YFR012W	gi|768522593|gb|CP004894.1|	94.75	609	7	1	1	609	131798	132381	0	924
YFR050C	gi|768522593|gb|CP004894.1|	91.11	799	71	0	1	799	213034	212236	0	1083
YFR052C-A	gi|768522593|gb|CP004894.1|	94.76	286	10	4	1	282	216926	216642	8e-124	440
YFR053C	gi|768522593|gb|CP004894.1|	95.13	1458	71	0	1	1458	218241	216784	0	2300
YFR054C	gi|768522593|gb|CP004894.1|	76.16	562	119	14	9	562	223467	222913	1e-75	281
YFR055W	gi|768522593|gb|CP004894.1|	90.87	1019	93	0	1	1019	228975	229993	0	1367
YGL036W	gi|766453754|gb|CP005198.1|	88.06	2755	252	30	1	2730	424834	427536	0	3193
YGL037C	gi|766453754|gb|CP005198.1|	92	650	52	0	1	650	424177	423528	0	913
YGL038C	gi|766453754|gb|CP005198.1|	87.87	1443	175	0	1	1443	423053	421611	0	1696
YGL039W	gi|766453754|gb|CP005198.1|	88.83	1047	117	0	1	1047	420265	421311	0	1286
YGL040C	gi|766453754|gb|CP005198.1|	91.74	1029	85	0	1	1029	417521	416493	0	1430
YGL041C	gi|766453754|gb|CP005198.1|	92.57	202	15	0	1	202	416198	415997	5e-79	291
YGL041W-A	gi|766453754|gb|CP005198.1|	88.02	459	55	0	7	465	415804	416262	9e-155	544
YGL042C	gi|766453754|gb|CP005198.1|	87.06	309	34	5	1	306	415565	415260	6e-95	344
YGL043W	gi|766453754|gb|CP005198.1|	92.58	930	69	0	1	930	414455	415384	0	1336
YGL049C	gi|766453754|gb|CP005198.1|	95.3	2744	129	0	1	2744	406584	403841	0	4353
YGL050W	gi|766453754|gb|CP005198.1|	87.48	815	102	0	1	815	402762	403576	0	941
YGL052W	gi|759032483|gb|CP004414.1|	93.44	305	19	1	2	306	173920	174223	4e-127	451
YGL053W	gi|759032483|gb|CP004414.1|	78.96	518	88	18	1	509	173110	173615	3e-91	333
YGL054C	gi|766453754|gb|CP005198.1|	92.57	417	31	0	1	417	401237	400821	2e-171	599
YGL255W	gi|766453754|gb|CP005198.1|	95.31	1131	47	1	1	1131	21310	22434	0	1790
YGL259W	gi|765568558|gb|CP004986.1|	95.33	493	22	1	1	492	406758	406266	0	782
YGR023W	gi|766453754|gb|CP005198.1|	94.86	1012	20	5	676	1656	526229	527239	0	1552
YGR027W-A	gi|768735724|gb|CP004664.1|	87.26	1327	161	7	1	1323	770571	771893	0	1507
YGR027W-B	gi|768735724|gb|CP004664.1|	92.33	2463	179	9	1	2458	770571	773028	0	3493
YGR038C-A	gi|768735724|gb|CP004664.1|	86.8	1326	169	5	1	1323	770571	771893	0	1474
YGR038C-B	gi|768735724|gb|CP004664.1|	92.28	2462	182	7	1	2458	770571	773028	0	3487
YGR069W	gi|766453754|gb|CP005198.1|	94.35	336	0	1	1	336	605619	605935	5e-141	497
YGR161C-C	gi|768735724|gb|CP004664.1|	86.38	1329	169	10	1	1323	770571	771893	0	1441
YGR161C-D	gi|768735724|gb|CP004664.1|	91.97	2465	184	12	1	2458	770571	773028	0	3443
YGR189C	gi|766453754|gb|CP005198.1|	94.89	999	51	0	1	999	842054	841056	0	1563
YGR295C	gi|765568558|gb|CP004986.1|	89.55	785	78	4	329	1111	412513	411731	0	992
YGR296W	gi|768869141|gb|CP006215.1|	95.22	2491	101	5	20	2505	4767	2290	0	3925
YHL008C	gi|768513708|gb|CP006123.1|	87.29	1912	202	20	1	1884	76137	74239	0	2146
YHL045W	gi|768513708|gb|CP006123.1|	91.99	337	25	2	13	348	370	705	3e-133	472
YHL048C-A	gi|767184514|gb|CP005396.1|	95.56	135	6	0	1	135	873	739	6e-57	217
YHL048W	gi|759032483|gb|CP004414.1|	89.81	1148	113	2	1	1146	1422	2567	0	1469
YHL049C	gi|768869141|gb|CP006215.1|	94.36	798	45	0	1	798	4589	3792	0	1225
YHR091C	gi|768513708|gb|CP006123.1|	91.72	1933	158	2	1	1932	278382	276451	0	2682
YHR092C	gi|768513708|gb|CP006123.1|	93.53	1732	110	2	1	1731	280426	278696	0	2577
YHR093W	gi|768513708|gb|CP006123.1|	94.34	548	23	6	6	549	280762	281305	0	833
YHR097C	gi|768513708|gb|CP006123.1|	88.67	980	99	4	127	1097	289912	288936	0	1184
YHR098C	gi|768513708|gb|CP006123.1|	91.78	2797	222	3	1	2790	293477	290682	0	3884
YHR175W	gi|768513708|gb|CP006123.1|	90.56	572	47	7	1	568	445053	445621	0	750
YHR176W	gi|768513708|gb|CP006123.1|	88.84	1299	145	0	1	1299	446459	447757	0	1596
YHR211W	gi|759032483|gb|CP004414.1|	95.06	971	46	2	2252	3221	17719	16750	0	1526
YHR214C-B	gi|768735724|gb|CP004664.1|	93.89	1949	113	5	627	2572	771083	773028	0	2935
YHR214C-C	gi|768735724|gb|CP004664.1|	85.92	632	81	7	1	628	770571	771198	0	667
YHR217C	gi|767224725|gb|CP005498.1|	89.35	385	23	16	89	462	741408	741031	6e-132	468
YHR218W-A	gi|768869141|gb|CP006215.1|	94.87	312	15	1	1	312	1667	1357	1e-137	486
YIL009C-A	gi|765568558|gb|CP004986.1|	95.61	547	23	1	1	546	312497	311951	0	876
YIL010W	gi|765568558|gb|CP004986.1|	89.01	646	71	0	1	646	311167	311812	0	800
YIL011W	gi|765568558|gb|CP004986.1|	89.61	568	48	5	1	558	310126	310692	0	712
YIL013C	gi|765568558|gb|CP004986.1|	91.55	4227	354	1	1	4224	308849	304623	0	5825
YIL014W	gi|765568558|gb|CP004986.1|	88.69	1892	212	2	1	1891	302491	304381	0	2307
YIL046W	gi|765568558|gb|CP004986.1|	91.58	1923	153	4	1	1923	244761	246674	0	2645
YIL047C	gi|765568558|gb|CP004986.1|	95.02	2709	135	0	1	2709	243931	241223	0	4255
YIL049W	gi|765568558|gb|CP004986.1|	89.63	762	79	0	1	762	236269	237030	0	970
YIL050W	gi|765568558|gb|CP004986.1|	86.7	857	114	0	1	857	235021	235877	0	952
YIL051C	gi|765568558|gb|CP004986.1|	92.24	438	34	0	1	438	234394	233957	4e-178	621
YIL171W	gi|768460495|gb|CP005592.1|	92.42	330	23	1	1	330	24655	24982	1e-132	470
YIL173W	gi|767224725|gb|CP005498.1|	89.28	4012	369	41	685	4649	728414	724417	0	4970
YIL174W	gi|767010026|gb|CP005295.1|	94.78	230	10	1	1	228	197	426	6e-99	357
YIL177C	gi|768869141|gb|CP006215.1|	94.4	1161	65	0	1	1161	4589	3429	0	1784
YJL015C	gi|766435675|gb|CP005118.1|	81.88	287	44	6	1	282	395107	394824	4e-62	235
YJL016W	gi|766435675|gb|CP005118.1|	90.55	1661	157	0	13	1673	393279	394939	0	2198
YJL159W	gi|766435675|gb|CP005118.1|	89.09	917	57	13	349	1242	114732	115628	0	1099
YJL166W	gi|766435675|gb|CP005118.1|	93.68	285	18	0	1	285	100106	100390	6e-120	427
YJL168C	gi|766435675|gb|CP005118.1|	90.97	2204	195	3	1	2202	98096	95895	0	2964
YJL169W	gi|766435675|gb|CP005118.1|	92.24	361	25	3	10	369	95777	96135	3e-144	508
YJL170C	gi|766435675|gb|CP005118.1|	89.52	630	66	0	1	630	95449	94820	0	798
YJL171C	gi|766435675|gb|CP005118.1|	91.18	1191	105	0	1	1191	94564	93374	0	1618
YJL172W	gi|766435675|gb|CP005118.1|	95.03	1729	86	0	1	1729	91565	93293	0	2717
YJL216C	gi|766435675|gb|CP005118.1|	93.89	1735	106	0	1	1735	19847	18113	0	2617
YJL222W	gi|767224725|gb|CP005498.1|	89.31	4012	368	41	685	4649	728414	724417	0	4975
YJL222W-A	gi|767010026|gb|CP005295.1|	94.78	230	10	1	1	228	197	426	6e-99	357
YJL225C	gi|768869141|gb|CP006215.1|	94.4	1161	65	0	1	1161	4589	3429	0	1784
YJR026W	gi|768735724|gb|CP004664.1|	87.25	1326	163	5	1	1323	770571	771893	0	1507
YJR027W	gi|768735724|gb|CP004664.1|	92.49	2462	177	7	1	2458	770571	773028	0	3515
YJR028W	gi|768735724|gb|CP004664.1|	87.26	1327	161	7	1	1323	770571	771893	0	1507
YJR029W	gi|768735724|gb|CP004664.1|	92.49	2463	175	9	1	2458	770571	773028	0	3515
YJR128W	gi|766435675|gb|CP005118.1|	86.23	363	37	9	1	358	638645	638999	6e-106	381
YJR129C	gi|766435675|gb|CP005118.1|	86.47	1020	136	2	1	1019	640735	639717	0	1118
YJR130C	gi|766435675|gb|CP005118.1|	90.01	1921	186	6	1	1918	642850	640933	0	2479
YJR131W	gi|766435675|gb|CP005118.1|	88.36	1650	192	0	1	1650	643328	644977	0	1984
YJR143C	gi|766435675|gb|CP005118.1|	92.88	2289	163	0	1	2289	676362	674074	0	3325
YJR144W	gi|766435675|gb|CP005118.1|	90.25	810	79	0	1	810	676633	677442	0	1059
YJR146W	gi|766435675|gb|CP005118.1|	87.67	365	32	4	1	354	679623	679985	2e-115	412
YJR147W	gi|766435675|gb|CP005118.1|	87.65	1077	118	2	1	1077	679943	681004	0	1238
YJR148W	gi|766435675|gb|CP005118.1|	88.85	1130	124	2	1	1129	681446	682574	0	1387
YJR152W	gi|766435675|gb|CP005118.1|	92.46	1632	123	0	1	1632	694979	696610	0	2333
YJR153W	gi|766435675|gb|CP005118.1|	88.58	1086	124	0	1	1086	698169	699254	0	1319
YJR154W	gi|766435675|gb|CP005118.1|	84.02	1051	154	5	1	1039	700995	702043	0	998
YJR155W	gi|766435675|gb|CP005118.1|	87.34	861	109	0	7	867	702634	703494	0	987
YJR158W	gi|768817186|gb|CP004758.1|	86.32	1652	217	9	58	1704	30960	29313	0	1790
YJR159W	gi|768817186|gb|CP004758.1|	89.95	1075	106	2	1	1074	14808	13735	0	1386
YJR160C	gi|768817186|gb|CP004758.1|	88.49	1798	203	4	1	1796	11455	13250	0	2170
YKL094W	gi|767010026|gb|CP005295.1|	89.59	941	98	0	1	941	260464	261404	0	1195
YKL095W	gi|767010026|gb|CP005295.1|	88.29	837	98	0	1	837	259398	260234	0	1003
YKL096W	gi|767010026|gb|CP005295.1|	84.92	716	81	17	1	716	258282	258970	0	699
YKL096W-A	gi|767010026|gb|CP005295.1|	92.83	279	20	0	1	279	256376	256654	3e-113	405
YKL097C	gi|767010026|gb|CP005295.1|	89.59	413	37	5	1	409	256027	255617	1e-147	520
YKL164C	gi|767010026|gb|CP005295.1|	94.05	840	20	16	202	1026	139897	139073	0	1247
YKL202W	gi|767010026|gb|CP005295.1|	95.45	110	4	1	474	582	61562	61671	2e-43	174
YKL225W	gi|766453754|gb|CP005198.1|	89.21	343	29	5	1	336	381	722	3e-118	422
YKR038C	gi|767010026|gb|CP005295.1|	90.87	1161	106	0	1	1161	510414	509254	0	1557
YKR039W	gi|767010026|gb|CP005295.1|	90.43	1807	173	0	1	1807	512381	514187	0	2379
YKR040C	gi|767010026|gb|CP005295.1|	81	442	69	12	9	437	515562	515123	2e-92	337
YKR041W	gi|767010026|gb|CP005295.1|	83.6	756	113	8	1	746	515193	515947	0	699
YKR042W	gi|767010026|gb|CP005295.1|	91.61	1097	77	5	1	1097	516534	517615	0	1502
YKR043C	gi|767010026|gb|CP005295.1|	93.75	816	51	0	1	816	518721	517906	0	1225
YKR044W	gi|767010026|gb|CP005295.1|	88.97	1333	145	2	1	1332	519021	520352	0	1646
YKR045C	gi|767010026|gb|CP005295.1|	85.95	555	63	7	1	552	520966	520424	3e-165	579
YKR046C	gi|767010026|gb|CP005295.1|	91.67	852	71	0	1	852	522050	521199	0	1181
YKR092C	gi|767010026|gb|CP005295.1|	93.22	1224	17	16	1	1221	610811	609651	0	1740
YLL065W	gi|767224725|gb|CP005498.1|	93.24	340	21	2	1	339	740659	740321	1e-141	499
YLL066C	gi|768869141|gb|CP006215.1|	94.89	1193	60	1	886	2077	2286	1094	0	1864
YLL066W-B	gi|768735724|gb|CP004664.1|	92.92	113	1	6	1	110	1452447	1452339	5e-39	158
YLL067C	gi|768869141|gb|CP006215.1|	94.89	1193	60	1	886	2077	2286	1094	0	1864
YLR035C-A	gi|768735724|gb|CP004664.1|	88.27	1773	207	1	1697	3468	937546	939318	0	2121
YLR118C	gi|768849778|gb|CP006439.1|	94.74	684	36	0	1	684	366188	365505	0	1064
YLR119W	gi|768849778|gb|CP006439.1|	84.42	642	98	1	1	642	366312	366951	0	630
YLR120C	gi|768849778|gb|CP006439.1|	87.55	1711	211	2	1	1710	368983	367274	0	1978
YLR121C	gi|768849778|gb|CP006439.1|	89.91	1527	129	8	1	1527	370986	369485	0	1943
YLR130C	gi|768849778|gb|CP006439.1|	95.36	1271	55	4	1	1269	384779	383511	0	2017
YLR157C-A	gi|768735724|gb|CP004664.1|	87.41	1326	161	5	1	1323	770571	771893	0	1519
YLR157C-B	gi|768735724|gb|CP004664.1|	92.61	2462	174	7	1	2458	770571	773028	0	3531
YLR227W-A	gi|768735724|gb|CP004664.1|	87.25	1326	163	5	1	1323	770571	771893	0	1507
YLR227W-B	gi|768735724|gb|CP004664.1|	92.28	2462	182	7	1	2458	770571	773028	0	3487
YLR255C	gi|768849778|gb|CP006439.1|	95.14	370	2	6	1	354	1054461	1054092	1e-162	569
YLR256W-A	gi|768735724|gb|CP004664.1|	87.18	1326	164	5	1	1323	770571	771893	0	1502
YLR311C	gi|768849778|gb|CP006439.1|	95.16	351	3	6	1	348	1160067	1159728	2e-154	542
YLR342W-A	gi|768849778|gb|CP006439.1|	94.32	176	6	2	1	174	1218578	1218751	8e-72	267
YLR367W	gi|766435675|gb|CP005118.1|	90.36	384	37	0	10	393	69111	68728	4e-143	505
YLR450W	gi|768849778|gb|CP006439.1|	95.51	3139	140	1	1	3138	1424507	1427645	0	5014
YLR451W	gi|768849778|gb|CP006439.1|	91.04	2668	228	7	1	2661	1427973	1430636	0	3592
YLR452C	gi|768849778|gb|CP006439.1|	89.04	2099	226	3	1	2097	1433258	1431162	0	2599
YLR454W	gi|768849778|gb|CP006439.1|	90.16	7889	772	4	1	7887	1435927	1443813	0	10266
YLR460C	gi|768513708|gb|CP006123.1|	88.73	417	47	0	715	1131	542982	542566	2e-144	510
YLR462W	gi|768869141|gb|CP006215.1|	93.69	602	38	0	1	602	4589	3988	0	902
YLR463C	gi|768869141|gb|CP006215.1|	95.17	290	14	0	260	549	3988	4277	4e-129	459
YLR465C	gi|768869141|gb|CP006215.1|	94.35	230	12	1	1	229	3081	3310	4e-97	351
YLR466W	gi|768869141|gb|CP006215.1|	94.89	1193	60	1	1417	2608	2286	1094	0	1864
YLR467W	gi|768869141|gb|CP006215.1|	94.47	2313	115	4	1	2313	4589	2290	0	3550
YML039W	gi|768735724|gb|CP004664.1|	92.49	2462	177	7	1	2458	770571	773028	0	3515
YML040W	gi|768735724|gb|CP004664.1|	87.25	1326	163	5	1	1323	770571	771893	0	1507
YML045W	gi|768735724|gb|CP004664.1|	91.93	2466	183	13	1	2458	770571	773028	0	3437
YML045W-A	gi|768735724|gb|CP004664.1|	86.39	1330	167	11	1	1323	770571	771893	0	1441
YML133C	gi|768869141|gb|CP006215.1|	95.05	1193	58	1	1393	2584	2286	1094	0	1875
YMR030W-A	gi|767184514|gb|CP005396.1|	81.6	163	26	4	1	160	320104	320265	5e-31	132
YMR032W	gi|767184514|gb|CP005396.1|	92.29	2011	153	2	1	2010	318089	320098	0	2854
YMR033W	gi|767184514|gb|CP005396.1|	90.76	1374	127	0	30	1403	320686	322059	0	1834
YMR050C	gi|768735724|gb|CP004664.1|	91.93	2465	185	12	1	2458	770571	773028	0	3437
YMR051C	gi|768735724|gb|CP004664.1|	86.31	1329	170	10	1	1323	770571	771893	0	1435
YMR121C	gi|768849778|gb|CP006439.1|	93.47	613	40	0	1	613	189341	188729	0	911
YMR123W	gi|767184514|gb|CP005396.1|	88.92	370	39	2	1	369	485044	485412	3e-128	455
YMR124W	gi|767184514|gb|CP005396.1|	86.49	2842	349	21	1	2832	485908	488724	0	3088
YMR173W	gi|767184514|gb|CP005396.1|	94.28	1172	34	5	1	1172	580085	581223	0	1762
YMR173W-A	gi|767184514|gb|CP005396.1|	93.05	964	34	5	1	964	580293	581223	0	1378
YMR176W	gi|767184514|gb|CP005396.1|	90.39	4237	401	6	1	4234	583422	587655	0	5565
YMR177W	gi|767184514|gb|CP005396.1|	89.24	1534	160	4	1	1533	588261	589790	0	1914
YMR178W	gi|767184514|gb|CP005396.1|	90.67	825	77	0	1	825	590161	590985	0	1098
YMR179W	gi|767184514|gb|CP005396.1|	86.4	2286	296	3	1	2277	591542	593821	0	2484
YMR180C	gi|767184514|gb|CP005396.1|	81.7	967	169	5	1	963	594882	593920	0	798
YMR181C	gi|767184514|gb|CP005396.1|	92.69	465	31	1	1	465	595748	595287	0	667
YMR182C	gi|767184514|gb|CP005396.1|	90.77	639	56	1	1	636	596839	596201	0	850
YMR305C	gi|767184514|gb|CP005396.1|	95.83	1176	43	4	1	1170	852258	851083	0	1895
YMR306C-A	gi|767184514|gb|CP005396.1|	86.21	377	49	3	15	390	858584	858210	4e-113	405
YMR307W	gi|767184514|gb|CP005396.1|	85.82	1686	224	10	1	1680	859023	860699	0	1775
YMR317W	gi|767184514|gb|CP005396.1|	95.15	2289	111	0	777	3065	880293	882581	0	3613
YMR326C	gi|766453754|gb|CP005198.1|	91.29	264	21	2	5	266	484	747	2e-99	359
YNL017C	gi|767224725|gb|CP005498.1|	95.89	341	9	3	1	339	576428	576091	5e-156	547
YNL054W-A	gi|768735724|gb|CP004664.1|	86.81	1327	167	7	1	1323	770571	771893	0	1474
YNL054W-B	gi|768735724|gb|CP004664.1|	92.29	2463	180	9	1	2458	770571	773028	0	3487
YNL143C	gi|767224725|gb|CP005498.1|	94.15	393	0	2	1	393	343328	342959	7e-165	577
YNL220W	gi|767224725|gb|CP005498.1|	94	1301	78	0	1	1301	220574	221874	0	1971
YNL284C-A	gi|768735724|gb|CP004664.1|	93.43	1325	83	4	1	1323	770571	771893	0	1962
YNL284C-B	gi|768735724|gb|CP004664.1|	95.77	2461	98	6	1	2458	770571	773028	0	3964
YNL337W	gi|767224725|gb|CP005498.1|	95.06	243	12	0	1	243	740563	740321	1e-106	383
YNL338W	gi|768735724|gb|CP004664.1|	88.65	141	6	9	1	135	1452447	1452311	9e-41	163
YNL339C	gi|768869141|gb|CP006215.1|	95.22	2491	101	5	20	2505	4767	2290	0	3925
YNR072W	gi|768817186|gb|CP004758.1|	90.15	1695	166	1	2	1695	31007	29313	0	2204
YNR073C	gi|768817186|gb|CP004758.1|	93.57	1509	97	0	1	1509	27324	28832	0	2250
YNR074C	gi|768817186|gb|CP004758.1|	86.81	1137	150	0	1	1137	25019	26155	0	1269
YNR075W	gi|768817186|gb|CP004758.1|	80.87	1103	184	22	35	1125	23859	22772	0	843
YNR077C	gi|766453754|gb|CP005198.1|	92.46	252	17	2	5	255	484	734	2e-99	359
YOL019W	gi|768460495|gb|CP005592.1|	93.12	1656	114	0	1	1656	282687	284342	0	2427
YOL019W-A	gi|768460495|gb|CP005592.1|	90.58	138	11	1	8	143	282219	282356	2e-46	182
YOL103W-A	gi|768735724|gb|CP004664.1|	86.8	1326	169	5	1	1323	770571	771893	0	1474
YOL103W-B	gi|768735724|gb|CP004664.1|	92.28	2462	182	7	1	2458	770571	773028	0	3487
YOL155C	gi|768460495|gb|CP005592.1|	95.98	2635	79	14	288	2904	30717	28092	0	4253
YOL155W-A	gi|768460495|gb|CP005592.1|	89.86	138	11	2	1	135	26470	26607	4e-44	174
YOL166W-A	gi|766435675|gb|CP005118.1|	93.68	95	6	0	1	95	712208	712114	1e-34	143
YOR053W	gi|768460495|gb|CP005592.1|	90.06	342	19	4	1	342	422552	422878	2e-120	429
YOR082C	gi|768460495|gb|CP005592.1|	94.8	327	5	3	28	342	474785	474459	1e-141	499
YOR142W-A	gi|768735724|gb|CP004664.1|	86.23	1329	171	10	1	1323	770571	771893	0	1430
YOR142W-B	gi|768735724|gb|CP004664.1|	91.93	2465	185	12	1	2458	770571	773028	0	3437
YOR341W	gi|768460495|gb|CP005592.1|	93	4998	347	1	1	4995	945599	950596	0	7287
YOR342C	gi|768460495|gb|CP005592.1|	89.39	961	100	2	1	960	952226	951267	0	1208
YOR343C	gi|768460495|gb|CP005592.1|	84.88	291	27	6	52	327	953025	952737	7e-75	278
YOR344C	gi|768460495|gb|CP005592.1|	92.24	876	68	0	1	876	956688	955813	0	1242
YOR378W	gi|768460495|gb|CP005592.1|	92.31	1548	119	0	1	1548	1028258	1029805	0	2200
YOR379C	gi|768460495|gb|CP005592.1|	95.28	339	16	0	1	339	1029811	1029473	3e-153	538
YOR381W	gi|768460495|gb|CP005592.1|	94.24	2135	121	2	1	2134	1034292	1036425	0	3260
YOR387C	gi|766453754|gb|CP005198.1|	92.37	616	47	0	1	616	11421	12036	0	878
YOR394C-A	gi|766435675|gb|CP005118.1|	86.19	181	7	11	1	165	712406	712228	1e-45	180
YOR396W	gi|768869141|gb|CP006215.1|	94.47	2313	115	4	1	2313	4589	2290	0	3550
YPL038W-A	gi|768869141|gb|CP006215.1|	94.79	192	1	2	1	192	465629	465811	5e-79	291
YPL257W-A	gi|768735724|gb|CP004664.1|	87.41	1326	161	5	1	1323	770571	771893	0	1519
YPL257W-B	gi|768735724|gb|CP004664.1|	92.65	2462	173	7	1	2458	770571	773028	0	3537
YPL283C	gi|768869141|gb|CP006215.1|	95.22	2491	101	5	20	2505	4767	2290	0	3925
YPR137C-A	gi|768735724|gb|CP004664.1|	87.42	1327	159	7	1	1323	770571	771893	0	1519
YPR137C-B	gi|768735724|gb|CP004664.1|	92.57	2463	173	9	1	2458	770571	773028	0	3526
YPR142C	gi|768869141|gb|CP006215.1|	83.22	566	83	8	1	564	799393	798838	4e-144	508
YPR143W	gi|768869141|gb|CP006215.1|	86.34	754	92	5	1	753	799032	799775	0	811
YPR144C	gi|768869141|gb|CP006215.1|	89.86	1657	168	0	1	1657	802117	800461	0	2130
YPR145W	gi|768869141|gb|CP006215.1|	92.55	1719	128	0	1	1719	803314	805032	0	2466
YPR146C	gi|768869141|gb|CP006215.1|	84.64	332	37	12	6	330	806368	806044	4e-87	318
YPR147C	gi|768869141|gb|CP006215.1|	89.61	914	95	0	1	914	807256	806343	0	1162
YPR148C	gi|768869141|gb|CP006215.1|	88.23	1308	133	6	1	1308	808833	807547	0	1543
YPR149W	gi|768869141|gb|CP006215.1|	94.83	522	27	0	1	522	810609	811130	0	815
YPR150W	gi|768869141|gb|CP006215.1|	88.36	524	56	5	1	522	811667	812187	4e-179	625
YPR151C	gi|768869141|gb|CP006215.1|	88.09	613	65	4	1	612	812336	811731	0	721
YPR152C	gi|768869141|gb|CP006215.1|	86.79	840	109	2	558	1396	813555	812717	0	935
YPR153W	gi|768869141|gb|CP006215.1|	89.76	420	43	0	4	423	814444	814863	4e-153	538
YPR154W	gi|768869141|gb|CP006215.1|	88.73	648	58	1	1	648	815181	815813	0	778
YPR155C	gi|768869141|gb|CP006215.1|	89.47	1851	195	0	1	1851	817974	816124	0	2338
YPR156C	gi|768869141|gb|CP006215.1|	91.59	1867	157	0	1	1867	820315	818449	0	2579
YPR157W	gi|768869141|gb|CP006215.1|	94.44	1404	78	0	1	1404	821750	823153	0	2161
YPR158C-C	gi|768735724|gb|CP004664.1|	87.18	1326	164	5	1	1323	770571	771893	0	1502
YPR158C-D	gi|768735724|gb|CP004664.1|	92.28	2462	182	7	1	2458	770571	773028	0	3487
YPR158W-A	gi|768735724|gb|CP004664.1|	86.23	1329	171	10	1	1323	770571	771893	0	1430
YPR158W-B	gi|768735724|gb|CP004664.1|	91.82	2468	185	13	1	2461	770571	773028	0	3422
YPR202W	gi|768869141|gb|CP006215.1|	95.29	700	27	2	20	714	4767	4069	0	1105
YPR204W	gi|768869141|gb|CP006215.1|	94.89	1193	60	1	262	1453	2286	1094	0	1864
Q0010	gi|768457593|gb|CP006478.1|	92.17	383	4	5	7	387	3902	4260	5e-147	518
Q0017	gi|768457593|gb|CP006478.1|	95.06	162	1	3	1	162	4183	4337	3e-66	248
Q0060	gi|768457593|gb|CP006478.1|	88.4	595	59	7	655	1248	19955	20540	0	708
Q0143	gi|768457593|gb|CP006478.1|	93.46	153	4	1	1	153	51659	51805	1e-58	222
Q0255	gi|768457593|gb|CP006478.1|	74.18	883	163	54	482	1338	74614	75457	4e-83	307
Q0297	gi|768457593|gb|CP006478.1|	88.99	109	2	8	15	117	76777	76881	1e-29	126

## Sheet: II. Reverse blast to S288C_YJM248
qseqid	sseqid	pident	length	mismatch	gapopen	qstart	qend	sstart	send	evalue	bitscore
YAL036C	I	100	1110	0	0	1	1110	76152	75043	0	2050
YAL039C	I	100	810	0	0	1	810	69525	68716	0	1496
YAL040C	I	100	1743	0	0	1	1743	67520	65778	0	3219
YAL063C	I	100	3969	0	0	1	3969	27968	24000	0	7330
YAL064W-B	I	100	381	0	0	1	381	12046	12426	0	704
YAL067W-A	I	100	228	0	0	1	228	2480	2707	2e-118	422
YAL068W-A	I	100	255	0	0	1	255	538	792	2e-133	472
YAL069W	I	100	315	0	0	1	315	335	649	1e-166	582
YAR009C	I	100	3591	0	0	1	3591	164187	160597	0	6632
YAR010C	XVI	100	1323	0	0	1	1323	810269	808947	0	2444
YAR050W	I	100	4614	0	0	1	4614	203403	208016	0	8521
YAR061W	VIII	100	1006	0	0	1	1006	538742	539747	0	1858
YAR075W	I	100	474	0	0	1	474	228844	229317	0	876
YBL109W	II	100	336	0	0	1	336	5790	6125	3e-178	621
YBL112C	VIII	100	318	0	0	1	318	559932	560249	3e-168	588
YBR007C	II	100	2211	0	0	1	2211	251016	248806	0	4084
YBR008C	II	100	1647	0	0	1	1647	254209	252563	0	3042
YBR012W-A	II	100	1323	0	0	1	1323	259869	261191	0	2444
YBR012W-B	II	99.98	5272	0	1	1	5271	259869	265140	0	9729
YBR042C	II	100	1194	0	0	1	1194	321609	320416	0	2206
YBR060C	II	100	1863	0	0	1	1863	362514	360652	0	3441
YBR061C	II	100	933	0	0	1	933	365719	364787	0	1724
YBR062C	II	100	529	0	0	15	543	366504	365976	0	977
YBR063C	II	100	1215	0	0	1	1215	368184	366970	0	2244
YBR064W	II	100	429	0	0	1	429	367763	368191	0	793
YBR065C	II	100	1095	0	0	1	1095	369678	368584	0	2023
YBR066C	II	100	663	0	0	1	663	370699	370037	0	1225
YBR067C	II	100	633	0	0	1	633	372735	372103	0	1170
YBR072W	II	100	645	0	0	1	645	382030	382674	0	1192
YBR073W	II	100	2877	0	0	1	2877	383112	385988	0	5313
YBR074W	II	100	2931	0	0	1	2931	386286	389216	0	5413
YBR076W	II	100	1065	0	0	1	1065	390227	391291	0	1967
YBR077C	II	100	489	0	0	1	489	392293	391805	0	904
YBR078W	II	99.84	1241	1	1	51	1290	393502	394742	0	2279
YBR301W	II	100	363	0	0	1	363	809057	809419	0	671
YCL001W	III	100	567	0	0	1	567	111916	112482	0	1048
YCL001W-B	III	100	255	0	0	1	255	113770	114024	2e-133	472
YCL002C	III	100	750	0	0	43	792	111557	110808	0	1386
YCL004W	III	100	1566	0	0	1	1566	109105	110670	0	2892
YCL005W	III	100	771	0	0	1	771	108021	108791	0	1424
YCL007C	III	100	393	0	0	1	393	107366	106974	0	726
YCL008C	III	100	1158	0	0	1	1158	106853	105696	0	2139
YCL009C	III	100	930	0	0	1	930	105548	104619	0	1718
YCL048W-A	III	100	240	0	0	1	240	41488	41727	5e-125	444
YCR002C	III	100	969	0	0	1	969	118348	117380	0	1790
YCR003W	III	100	552	0	0	1	552	118620	119171	0	1020
YCR004C	III	100	744	0	0	1	744	120318	119575	0	1375
YCR005C	III	100	1383	0	0	1	1383	122328	120946	0	2555
YCR006C	III	100	474	0	0	1	474	123003	122530	0	876
YCR008W	III	100	1812	0	0	1	1812	128470	130281	0	3347
YCR009C	III	100	798	0	0	1	798	131542	130745	0	1474
YCR010C	III	100	852	0	0	1	852	133124	132273	0	1574
YCR049C	III	100	447	0	0	1	447	212317	211871	0	826
YCR098C	III	100	1557	0	0	1	1557	298605	297049	0	2876
YCR100C	III	100	951	0	0	1	951	302221	301271	0	1757
YCR102C	III	100	1107	0	0	1	1107	305467	304361	0	2045
YCR107W	III	100	1092	0	0	1	1092	313890	314981	0	2017
YCR108C	III	100	192	0	0	1	192	316188	315997	2e-98	355
YDL012C	IV	100	279	0	0	46	324	431386	431108	1e-146	516
YDL013W	IV	100	1860	0	0	1	1860	429067	430926	0	3435
YDL014W	IV	100	984	0	0	1	984	427364	428347	0	1818
YDL015C	IV	100	933	0	0	1	933	426934	426002	0	1724
YDL235C	IV	100	504	0	0	1	504	33918	33415	0	931
YDL236W	IV	100	939	0	0	1	939	32296	33234	0	1735
YDL237W	IV	100	1173	0	0	1	1173	30657	31829	0	2167
YDL238C	IV	100	1470	0	0	1	1470	30454	28985	0	2715
YDL239C	IV	100	2373	0	0	1	2373	28775	26403	0	4383
YDL240C-A	IV	100	138	0	0	1	138	22608	22471	1e-68	255
YDL240W	IV	100	3054	0	0	1	3054	22823	25876	0	5640
YDL243C	IV	100	990	0	0	1	990	18566	17577	0	1829
YDL244W	IV	100	1023	0	0	1	1023	16204	17226	0	1890
YDL245C	IV	100	1704	0	0	1	1704	13360	11657	0	3147
YDL246C	IV	100	1074	0	0	1	1074	9756	8683	0	1984
YDL247W	IV	100	1830	0	0	1	1830	5985	7814	0	3380
YDL248W	IV	100	1152	0	0	1	1152	1802	2953	0	2128
YDR034C	IV	100	2373	0	0	1	2373	512109	509737	0	4383
YDR034C-A	IV	100	177	0	0	1	177	520692	520516	4e-90	327
YDR051C	IV	100	1005	0	0	1	1005	558060	557056	0	1857
YDR052C	IV	100	2115	0	0	1	2115	560625	558511	0	3906
YDR053W	IV	100	396	0	0	1	396	560249	560644	0	732
YDR054C	IV	100	888	0	0	1	888	562327	561440	0	1640
YDR055W	IV	100	1335	0	0	1	1335	563527	564861	0	2466
YDR056C	IV	100	618	0	0	1	618	565640	565023	0	1142
YDR057W	IV	100	1629	0	0	1	1629	565927	567555	0	3009
YDR058C	IV	100	981	0	0	1	981	568703	567723	0	1812
YDR059C	IV	100	402	0	0	46	447	569635	569234	0	743
YDR098C-A	IV	100	1323	0	0	1	1323	651126	649804	0	2444
YDR098C-B	IV	99.98	5269	0	1	1	5268	651126	645858	0	9723
YDR133C	IV	100	336	0	0	1	336	721297	720962	3e-178	621
YDR210C-C	IV	100	1323	0	0	1	1323	883927	882605	0	2444
YDR210C-D	IV	99.98	5269	0	1	1	5268	883927	878659	0	9723
YDR258C	IV	100	2436	0	0	1	2436	974243	971808	0	4499
YDR259C	IV	100	1152	0	0	1	1152	975782	974631	0	2128
YDR260C	IV	100	513	0	0	1	513	977229	976717	0	948
YDR261C	IV	100	1689	0	0	1	1689	979209	977521	0	3120
YDR261C-C	IV	100	1323	0	0	1	1323	992349	991027	0	2444
YDR261C-D	IV	99.98	4816	0	1	1	4815	992349	987534	0	8887
YDR262W	IV	100	819	0	0	1	819	993134	993952	0	1513
YDR263C	IV	100	1293	0	0	1	1293	995534	994242	0	2388
YDR316W-A	VII	100	1323	0	0	1	1323	823015	821693	0	2444
YDR316W-B	IV	99.98	5269	0	1	1	5268	1096064	1101332	0	9723
YDR334W	IV	100	4545	0	0	1	4545	1135932	1140476	0	8394
YDR335W	IV	100	3675	0	0	1	3675	1141168	1144842	0	6787
YDR336W	IV	100	945	0	0	1	945	1145092	1146036	0	1746
YDR337W	IV	100	861	0	0	1	861	1146319	1147179	0	1591
YDR338C	IV	100	2088	0	0	1	2088	1149466	1147379	0	3856
YDR339C	IV	100	570	0	0	1	570	1150520	1149951	0	1053
YDR341C	IV	100	1824	0	0	1	1824	1153626	1151803	0	3369
YDR342C	IV	100	1713	0	0	1	1713	1155928	1154216	0	3164
YDR343C	IV	100	1713	0	0	1	1713	1161320	1159608	0	3164
YDR345C	IV	100	1704	0	0	1	1704	1164660	1162957	0	3147
YDR346C	IV	100	1446	0	0	1	1446	1168659	1167214	0	2671
YDR347W	IV	100	966	0	0	1	966	1169178	1170143	0	1784
YDR348C	IV	100	1500	0	0	1	1500	1171825	1170326	0	2771
YDR365W-A	XVI	100	1323	0	0	1	1323	56748	58070	0	2444
YDR365W-B	IV	99.98	5269	0	1	1	5268	1206997	1212265	0	9723
YDR398W	IV	100	1932	0	0	1	1932	1267471	1269402	0	3568
YDR399W	IV	100	666	0	0	1	666	1270068	1270733	0	1230
YDR400W	IV	100	1023	0	0	1	1023	1271063	1272085	0	1890
YDR401W	IV	100	564	0	0	1	564	1272223	1272786	0	1042
YDR402C	IV	100	1470	0	0	1	1470	1273703	1272234	0	2715
YDR517W	IV	100	1119	0	0	1	1119	1477239	1478357	0	2067
YDR518W	IV	100	1554	0	0	1	1554	1478608	1480161	0	2870
YDR519W	IV	100	408	0	0	1	408	1480425	1480832	0	754
YDR520C	IV	100	2319	0	0	1	2319	1483403	1481085	0	4283
YDR522C	IV	100	1509	0	0	1	1509	1485303	1483795	0	2787
YDR523C	IV	100	1473	0	0	1	1473	1487038	1485566	0	2721
YDR524C	IV	100	1449	0	0	1	1449	1488990	1487542	0	2676
YDR524C-A	IV	100	120	0	0	1	120	1489990	1489871	1e-58	222
YDR524C-B	IV	100	201	0	0	1	201	1489798	1489598	2e-103	372
YDR525W	IV	100	330	0	0	1	330	1489905	1490234	6e-175	610
YDR525W-A	IV	100	240	0	0	1	240	1490596	1490835	5e-125	444
YDR527W	IV	100	1320	0	0	1	1320	1491094	1492413	0	2438
YDR528W	IV	100	1272	0	0	1	1272	1494586	1495857	0	2350
YDR529C	IV	100	384	0	0	1	384	1496548	1496165	0	710
YDR530C	IV	100	978	0	0	1	978	1497768	1496791	0	1807
YDR531W	IV	100	1104	0	0	1	1104	1498232	1499335	0	2039
YDR532C	IV	100	1158	0	0	1	1158	1500553	1499396	0	2139
YDR533C	IV	100	714	0	0	1	714	1502160	1501447	0	1319
YDR536W	IV	100	1710	0	0	1	1710	1508005	1509714	0	3158
YDR537C	IV	100	606	0	0	1	606	1511461	1510856	0	1120
YDR538W	IV	100	729	0	0	1	729	1510902	1511630	0	1347
YDR539W	IV	100	1512	0	0	1	1512	1512094	1513605	0	2793
YDR541C	IV	100	1035	0	0	1	1035	1520698	1519664	0	1912
YDR543C	IV	100	300	0	0	1	300	1524933	1524634	3e-158	555
YDR544C	IV	100	429	0	0	1	429	1525523	1525095	0	793
YDR545W	XV	100	5391	0	0	1	5391	1085473	1090863	0	9956
YEL061C	V	100	3003	0	0	1	3003	39537	36535	0	5546
YEL062W	V	100	1848	0	0	1	1848	34407	36254	0	3413
YEL063C	V	100	1773	0	0	1	1773	33466	31694	0	3275
YEL064C	V	100	1443	0	0	1	1443	31239	29797	0	2665
YEL065W	V	100	1887	0	0	1	1887	27657	29543	0	3485
YEL066W	V	100	540	0	0	1	540	26667	27206	0	998
YEL067C	V	100	588	0	0	1	588	26776	26189	0	1086
YEL069C	V	100	1695	0	0	1	1695	23231	21537	0	3131
YEL070W	V	100	1509	0	0	1	1509	19589	21097	0	2787
YEL071W	V	100	1491	0	0	1	1491	16355	17845	0	2754
YEL072W	V	100	696	0	0	1	696	13720	14415	0	1286
YEL073C	V	100	324	0	0	1	324	7553	7230	1e-171	599
YEL075C	V	100	369	0	0	1	369	5713	5345	0	682
YEL075W-A	V	100	612	0	0	1	612	4870	5481	0	1131
YEL077C	V	100	3834	0	0	1	3834	4097	264	0	7081
YER009W	V	100	378	0	0	1	378	172115	172492	0	699
YER011W	V	100	765	0	0	1	765	175248	176012	0	1413
YER012W	V	100	597	0	0	1	597	177835	178431	0	1103
YER046W-A	V	100	330	0	0	1	330	243700	244029	6e-175	610
YER059W	V	100	1263	0	0	1	1263	272624	273886	0	2333
YER060W	V	100	1587	0	0	1	1587	274567	276153	0	2931
YER060W-A	V	100	1593	0	0	1	1593	276572	278164	0	2942
YER061C	V	100	1329	0	0	1	1329	279626	278298	0	2455
YER062C	V	100	753	0	0	1	753	280682	279930	0	1391
YER064C	V	100	1518	0	0	1	1518	284222	282705	0	2804
YER065C	V	100	1674	0	0	1	1674	286914	285241	0	3092
YER066W	V	100	558	0	0	1	558	290242	290799	0	1031
YER067C-A	V	100	324	0	0	1	324	292563	292240	1e-171	599
YER067W	V	100	486	0	0	1	486	292066	292551	0	898
YER073W	V	100	1563	0	0	1	1563	304030	305592	0	2887
YER076C	V	100	909	0	0	1	909	313498	312590	0	1679
YER076W-A	V	100	348	0	0	1	348	313390	313737	0	643
YER137C-A	XVI	100	1323	0	0	1	1323	56748	58070	0	2444
YER138C	V	99.98	5269	0	1	1	5268	449024	443756	0	9723
YER159C-A	XIII	100	1323	0	0	1	1323	378325	377003	0	2444
YER160C	V	99.98	5269	0	1	1	5268	498124	492856	0	9723
YER167W	V	100	2556	0	0	1	2556	518216	520771	0	4721
YER168C	V	100	1641	0	0	1	1641	522669	521029	0	3031
YER169W	V	100	2391	0	0	1	2391	523369	525759	0	4416
YER170W	V	100	678	0	0	1	678	525974	526651	0	1253
YER171W	V	100	2337	0	0	1	2337	527082	529418	0	4316
YER172C	V	100	6492	0	0	1	6492	536021	529530	0	11989
YER187W	V	100	426	0	0	1	426	566230	566655	0	787
YER188C-A	V	100	300	0	0	1	300	569907	569608	3e-158	555
YER188W	V	100	720	0	0	1	720	568040	568759	0	1330
YER189W	V	100	369	0	0	1	369	571155	571523	0	682
YER190W	V	100	5046	0	0	1	5046	571480	576525	0	9319
YFL019C	VI	100	354	0	0	1	354	100605	100252	0	654
YFL032W	VI	100	321	0	0	1	321	74872	75192	6e-170	593
YFL054C	VI	100	1941	0	0	1	1941	22787	20847	0	3585
YFL055W	VI	100	1677	0	0	1	1677	17004	18680	0	3097
YFL056C	VI	100	1127	0	0	1	1127	15431	14305	0	2082
YFL063W	VI	100	456	0	0	1	456	5066	5521	0	843
YFL064C	VI	100	525	0	0	1	525	3846	3322	0	970
YFL066C	VI	100	1179	0	0	1	1179	2615	1437	0	2178
YFL067W	VI	100	528	0	0	1	528	836	1363	0	976
YFR009W	VI	100	2259	0	0	1	2259	162488	164746	0	4172
YFR009W-A	VI	100	258	0	0	1	258	163875	164132	5e-135	477
YFR012W	VI	100	609	0	0	1	609	167888	168496	0	1125
YFR050C	VI	100	801	0	0	1	801	249866	249066	0	1480
YFR052C-A	VI	100	306	0	0	1	306	253734	253429	1e-161	566
YFR053C	VI	100	1458	0	0	1	1458	255049	253592	0	2693
YFR054C	VI	100	579	0	0	1	579	259433	258855	0	1070
YFR055W	VI	100	1023	0	0	1	1023	264204	265226	0	1890
YGL036W	VII	100	2730	0	0	1	2730	428601	431330	0	5042
YGL037C	VII	100	651	0	0	1	651	427947	427297	0	1203
YGL038C	VII	100	1443	0	0	1	1443	426804	425362	0	2665
YGL039W	VII	100	1047	0	0	1	1047	423961	425007	0	1934
YGL040C	VII	100	1029	0	0	1	1029	420555	419527	0	1901
YGL041C	VII	100	204	0	0	1	204	419225	419022	4e-105	377
YGL041W-A	VII	100	465	0	0	1	465	418825	419289	0	859
YGL042C	VII	100	306	0	0	1	306	418593	418288	1e-161	566
YGL043W	VII	100	930	0	0	1	930	417483	418412	0	1718
YGL049C	VII	100	2745	0	0	1	2745	409604	406860	0	5070
YGL050W	VII	100	822	0	0	1	822	405776	406597	0	1519
YGL052W	VII	100	306	0	0	1	306	403437	403742	1e-161	566
YGL053W	VII	100	714	0	0	1	714	402589	403302	0	1319
YGL054C	VII	100	417	0	0	1	417	401287	400871	0	771
YGL255W	VII	100	1131	0	0	1	1131	20978	22108	0	2089
YGL259W	VII	100	498	0	0	1	498	8470	8967	0	920
YGR023W	VII	100	1656	0	0	1	1656	529264	530919	0	3059
YGR027W-A	VII	100	1323	0	0	1	1323	536057	537379	0	2444
YGR027W-B	VII	99.98	5269	0	1	1	5268	536057	541325	0	9723
YGR038C-A	VII	100	1323	0	0	1	1323	567467	566145	0	2444
YGR038C-B	VII	99.98	5269	0	1	1	5268	567467	562199	0	9723
YGR069W	VII	100	336	0	0	1	336	627083	627418	3e-178	621
YGR161C-C	VII	100	1323	0	0	1	1323	823015	821693	0	2444
YGR161C-D	VII	99.98	5269	0	1	1	5268	823015	817747	0	9723
YGR189C	VII	100	1524	0	0	1	1524	878192	876669	0	2815
YGR295C	VII	100	1146	0	0	1	1146	1082729	1081584	0	2117
YGR296W	XVI	100	5561	0	0	20	5580	5840	280	0	10270
YHL008C	VIII	100	1884	0	0	1	1884	94510	92627	0	3480
YHL045W	VIII	100	348	0	0	1	348	12502	12849	0	643
YHL048C-A	VIII	100	135	0	0	1	135	5797	5663	6e-67	250
YHL048W	VIII	100	1146	0	0	1	1146	6401	7546	0	2117
YHL049C	VIII	100	816	0	0	1	816	4541	3726	0	1507
YHR091C	VIII	100	1932	0	0	1	1932	286770	284839	0	3568
YHR092C	VIII	100	1731	0	0	1	1731	288811	287081	0	3197
YHR093W	VIII	100	549	0	0	1	549	289142	289690	0	1014
YHR097C	VIII	100	976	0	0	126	1101	298360	297385	0	1803
YHR098C	VIII	100	2790	0	0	1	2790	301934	299145	0	5153
YHR175W	VIII	100	570	0	0	1	570	452872	453441	0	1053
YHR176W	VIII	100	1299	0	0	1	1299	454229	455527	0	2399
YHR211W	VIII	100	3228	0	0	1	3228	525392	528619	0	5962
YHR214C-B	VIII	99.98	5383	0	1	1	5382	549346	543964	0	9934
YHR214C-C	VIII	100	1437	0	0	1	1437	549346	547910	0	2654
YHR217C	VIII	100	462	0	0	1	462	557042	556581	0	854
YHR218W-A	VIII	100	318	0	0	1	318	559932	560249	3e-168	588
YIL009C-A	IX	99.82	547	0	1	1	546	336212	335666	0	1003
YIL010W	IX	100	648	0	0	1	648	334882	335529	0	1197
YIL011W	IX	100	810	0	0	1	810	333727	334536	0	1496
YIL013C	IX	100	4236	0	0	1	4236	332442	328207	0	7823
YIL014W	IX	100	1893	0	0	1	1893	326103	327995	0	3496
YIL046W	IX	100	1923	0	0	1	1923	268651	270573	0	3552
YIL047C	IX	100	2709	0	0	1	2709	267823	265115	0	5003
YIL049W	IX	100	762	0	0	1	762	260158	260919	0	1408
YIL050W	IX	100	858	0	0	1	858	258913	259770	0	1585
YIL051C	IX	100	438	0	0	1	438	258280	257843	0	809
YIL171W	IX	100	330	0	0	1	330	19515	19844	6e-175	610
YIL173W	IX	100	4650	0	0	1	4650	11492	16141	0	8588
YIL174W	X	100	228	0	0	1	228	9452	9679	2e-118	422
YIL177C	IX	99.98	4120	0	1	1159	5277	4602	483	0	7601
YJL015C	X	100	285	0	0	1	285	407426	407142	5e-150	527
YJL016W	X	100	1686	0	0	1	1686	405588	407273	0	3114
YJL159W	X	100	1242	0	0	1	1242	120449	121690	0	2294
YJL166W	X	100	285	0	0	1	285	106434	106718	5e-150	527
YJL168C	X	100	2202	0	0	1	2202	104428	102227	0	4067
YJL169W	X	100	369	0	0	1	369	102099	102467	0	682
YJL170C	X	100	630	0	0	1	630	101779	101150	0	1164
YJL171C	X	100	1191	0	0	1	1191	100894	99704	0	2200
YJL172W	X	100	1731	0	0	1	1731	97737	99467	0	3197
YJL216C	X	100	1746	0	0	1	1746	26086	24341	0	3225
YJL222W	X	100	4650	0	0	1	4650	11475	16124	0	8588
YJL222W-A	X	100	228	0	0	1	228	9452	9679	2e-118	422
YJL225C	X	99.98	4120	0	1	1159	5277	4585	466	0	7601
YJR026W	XIII	100	1323	0	0	1	1323	196628	197950	0	2444
YJR027W	X	99.98	5269	0	1	1	5268	472760	478028	0	9723
YJR028W	X	100	1323	0	0	1	1323	478344	479666	0	2444
YJR029W	X	99.98	5269	0	1	1	5268	478344	483612	0	9723
YJR128W	X	100	360	0	0	1	360	662921	663280	0	665
YJR129C	X	100	1020	0	0	1	1020	665019	664000	0	1884
YJR130C	X	100	1920	0	0	1	1920	667137	665218	0	3546
YJR131W	X	100	1650	0	0	1	1650	667644	669293	0	3048
YJR143C	X	100	2289	0	0	1	2289	700614	698326	0	4228
YJR144W	X	100	810	0	0	1	810	700882	701691	0	1496
YJR146W	X	100	354	0	0	1	354	703885	704238	0	654
YJR147W	X	100	1077	0	0	1	1077	704196	705272	0	1989
YJR148W	X	100	1131	0	0	1	1131	705744	706874	0	2089
YJR152W	X	100	1632	0	0	1	1632	719666	721297	0	3014
YJR153W	X	100	1086	0	0	1	1086	722815	723900	0	2006
YJR154W	X	100	1041	0	0	1	1041	725784	726824	0	1923
YJR155W	X	100	867	0	0	1	867	727405	728271	0	1602
YJR158W	X	100	1704	0	0	1	1704	732440	734143	0	3147
YJR159W	X	100	1074	0	0	1	1074	736044	737117	0	1984
YJR160C	X	100	1809	0	0	1	1809	739816	738008	0	3341
YKL094W	XI	100	942	0	0	1	942	263349	264290	0	1740
YKL095W	XI	100	837	0	0	1	837	262277	263113	0	1546
YKL096W	XI	100	720	0	0	1	720	261132	261851	0	1330
YKL096W-A	XI	100	279	0	0	1	279	259253	259531	1e-146	516
YKL097C	XI	100	411	0	0	1	411	258913	258503	0	760
YKL164C	XI	100	1026	0	0	1	1026	142819	141794	0	1895
YKL202W	XI	100	582	0	0	1	582	63821	64402	0	1075
YKL225W	XI	100	348	0	0	1	348	451	798	0	643
YKR038C	XI	100	1161	0	0	1	1161	513159	511999	0	2145
YKR039W	XI	100	1809	0	0	1	1809	515063	516871	0	3341
YKR040C	XI	100	504	0	0	1	504	518566	518063	0	931
YKR041W	XI	100	753	0	0	1	753	518198	518950	0	1391
YKR042W	XI	100	1098	0	0	1	1098	519527	520624	0	2028
YKR043C	XI	100	816	0	0	1	816	521712	520897	0	1507
YKR044W	XI	100	1332	0	0	1	1332	522015	523346	0	2460
YKR045C	XI	100	552	0	0	1	552	523969	523418	0	1020
YKR046C	XI	100	852	0	0	1	852	525074	524223	0	1574
YKR092C	XI	100	1221	0	0	1	1221	613885	612665	0	2255
YLL065W	XII	100	351	0	0	1	351	11726	12076	0	649
YLL066C	XII	100	3331	0	0	288	3618	9450	6120	0	6152
YLL066W-B	XII	100	171	0	0	1	171	5605	5775	7e-87	316
YLL067C	XII	100	3331	0	0	288	3618	3915	585	0	6152
YLR035C-A	XII	100	3468	0	0	1	3468	218907	215440	0	6405
YLR118C	XII	100	684	0	0	1	684	385408	384725	0	1264
YLR119W	XII	100	642	0	0	1	642	385534	386175	0	1186
YLR120C	XII	100	1710	0	0	1	1710	388220	386511	0	3158
YLR121C	XII	100	1527	0	0	1	1527	390270	388744	0	2820
YLR130C	XII	100	1269	0	0	1	1269	404062	402794	0	2344
YLR157C-A	XVI	100	1323	0	0	1	1323	56748	58070	0	2444
YLR157C-B	XII	99.98	5269	0	1	1	5268	481601	476333	0	9723
YLR227W-A	XIII	100	1323	0	0	1	1323	196628	197950	0	2444
YLR227W-B	XII	99.98	5269	0	1	1	5268	593438	598706	0	9723
YLR255C	XII	100	354	0	0	1	354	645953	645600	0	654
YLR256W-A	XII	100	1323	0	0	1	1323	651117	652439	0	2444
YLR311C	XII	100	348	0	0	1	348	757612	757265	0	643
YLR342W-A	XII	100	174	0	0	1	174	815810	815983	2e-88	322
YLR367W	X	90.1	384	38	0	10	393	75293	74910	2e-141	499
YLR450W	XII	100	3138	0	0	1	3138	1032627	1035764	0	5795
YLR451W	XII	100	2661	0	0	1	2661	1036093	1038753	0	4915
YLR452C	XII	100	2097	0	0	1	2097	1041366	1039270	0	3873
YLR454W	XII	100	7887	0	0	1	7887	1043998	1051884	0	14565
YLR460C	XII	100	1131	0	0	1	1131	1060887	1059757	0	2089
YLR462W	XII	100	609	0	0	1	609	1065956	1066564	0	1125
YLR463C	XII	100	552	0	0	1	552	1066816	1066265	0	1020
YLR465C	XII	100	309	0	0	1	309	1067353	1067045	3e-163	571
YLR466W	XII	100	4149	0	0	1	4149	1067087	1071235	0	7662
YLR467W	XV	100	5391	0	0	1	5391	1085473	1090863	0	9956
YML039W	XIII	99.98	5269	0	1	1	5268	196628	201896	0	9723
YML040W	XIII	100	1323	0	0	1	1323	196628	197950	0	2444
YML045W	XIII	99.98	5269	0	1	1	5268	184461	189729	0	9723
YML045W-A	XIII	100	1323	0	0	1	1323	184461	185783	0	2444
YML133C	XIII	100	3331	0	0	795	4125	3791	461	0	6152
YMR030W-A	XIII	100	291	0	0	1	291	337313	337603	3e-153	538
YMR032W	XIII	100	2010	0	0	1	2010	335298	337307	0	3712
YMR033W	XIII	100	1375	0	0	30	1404	337903	339277	0	2540
YMR050C	XIII	99.98	5269	0	1	1	5268	378325	373057	0	9723
YMR051C	XIII	100	1323	0	0	1	1323	378325	377003	0	2444
YMR121C	XIII	100	615	0	0	1	615	510348	509734	0	1136
YMR123W	XIII	100	369	0	0	1	369	513593	513961	0	682
YMR124W	XIII	100	2832	0	0	1	2832	514456	517287	0	5230
YMR173W	XIII	100	1293	0	0	1	1293	608689	609981	0	2388
YMR173W-A	XIII	100	1185	0	0	1	1185	608897	610081	0	2189
YMR176W	XIII	100	4236	0	0	1	4236	611740	615975	0	7823
YMR177W	XIII	100	1533	0	0	1	1533	616566	618098	0	2832
YMR178W	XIII	100	825	0	0	1	825	618479	619303	0	1524
YMR179W	XIII	100	2277	0	0	1	2277	619858	622134	0	4205
YMR180C	XIII	100	963	0	0	1	963	623213	622251	0	1779
YMR181C	XIII	100	465	0	0	1	465	624080	623616	0	859
YMR182C	XIII	100	636	0	0	1	636	625167	624532	0	1175
YMR305C	XIII	100	1170	0	0	1	1170	880232	879063	0	2161
YMR306C-A	XIII	100	390	0	0	1	390	886572	886183	0	721
YMR307W	XIII	100	1680	0	0	1	1680	887003	888682	0	3103
YMR317W	XIII	100	3423	0	0	1	3423	907364	910786	0	6322
YMR326C	XIII	100	309	0	0	1	309	923802	923494	3e-163	571
YNL017C	XIV	100	339	0	0	1	339	602476	602138	6e-180	627
YNL054W-A	XIV	100	1323	0	0	1	1323	519456	520778	0	2444
YNL054W-B	XIV	99.98	5251	0	1	1	5250	519456	524706	0	9690
YNL143C	XIV	100	393	0	0	1	393	357186	356794	0	726
YNL220W	XIV	100	1302	0	0	1	1302	234413	235714	0	2405
YNL284C-A	XIV	100	1323	0	0	1	1323	102232	100910	0	2444
YNL284C-B	XIV	99.98	5269	0	1	1	5268	102232	96964	0	9723
YNL337W	XIV	100	255	0	0	1	255	7165	7419	2e-133	472
YNL338W	XIV	100	159	0	0	1	159	6561	6719	3e-80	294
YNL339C	XIV	100	5561	0	0	20	5580	5931	371	0	10270
YNR072W	XIV	100	1695	0	0	1	1695	772657	774351	0	3131
YNR073C	XIV	100	1509	0	0	1	1509	776300	774792	0	2787
YNR074C	XIV	100	1137	0	0	1	1137	778738	777602	0	2100
YNR075W	XIV	100	1125	0	0	1	1125	779916	781040	0	2078
YNR077C	XIV	100	255	0	0	1	255	783541	783287	2e-133	472
YOL019W	XV	100	1656	0	0	1	1656	288898	290553	0	3059
YOL019W-A	XV	100	153	0	0	1	153	288420	288572	7e-77	283
YOL103W-A	XV	100	1323	0	0	1	1323	118000	119322	0	2444
YOL103W-B	XV	99.98	5269	0	1	1	5268	118000	123268	0	9723
YOL155C	XV	100	2904	0	0	1	2904	31606	28703	0	5363
YOL155W-A	XV	100	135	0	0	1	135	27084	27218	6e-67	250
YOL166W-A	XV	100	156	0	0	1	156	585	740	1e-78	289
YOR053W	XV	100	342	0	0	1	342	427817	428158	0	632
YOR082C	XV	100	342	0	0	1	342	479637	479296	0	632
YOR142W-A	XVI	100	1323	0	0	1	1323	844709	846031	0	2444
YOR142W-B	XV	99.98	5269	0	1	1	5268	595112	600380	0	9723
YOR341W	XV	100	4995	0	0	1	4995	960987	965981	0	9225
YOR342C	XV	100	960	0	0	1	960	967625	966666	0	1773
YOR343C	XV	100	327	0	0	1	327	968474	968148	3e-173	604
YOR344C	XV	100	876	0	0	1	876	978069	977194	0	1618
YOR378W	XV	100	1548	0	0	1	1548	1049511	1051058	0	2859
YOR379C	XV	100	339	0	0	1	339	1051064	1050726	6e-180	627
YOR381W	XV	100	2136	0	0	1	2136	1055545	1057680	0	3945
YOR387C	XV	100	621	0	0	1	621	1070241	1069621	0	1147
YOR394C-A	XV	100	168	0	0	1	168	1084369	1084202	3e-85	311
YOR396W	XV	100	5391	0	0	1	5391	1085473	1090863	0	9956
YPL038W-A	XVI	100	192	0	0	1	192	480182	480373	2e-98	355
YPL257W-A	XVI	100	1323	0	0	1	1323	56748	58070	0	2444
YPL257W-B	XVI	99.98	5269	0	1	1	5268	56748	62016	0	9723
YPL283C	XVI	100	5561	0	0	20	5580	5840	280	0	10270
YPR137C-A	XVI	100	1323	0	0	1	1323	810269	808947	0	2444
YPR137C-B	XVI	99.98	5269	0	1	1	5268	810269	805001	0	9723
YPR142C	XVI	100	564	0	0	1	564	818693	818130	0	1042
YPR143W	XVI	100	753	0	0	1	753	818323	819075	0	1391
YPR144C	XVI	100	1659	0	0	1	1659	821423	819765	0	3064
YPR145W	XVI	100	1719	0	0	1	1719	822620	824338	0	3175
YPR146C	XVI	100	330	0	0	1	330	825676	825347	6e-175	610
YPR147C	XVI	100	915	0	0	1	915	826559	825645	0	1690
YPR148C	XVI	100	1308	0	0	1	1308	828140	826833	0	2416
YPR149W	XVI	100	522	0	0	1	522	829918	830439	0	965
YPR150W	XVI	100	522	0	0	1	522	830999	831520	0	965
YPR151C	XVI	100	621	0	0	1	621	831675	831055	0	1147
YPR152C	XVI	100	1398	0	0	1	1398	833458	832061	0	2582
YPR153W	XVI	100	420	0	0	4	423	833826	834245	0	776
YPR154W	XVI	100	648	0	0	1	648	834565	835212	0	1197
YPR155C	XVI	100	1851	0	0	1	1851	837413	835563	0	3419
YPR156C	XVI	100	1869	0	0	1	1869	839777	837909	0	3452
YPR157W	XVI	100	1404	0	0	1	1404	841266	842669	0	2593
YPR158C-C	XVI	100	1323	0	0	1	1323	856257	854935	0	2444
YPR158C-D	XVI	99.98	5269	0	1	1	5268	856257	850989	0	9723
YPR158W-A	XVI	100	1323	0	0	1	1323	844709	846031	0	2444
YPR158W-B	XVI	99.98	5272	0	1	1	5271	844709	849980	0	9729
YPR202W	XVI	100	698	0	0	20	717	943199	943896	0	1290
YPR204W	XVI	100	3099	0	0	1	3099	944603	947701	0	5723
Q0010	Mito	100	387	0	0	1	387	3952	4338	0	715
Q0017	Mito	100	162	0	0	1	162	4254	4415	7e-82	300
Q0060	Mito	100	1043	0	0	206	1248	18954	19996	0	1927
Q0143	Mito	100	153	0	0	1	153	51277	51429	7e-77	283
Q0255	Mito	100	1128	0	0	1	1128	74495	75622	0	2084
Q0297	Mito	100	156	0	0	1	156	85554	85709	1e-78	289

## Sheet: III. Search in S. sensu stricto genomes_YJM248
qseqid	sseqid	pident	length	mismatch	gapopen	qstart	qend	sstart	send	evalue	bitscore
gi|759032483|gb|CP004414.1|:66671-67781	Spar_1	100	1110	0	0	1	1110	50311	51420	0	2050
gi|759032483|gb|CP004414.1|:60364-61177	Spar_1	99.02	813	8	0	1	813	44049	44861	0	1458
gi|759032483|gb|CP004414.1|:57443-59183	Spar_1	99.08	1740	16	0	1	1740	41129	42868	0	3125
gi|759032483|gb|CP004414.1|:16749-17719	Spar_8	83.93	896	120	10	1	896	511460	510589	0	835
gi|759032483|gb|CP004414.1|:17193-17595	Spar_8	85.71	392	35	9	4	395	511016	510646	8e-110	394
gi|767010026|gb|CP005295.1|:196-426	Spar_16	80.82	245	31	10	1	230	11708	11951	5e-45	178
gi|766453754|gb|CP005198.1|:483-722	Spar_11	92.12	241	17	2	1	239	684925	684685	2e-93	339
gi|766435675|gb|CP005118.1|:712113-712406	Spar_11	82.37	312	24	22	1	293	684835	685134	2e-64	243
gi|768735724|gb|CP004664.1|:937545-939318	Spar_4	99.77	1773	4	0	1	1773	1034172	1035944	0	3253
gi|768735724|gb|CP004664.1|:770570-771893	Spar_5	86.99	1330	159	11	1	1323	316417	317739	0	1485
gi|759032483|gb|CP004414.1|:17052-17719	Spar_8	85.62	577	62	9	17	593	511144	510589	2e-167	586
gi|768513708|gb|CP006123.1|:517976-518927	Spar_8	84.27	871	130	6	4	869	505766	506634	0	843
gi|768513708|gb|CP006123.1|:530238-530708	Spar_12	92.95	468	33	0	1	468	948881	949348	0	682
gi|768869141|gb|CP006215.1|:1356-1667	Spar_5	100	311	0	0	1	311	573701	573391	2e-164	575
gi|762189364|gb|CP004618.1|:228481-230695	Spar_2	99.86	2214	3	0	1	2214	225989	228202	0	4072
gi|762189364|gb|CP004618.1|:232302-233949	Spar_2	98.66	1647	22	0	1	1647	229820	231466	0	2920
gi|768735724|gb|CP004664.1|:770570-771893	Spar_5	86.99	1330	159	11	1	1323	316417	317739	0	1485
gi|768735724|gb|CP004664.1|:770570-773028	Spar_5	88.75	2462	261	13	1	2454	316417	318870	0	2998
gi|762189364|gb|CP004618.1|:294288-295479	Spar_2	96.22	1191	45	0	1	1191	292179	293369	0	1951
gi|762189364|gb|CP004618.1|:334543-336406	Spar_2	94.42	1863	104	0	1	1863	333142	335004	0	2865
gi|762189364|gb|CP004618.1|:337092-338025	Spar_2	100	933	0	0	1	933	337334	338266	0	1724
gi|762189364|gb|CP004618.1|:338281-338813	Spar_2	100	532	0	0	1	532	338523	339054	0	983
gi|762189364|gb|CP004618.1|:339289-340499	Spar_2	99.5	1210	6	0	1	1210	339531	340740	0	2202
gi|762189364|gb|CP004618.1|:340077-340505	Spar_2	99.07	428	4	0	1	428	340319	340746	0	769
gi|762189364|gb|CP004618.1|:340926-342024	Spar_2	99.73	1098	3	0	1	1098	341168	342265	0	2012
gi|762189364|gb|CP004618.1|:342387-343050	Spar_2	99.85	663	1	0	1	663	342629	343291	0	1219
gi|762189364|gb|CP004618.1|:344440-345025	Spar_2	99.58	474	2	0	112	585	344827	345300	0	865
gi|762189364|gb|CP004618.1|:354258-354899	Spar_2	95.94	641	26	0	1	641	354511	355151	0	1040
gi|762189364|gb|CP004618.1|:355338-358217	Spar_2	99.97	2879	1	0	1	2879	355592	358470	0	5312
gi|762189364|gb|CP004618.1|:358520-361449	Spar_2	99.97	2929	1	0	1	2929	358774	361702	0	5404
gi|762189364|gb|CP004618.1|:362405-363470	Spar_2	99.91	1065	1	0	1	1065	362659	363723	0	1962
gi|762189364|gb|CP004618.1|:363935-364422	Spar_2	100	487	0	0	1	487	364193	364679	0	900
gi|762189364|gb|CP004618.1|:365627-366851	Spar_2	99.11	1233	2	2	1	1224	365884	367116	0	2207
gi|768817186|gb|CP004758.1|:71757-72120	Spar_16	93.94	363	22	0	1	363	11395	11033	1e-156	549
gi|764020448|gb|CP006335.1|:104942-105509	Spar_3	100	567	0	0	1	567	93315	93881	0	1048
gi|764020448|gb|CP006335.1|:106862-107101	Spar_3	100	239	0	0	1	239	95235	95473	2e-124	442
gi|764020448|gb|CP006335.1|:103832-104582	Spar_3	100	750	0	0	1	750	92205	92954	0	1386
gi|764020448|gb|CP006335.1|:102134-103700	Spar_3	100	1566	0	0	1	1566	90507	92072	0	2892
gi|764020448|gb|CP006335.1|:101046-101817	Spar_3	98.31	771	13	0	1	771	89419	90189	0	1352
gi|764020448|gb|CP006335.1|:100002-100395	Spar_3	99.75	393	1	0	1	393	88374	88766	0	721
gi|764020448|gb|CP006335.1|:98724-99882	Spar_3	99.83	1158	2	0	1	1158	87096	88253	0	2128
gi|764020448|gb|CP006335.1|:97639-98569	Spar_3	100	930	0	0	1	930	86011	86940	0	1718
gi|764020448|gb|CP006335.1|:40535-40760	Spar_3	87.87	239	14	3	1	224	42737	42975	1e-71	267
gi|764020448|gb|CP006335.1|:111011-111980	Spar_3	100	969	0	0	1	969	99384	100352	0	1790
gi|764020448|gb|CP006335.1|:112263-112815	Spar_3	100	552	0	0	1	552	100636	101187	0	1020
gi|764020448|gb|CP006335.1|:113222-113972	Spar_3	100	750	0	0	1	750	101595	102344	0	1386
gi|764020448|gb|CP006335.1|:114607-115990	Spar_3	100	1383	0	0	1	1383	102980	104362	0	2555
gi|764020448|gb|CP006335.1|:116194-116681	Spar_3	99.59	487	2	0	1	487	104567	105053	0	889
gi|764020448|gb|CP006335.1|:122532-124343	Spar_3	99.83	1811	3	0	1	1811	111422	113232	0	3328
gi|764020448|gb|CP006335.1|:124798-125596	Spar_3	99.75	798	2	0	1	798	113688	114485	0	1463
gi|764020448|gb|CP006335.1|:126348-127200	Spar_3	100	852	0	0	1	852	115238	116089	0	1574
gi|764020448|gb|CP006335.1|:290451-292008	Spar_3	97.11	1557	45	0	1	1557	283998	285554	0	2627
gi|767224725|gb|CP005498.1|:727446-728291	Spar_14	88.17	845	96	4	3	845	729942	730784	0	1003
gi|768513708|gb|CP006123.1|:542565-542982	Spar_12	97.6	417	10	0	1	417	1005898	1006314	0	715
gi|767224725|gb|CP005498.1|:8000-9013	Spar_14	98.91	1013	11	0	1	1013	3484	4496	0	1810
gi|766453754|gb|CP005198.1|:332-529	Spar_11	83.85	192	18	10	6	197	685058	684880	7e-43	171
gi|768735724|gb|CP004664.1|:417230-417512	Spar_4	100	282	0	0	1	282	439731	440012	2e-148	521
gi|768735724|gb|CP004664.1|:415204-417052	Spar_4	99.13	1848	16	0	1	1848	437704	439551	0	3325
gi|768735724|gb|CP004664.1|:413492-414485	Spar_4	99.6	993	4	0	1	993	435981	436973	0	1812
gi|768735724|gb|CP004664.1|:412125-413058	Spar_4	97.53	933	23	0	1	933	434614	435546	0	1596
gi|768735724|gb|CP004664.1|:18550-19054	Spar_4	99.8	504	1	0	1	504	39033	39536	0	926
gi|768735724|gb|CP004664.1|:17432-18366	Spar_4	100	934	0	0	1	934	37915	38848	0	1725
gi|768735724|gb|CP004664.1|:15801-16974	Spar_4	100	1173	0	0	1	1173	36284	37456	0	2167
gi|768735724|gb|CP004664.1|:14142-15599	Spar_4	99.86	1457	2	0	1	1457	34625	36081	0	2680
gi|768735724|gb|CP004664.1|:11556-13935	Spar_4	99.92	2379	2	0	1	2379	32039	34417	0	4383
gi|768735724|gb|CP004664.1|:7621-7754	Spar_4	100	133	0	0	1	133	28104	28236	7e-66	246
gi|768735724|gb|CP004664.1|:7963-11017	Spar_4	99.93	3054	2	0	1	3054	28446	31499	0	5629
gi|767224725|gb|CP005498.1|:7941-8915	Spar_14	98.97	974	10	0	1	974	3425	4398	0	1744
gi|768735724|gb|CP004664.1|:974-1997	Spar_6	98.83	1023	12	0	1	1023	24769	25791	0	1823
gi|768817186|gb|CP004758.1|:29312-30960	Spar_14	99.7	1646	4	1	1	1646	751020	749376	0	3011
gi|768817186|gb|CP004758.1|:13734-14808	Spar_4	99.81	1074	2	0	1	1074	14031	15104	0	1973
gi|768817186|gb|CP004758.1|:11454-13285	Spar_4	99.51	1831	9	0	1	1831	11751	13581	0	3332
gi|766435675|gb|CP005118.1|:711279-711840	Spar_2	79.63	437	75	13	1	430	785766	786195	7e-82	302
gi|768735724|gb|CP004664.1|:495033-497065	Spar_4	99.9	2032	2	0	1	2032	518452	520483	0	3742
gi|768849778|gb|CP006439.1|:1220956-1221121	Spar_10	80.36	168	25	6	3	165	517146	516982	6e-28	121
gi|768735724|gb|CP004664.1|:531921-532925	Spar_4	99.9	1004	1	0	1	1004	555576	556579	0	1849
gi|768735724|gb|CP004664.1|:533374-535477	Spar_4	99.67	2103	7	0	1	2103	557035	559137	0	3845
gi|768735724|gb|CP004664.1|:535100-535496	Spar_4	97.73	397	8	1	1	396	558761	559157	0	682
gi|768735724|gb|CP004664.1|:536305-537199	Spar_4	100	894	0	0	1	894	559958	560851	0	1652
gi|768735724|gb|CP004664.1|:538403-539750	Spar_4	99.7	1348	3	1	1	1347	562057	563404	0	2466
gi|768735724|gb|CP004664.1|:539911-540529	Spar_4	100	618	0	0	1	618	563566	564183	0	1142
gi|768735724|gb|CP004664.1|:540813-542275	Spar_4	99.93	1462	1	0	1	1462	564468	565929	0	2695
gi|768735724|gb|CP004664.1|:542653-543634	Spar_4	100	981	0	0	1	981	566309	567289	0	1812
gi|768735724|gb|CP004664.1|:544198-544598	Spar_4	99.75	400	1	0	1	400	567853	568252	0	734
gi|768735724|gb|CP004664.1|:770570-771893	Spar_5	86.99	1330	159	11	1	1323	316417	317739	0	1485
gi|768735724|gb|CP004664.1|:770570-773028	Spar_5	88.75	2462	261	13	1	2454	316417	318870	0	2998
gi|768735724|gb|CP004664.1|:690353-690701	Spar_4	90.31	351	30	3	1	348	712904	713253	9e-129	457
gi|768735724|gb|CP004664.1|:770570-771893	Spar_5	86.99	1330	159	11	1	1323	316417	317739	0	1485
gi|768735724|gb|CP004664.1|:770570-773028	Spar_5	88.75	2462	261	13	1	2454	316417	318870	0	2998
gi|768735724|gb|CP004664.1|:770570-771893	Spar_5	86.99	1330	159	11	1	1323	316417	317739	0	1485
gi|768735724|gb|CP004664.1|:770570-773028	Spar_5	88.75	2462	261	13	1	2454	316417	318870	0	2998
gi|768735724|gb|CP004664.1|:939998-940799	Spar_4	100	801	0	0	1	801	1038563	1039363	0	1480
gi|768735724|gb|CP004664.1|:941095-942379	Spar_4	99.84	1284	2	0	1	1284	1039660	1040943	0	2361
gi|768735724|gb|CP004664.1|:770570-771893	Spar_5	86.99	1330	159	11	1	1323	316417	317739	0	1485
gi|768735724|gb|CP004664.1|:770570-773028	Spar_5	88.75	2462	261	13	1	2454	316417	318870	0	2998
gi|768735724|gb|CP004664.1|:1077146-1081688	Spar_4	93.95	4546	267	8	1	4542	1174041	1178582	0	6865
gi|768735724|gb|CP004664.1|:1082383-1086058	Spar_4	99.78	3675	8	0	1	3675	1179278	1182952	0	6743
gi|768735724|gb|CP004664.1|:1086338-1087278	Spar_4	99.79	940	2	0	1	940	1183233	1184172	0	1725
gi|768735724|gb|CP004664.1|:1087554-1088415	Spar_4	99.88	861	1	0	1	861	1184449	1185309	0	1585
gi|768735724|gb|CP004664.1|:1088629-1090717	Spar_4	99.81	2088	4	0	1	2088	1185523	1187610	0	3834
gi|768735724|gb|CP004664.1|:1091219-1091789	Spar_4	99.82	570	1	0	1	570	1188113	1188682	0	1048
gi|768735724|gb|CP004664.1|:1093141-1094965	Spar_4	99.56	1824	8	0	1	1824	1273198	1275021	0	3325
gi|768735724|gb|CP004664.1|:1095561-1097274	Spar_4	94.8	1713	89	0	1	1713	1022235	1020523	0	2671
gi|768735724|gb|CP004664.1|:1095561-1097274	Spar_4	94.8	1713	89	0	1	1713	1022235	1020523	0	2671
gi|768735724|gb|CP004664.1|:1103539-1105243	Spar_4	97.65	1704	40	0	1	1704	1018840	1017137	0	2926
gi|768735724|gb|CP004664.1|:1107843-1109295	Spar_4	100	1452	0	0	1	1452	1014540	1013089	0	2682
gi|768735724|gb|CP004664.1|:1109822-1110788	Spar_4	99.9	966	1	0	1	966	1012560	1011595	0	1779
gi|768735724|gb|CP004664.1|:1111032-1112532	Spar_4	98.87	1500	17	0	1	1500	1011350	1009851	0	2676
gi|768735724|gb|CP004664.1|:770570-771893	Spar_5	86.99	1330	159	11	1	1323	316417	317739	0	1485
gi|768735724|gb|CP004664.1|:770570-773028	Spar_5	88.75	2462	261	13	1	2454	316417	318870	0	2998
gi|768735724|gb|CP004664.1|:1202564-1204496	Spar_4	96.74	1932	63	0	1	1932	1233117	1235048	0	3219
gi|768735724|gb|CP004664.1|:1205146-1205812	Spar_4	100	666	0	0	1	666	1235699	1236364	0	1230
gi|768735724|gb|CP004664.1|:1206137-1207160	Spar_4	99.71	1023	3	0	1	1023	1236690	1237712	0	1873
gi|768735724|gb|CP004664.1|:1207302-1207859	Spar_4	99.82	557	1	0	1	557	1237855	1238411	0	1024
gi|768735724|gb|CP004664.1|:1207307-1208777	Spar_4	98.23	1470	26	0	1	1470	1237860	1239329	0	2571
gi|768735724|gb|CP004664.1|:1412217-1413330	Spar_4	95.07	1115	51	3	1	1113	1455277	1456389	0	1751
gi|768735724|gb|CP004664.1|:1413600-1415154	Spar_4	100	1554	0	0	1	1554	1456660	1458213	0	2870
gi|768735724|gb|CP004664.1|:1415433-1415841	Spar_4	99.75	408	1	0	1	408	1458493	1458900	0	749
gi|768735724|gb|CP004664.1|:1416079-1418396	Spar_4	99.83	2317	4	0	1	2317	1459139	1461455	0	4257
gi|768735724|gb|CP004664.1|:1418780-1420280	Spar_4	99.87	1500	2	0	1	1500	1461840	1463339	0	2760
gi|768735724|gb|CP004664.1|:1420538-1422011	Spar_4	94.84	1474	74	2	1	1473	1463598	1465070	0	2300
gi|768735724|gb|CP004664.1|:1422531-1423979	Spar_4	99.38	1448	9	0	1	1448	1465595	1467042	0	2625
gi|768735724|gb|CP004664.1|:1424864-1424980	Spar_4	99.14	116	1	0	1	116	1467926	1468041	8e-55	209
gi|768735724|gb|CP004664.1|:1424584-1424791	Spar_4	96.62	207	1	1	1	207	1467652	1467852	2e-93	339
gi|768735724|gb|CP004664.1|:1424894-1425224	Spar_4	99.09	330	1	1	1	330	1467956	1468283	2e-169	592
gi|768735724|gb|CP004664.1|:1425648-1425886	Spar_4	97.48	238	6	0	1	238	1468645	1468882	6e-114	407
gi|768735724|gb|CP004664.1|:1426125-1427421	Spar_4	99.31	1296	9	0	1	1296	1469134	1470429	0	2344
gi|768735724|gb|CP004664.1|:1429643-1430908	Spar_4	99.84	1265	2	0	1	1265	1472651	1473915	0	2326
gi|768735724|gb|CP004664.1|:1431202-1431586	Spar_4	99.74	384	1	0	1	384	1474210	1474593	0	704
gi|768735724|gb|CP004664.1|:1431829-1432792	Spar_4	99.9	963	1	0	1	963	1474837	1475799	0	1773
gi|768735724|gb|CP004664.1|:1433255-1434359	Spar_4	99.73	1104	3	0	1	1104	1476263	1477366	0	2023
gi|768735724|gb|CP004664.1|:1434419-1435577	Spar_4	99.83	1158	2	0	1	1158	1477429	1478586	0	2128
gi|768735724|gb|CP004664.1|:1436346-1437060	Spar_4	100	714	0	0	1	714	1479356	1480069	0	1319
gi|768735724|gb|CP004664.1|:1442153-1443852	Spar_4	99.88	1699	2	0	1	1699	1485553	1487251	0	3127
gi|768735724|gb|CP004664.1|:1445050-1445623	Spar_4	99.83	573	1	0	1	573	1488450	1489022	0	1053
gi|768735724|gb|CP004664.1|:1445063-1445791	Spar_4	99.86	728	1	0	1	728	1488463	1489190	0	1339
gi|768735724|gb|CP004664.1|:1446237-1447749	Spar_4	99.87	1512	2	0	1	1512	1489637	1491148	0	2782
gi|768735724|gb|CP004664.1|:1449280-1450314	Spar_4	99.32	1034	6	1	1	1034	1492679	1493711	0	1869
gi|767224725|gb|CP005498.1|:740320-740603	Spar_11	86.41	287	31	6	1	283	684685	684967	7e-84	307
gi|766435675|gb|CP005118.1|:712409-712786	Spar_11	75.26	388	50	35	1	376	685138	685491	3e-34	143
gi|768869141|gb|CP006215.1|:2289-4589	Spar_5	98.91	2301	24	1	1	2300	572768	570468	0	4109
gi|768817186|gb|CP004758.1|:44457-47460	Spar_5	95.31	3006	138	1	1	3003	16515	19520	0	4767
gi|768817186|gb|CP004758.1|:42344-44192	Spar_5	99.95	1848	1	0	1	1848	14402	16249	0	3408
gi|768817186|gb|CP004758.1|:39641-41413	Spar_5	100	1772	0	0	1	1772	11699	13470	0	3273
gi|768817186|gb|CP004758.1|:37741-39193	Spar_5	99.86	1452	2	0	1	1452	9799	11250	0	2671
gi|768817186|gb|CP004758.1|:35587-37474	Spar_5	99.63	1887	7	0	1	1887	7644	9530	0	3446
gi|768817186|gb|CP004758.1|:34610-35131	Spar_5	99.81	521	1	0	1	521	6667	7187	0	957
gi|768817186|gb|CP004758.1|:34089-34701	Spar_5	99.51	612	2	1	1	612	6147	6757	0	1112
gi|768817186|gb|CP004758.1|:29312-30974	Spar_14	99.7	1646	4	1	1	1646	751020	749376	0	3011
gi|768817186|gb|CP004758.1|:27323-28832	Spar_16	95.1	1509	74	0	1	1509	37151	38659	0	2377
gi|768513708|gb|CP006123.1|:532842-534323	Spar_16	99.93	1481	1	0	1	1481	29802	28322	0	2730
gi|768513708|gb|CP006123.1|:536804-537496	Spar_16	99.71	692	2	0	1	692	25783	25092	0	1267
gi|768817186|gb|CP004758.1|:8940-9185	Spar_4	100	245	0	0	1	245	9236	9480	8e-128	453
gi|768869141|gb|CP006215.1|:4203-4589	Spar_5	99.74	386	1	0	1	386	570853	570468	0	708
gi|768869141|gb|CP006215.1|:3987-4354	Spar_5	99.18	367	3	0	1	367	571069	570703	0	662
gi|768869141|gb|CP006215.1|:1096-2286	Spar_5	96.81	1190	26	4	1	1190	573949	572772	0	1977
gi|768817186|gb|CP004758.1|:180095-180473	Spar_5	99.21	378	3	0	1	378	173275	173652	0	682
gi|768817186|gb|CP004758.1|:183264-183803	Spar_5	88.66	538	59	1	1	536	176432	176969	0	654
gi|768817186|gb|CP004758.1|:185780-186377	Spar_5	96.98	597	18	0	1	597	179895	180491	0	1003
gi|768817186|gb|CP004758.1|:251949-252278	Spar_5	92.37	262	18	2	66	326	245112	245372	3e-103	372
gi|768817186|gb|CP004758.1|:280539-281799	Spar_5	99.21	1260	10	0	1	1260	273615	274874	0	2272
gi|768817186|gb|CP004758.1|:282483-284067	Spar_5	99.87	1584	2	0	1	1584	275560	277143	0	2915
gi|768817186|gb|CP004758.1|:284670-286114	Spar_5	99.79	1445	2	1	1	1444	277747	279191	0	2651
gi|768817186|gb|CP004758.1|:286274-287601	Spar_5	99.92	1327	1	0	1	1327	279350	280676	0	2446
gi|768817186|gb|CP004758.1|:287902-288655	Spar_5	99.73	753	2	0	1	753	280978	281730	0	1380
gi|768817186|gb|CP004758.1|:290693-292211	Spar_5	99.8	1518	3	0	1	1518	283757	285274	0	2787
gi|768817186|gb|CP004758.1|:293192-294866	Spar_5	99.88	1674	2	0	1	1674	286256	287929	0	3081
gi|768522593|gb|CP004894.1|:88508-89059	Spar_6	91.97	548	44	0	1	548	151935	152482	0	769
gi|768817186|gb|CP004758.1|:299637-299950	Spar_5	99.68	313	1	0	1	313	292701	293013	7e-164	573
gi|768817186|gb|CP004758.1|:299463-299949	Spar_5	99.79	486	1	0	1	486	292527	293012	0	893
gi|768817186|gb|CP004758.1|:311421-312984	Spar_5	98.46	1563	24	0	1	1563	304464	306026	0	2754
gi|768817186|gb|CP004758.1|:320323-321232	Spar_5	100	909	0	0	1	909	323155	324063	0	1679
gi|768817186|gb|CP004758.1|:321123-321361	Spar_5	100	238	0	0	1	238	323955	324192	6e-124	440
gi|768735724|gb|CP004664.1|:770570-771893	Spar_5	86.99	1330	159	11	1	1323	316417	317739	0	1485
gi|768735724|gb|CP004664.1|:770570-773028	Spar_5	88.75	2462	261	13	1	2454	316417	318870	0	2998
gi|768735724|gb|CP004664.1|:770570-771893	Spar_5	86.99	1330	159	11	1	1323	316417	317739	0	1485
gi|768735724|gb|CP004664.1|:770570-773028	Spar_5	88.75	2462	261	13	1	2454	316417	318870	0	2998
gi|768817186|gb|CP004758.1|:513972-516528	Spar_5	94.95	2556	129	0	1	2556	519628	522183	0	4006
gi|768817186|gb|CP004758.1|:516794-518429	Spar_5	99.88	1635	2	0	1	1635	522449	524083	0	3009
gi|768817186|gb|CP004758.1|:519137-521528	Spar_5	99.83	2391	4	0	1	2391	524791	527181	0	4394
gi|768817186|gb|CP004758.1|:521760-522415	Spar_5	99.85	655	1	0	1	655	527414	528068	0	1205
gi|768817186|gb|CP004758.1|:522853-525169	Spar_5	99.78	2316	5	0	1	2316	528507	530822	0	4250
gi|768817186|gb|CP004758.1|:525303-531792	Spar_5	94.4	6497	354	7	1	6489	530957	537451	0	9973
gi|768817186|gb|CP004758.1|:562014-562437	Spar_5	99.76	423	1	0	1	423	568244	568666	0	776
gi|767224725|gb|CP005498.1|:740320-740603	Spar_11	86.41	287	31	6	1	283	684685	684967	7e-84	307
gi|768817186|gb|CP004758.1|:563888-564332	Spar_5	99.32	444	3	0	1	444	569795	570238	0	804
gi|768869141|gb|CP006215.1|:4203-4589	Spar_5	99.74	386	1	0	1	386	570853	570468	0	708
gi|768869141|gb|CP006215.1|:2289-4247	Spar_5	98.77	1959	23	1	1	1958	572768	570810	0	3483
gi|768522593|gb|CP004894.1|:45135-45456	Spar_6	97.52	323	6	1	1	321	108176	108498	4e-157	551
gi|766435675|gb|CP005118.1|:7639-9586	Spar_6	90.2	1949	187	2	1	1947	32935	34881	0	2538
gi|766435675|gb|CP005118.1|:3499-5161	Spar_6	99.82	1662	3	0	1	1662	28795	30456	0	3053
gi|766435675|gb|CP005118.1|:846-1973	Spar_6	99.47	1127	6	0	1	1127	26143	27269	0	2049
gi|766453754|gb|CP005198.1|:274-722	Spar_11	85.53	463	39	20	1	448	685134	684685	3e-129	459
gi|768869141|gb|CP006215.1|:4068-4589	Spar_5	99.62	521	2	0	1	521	570988	570468	0	952
gi|768869141|gb|CP006215.1|:1375-2286	Spar_5	99.89	911	1	0	1	911	573682	572772	0	1677
gi|768869141|gb|CP006215.1|:735-993	Spar_16	89.92	258	26	0	1	258	1681	1938	1e-91	333
gi|768522593|gb|CP004894.1|:126391-128648	Spar_6	98.58	2257	32	0	1	2257	190390	192646	0	3991
gi|768522593|gb|CP004894.1|:127778-128036	Spar_6	100	258	0	0	1	258	191777	192034	5e-135	477
gi|768522593|gb|CP004894.1|:131797-132381	Spar_6	86.51	578	78	0	1	578	195803	196380	0	636
gi|768522593|gb|CP004894.1|:212235-213034	Spar_6	99.87	799	1	0	1	799	275938	276736	0	1471
gi|768522593|gb|CP004894.1|:216641-216926	Spar_6	97.48	278	6	1	9	285	280325	280602	7e-134	473
gi|768522593|gb|CP004894.1|:216783-218241	Spar_6	97.94	1458	30	0	1	1458	280460	281917	0	2527
gi|768522593|gb|CP004894.1|:222912-223467	Spar_6	99.82	555	1	0	1	555	289028	289582	0	1020
gi|768522593|gb|CP004894.1|:228974-229993	Spar_6	99.8	1019	2	0	1	1019	295090	296108	0	1871
gi|766453754|gb|CP005198.1|:424833-427536	Spar_7	98.15	2703	50	0	1	2703	424598	427300	0	4715
gi|766453754|gb|CP005198.1|:423527-424177	Spar_7	99.85	650	1	0	1	650	423285	423934	0	1195
gi|766453754|gb|CP005198.1|:421610-423053	Spar_7	99.58	1443	6	0	1	1443	421358	422800	0	2632
gi|766453754|gb|CP005198.1|:420264-421311	Spar_7	99.43	1047	3	1	1	1047	420013	421056	0	1897
gi|766453754|gb|CP005198.1|:416492-417521	Spar_7	99.81	1029	2	0	1	1029	416228	417256	0	1890
gi|766453754|gb|CP005198.1|:415996-416198	Spar_7	100	202	0	0	1	202	415732	415933	5e-104	374
gi|766453754|gb|CP005198.1|:415803-416262	Spar_7	100	459	0	0	1	459	415539	415997	0	848
gi|766453754|gb|CP005198.1|:415259-415565	Spar_7	100	306	0	0	1	306	414995	415300	1e-161	566
gi|766453754|gb|CP005198.1|:414454-415384	Spar_7	100	930	0	0	1	930	414190	415119	0	1718
gi|766453754|gb|CP005198.1|:403840-406584	Spar_7	93.96	2750	154	9	1	2744	403037	405780	0	4148
gi|766453754|gb|CP005198.1|:402761-403576	Spar_7	99.88	815	1	0	1	815	401958	402772	0	1500
gi|759032483|gb|CP004414.1|:173109-173615	Spar_1	77.63	514	102	10	1	506	159470	159978	2e-81	300
gi|766453754|gb|CP005198.1|:400820-401237	Spar_7	99.76	417	1	0	1	417	399252	399668	0	765
gi|766453754|gb|CP005198.1|:21309-22434	Spar_7	90.13	1125	105	1	1	1125	23103	24221	0	1458
gi|765568558|gb|CP004986.1|:406265-406758	Spar_7	80.22	450	73	10	1	439	10729	10285	1e-88	324
gi|766453754|gb|CP005198.1|:526228-527239	Spar_7	84.08	741	106	12	1	737	526370	527102	0	704
gi|768735724|gb|CP004664.1|:770570-771893	Spar_5	86.99	1330	159	11	1	1323	316417	317739	0	1485
gi|768735724|gb|CP004664.1|:770570-773028	Spar_5	88.75	2462	261	13	1	2454	316417	318870	0	2998
gi|768735724|gb|CP004664.1|:770570-771893	Spar_5	86.99	1330	159	11	1	1323	316417	317739	0	1485
gi|768735724|gb|CP004664.1|:770570-773028	Spar_5	88.75	2462	261	13	1	2454	316417	318870	0	2998
gi|768735724|gb|CP004664.1|:770570-771893	Spar_5	86.99	1330	159	11	1	1323	316417	317739	0	1485
gi|768735724|gb|CP004664.1|:770570-773028	Spar_5	88.75	2462	261	13	1	2454	316417	318870	0	2998
gi|766453754|gb|CP005198.1|:841055-842054	Spar_7	95.16	929	45	0	71	999	843543	844471	0	1467
gi|765568558|gb|CP004986.1|:411730-412513	Spar_10	80.79	760	126	15	1	753	715186	715932	1e-164	577
gi|768869141|gb|CP006215.1|:2289-4767	Spar_5	98.99	2479	24	1	1	2478	572768	570290	0	4438
gi|768513708|gb|CP006123.1|:74238-76137	Spar_8	89.42	1899	201	0	1	1899	77173	79071	0	2394
gi|759032483|gb|CP004414.1|:1421-2567	Spar_10	77.29	1145	238	18	1	1137	716290	715160	0	654
gi|768869141|gb|CP006215.1|:3791-4589	Spar_5	99.25	799	5	1	1	798	571266	570468	0	1441
gi|768513708|gb|CP006123.1|:276450-278382	Spar_8	95.03	1932	96	0	1	1932	262423	264354	0	3037
gi|768513708|gb|CP006123.1|:278695-280426	Spar_8	97.52	1732	41	2	1	1731	264669	266399	0	2959
gi|768513708|gb|CP006123.1|:280761-281305	Spar_8	96.58	527	16	2	1	526	266735	267260	0	872
gi|768513708|gb|CP006123.1|:288935-289912	Spar_8	99.69	977	3	0	1	977	274876	275852	0	1788
gi|768513708|gb|CP006123.1|:290681-293477	Spar_8	99.82	2796	5	0	1	2796	276622	279417	0	5136
gi|768513708|gb|CP006123.1|:445052-445621	Spar_8	99.65	569	2	0	1	569	431402	431970	0	1040
gi|768513708|gb|CP006123.1|:446458-447757	Spar_8	99.92	1299	1	0	1	1299	432805	434103	0	2394
gi|759032483|gb|CP004414.1|:16749-17719	Spar_8	83.93	896	120	10	1	896	511460	510589	0	835
gi|768735724|gb|CP004664.1|:771082-773028	Spar_5	89.67	1945	195	5	1	1942	125069	123128	0	2473
gi|768735724|gb|CP004664.1|:770570-771198	Spar_14	86.83	630	79	4	1	628	528051	527424	0	701
gi|768869141|gb|CP006215.1|:1356-1667	Spar_5	100	311	0	0	1	311	573701	573391	2e-164	575
gi|765568558|gb|CP004986.1|:311950-312497	Spar_9	92.87	547	39	0	1	547	310645	311191	0	795
gi|765568558|gb|CP004986.1|:311166-311812	Spar_9	99.54	646	3	0	1	646	309861	310506	0	1177
gi|765568558|gb|CP004986.1|:310125-310692	Spar_9	92.7	493	22	5	1	492	308720	309199	0	699
gi|765568558|gb|CP004986.1|:304622-308849	Spar_9	100	4227	0	0	1	4227	303237	307463	0	7806
gi|765568558|gb|CP004986.1|:302490-304381	Spar_9	99.95	1891	1	0	1	1891	301105	302995	0	3487
gi|765568558|gb|CP004986.1|:244760-246674	Spar_9	98.38	1914	31	0	1	1914	243271	245184	0	3363
gi|765568558|gb|CP004986.1|:241222-243931	Spar_9	96.53	2709	94	0	1	2709	239734	242442	0	4482
gi|765568558|gb|CP004986.1|:236268-237030	Spar_9	100	762	0	0	1	762	234771	235532	0	1408
gi|765568558|gb|CP004986.1|:235020-235877	Spar_9	99.53	857	4	0	1	857	233523	234379	0	1561
gi|765568558|gb|CP004986.1|:233956-234394	Spar_9	100	438	0	0	1	438	232459	232896	0	809
gi|767224725|gb|CP005498.1|:724416-728414	Spar_14	88.86	4005	429	17	1	3995	726907	730904	0	4909
gi|767010026|gb|CP005295.1|:196-426	Spar_16	80.82	245	31	10	1	230	11708	11951	5e-45	178
gi|768869141|gb|CP006215.1|:3428-4589	Spar_5	99.05	1162	10	1	1	1161	571629	570468	0	2084
gi|766435675|gb|CP005118.1|:394823-395107	Spar_10	99.65	284	1	0	1	284	398727	399010	9e-148	520
gi|766435675|gb|CP005118.1|:393278-394939	Spar_10	99.88	1661	2	0	1	1661	397182	398842	0	3057
gi|766435675|gb|CP005118.1|:114731-115628	Spar_10	87.26	840	83	14	61	897	112817	113635	0	937
gi|766435675|gb|CP005118.1|:100105-100390	Spar_10	100	285	0	0	1	285	98031	98315	5e-150	527
gi|766435675|gb|CP005118.1|:95894-98096	Spar_10	99.95	2202	1	0	1	2202	93812	96013	0	4061
gi|766435675|gb|CP005118.1|:95776-96135	Spar_10	99.45	361	0	2	1	359	93692	94052	0	654
gi|766435675|gb|CP005118.1|:94819-95449	Spar_10	100	630	0	0	1	630	92735	93364	0	1164
gi|766435675|gb|CP005118.1|:93373-94564	Spar_10	99.66	1191	4	0	1	1191	91292	92482	0	2178
gi|766435675|gb|CP005118.1|:91564-93293	Spar_10	97.57	1729	42	0	1	1729	89350	91078	0	2961
gi|767224725|gb|CP005498.1|:724416-728414	Spar_14	88.86	4005	429	17	1	3995	726907	730904	0	4909
gi|767010026|gb|CP005295.1|:196-426	Spar_16	80.82	245	31	10	1	230	11708	11951	5e-45	178
gi|768869141|gb|CP006215.1|:3428-4589	Spar_5	99.05	1162	10	1	1	1161	571629	570468	0	2084
gi|768735724|gb|CP004664.1|:770570-771893	Spar_5	86.99	1330	159	11	1	1323	316417	317739	0	1485
gi|768735724|gb|CP004664.1|:770570-773028	Spar_5	88.75	2462	261	13	1	2454	316417	318870	0	2998
gi|768735724|gb|CP004664.1|:770570-771893	Spar_5	86.99	1330	159	11	1	1323	316417	317739	0	1485
gi|768735724|gb|CP004664.1|:770570-773028	Spar_5	88.75	2462	261	13	1	2454	316417	318870	0	2998
gi|766435675|gb|CP005118.1|:638644-638999	Spar_10	98.87	355	4	0	1	355	641405	641759	0	634
gi|766435675|gb|CP005118.1|:639716-640735	Spar_10	99.41	1019	6	0	1	1019	642477	643495	0	1849
gi|766435675|gb|CP005118.1|:640932-642850	Spar_10	99.53	1918	9	0	1	1918	643693	645610	0	3493
gi|766435675|gb|CP005118.1|:643327-644977	Spar_10	99.64	1650	6	0	1	1650	646090	647739	0	3014
gi|766435675|gb|CP005118.1|:674073-676362	Spar_10	98.65	2290	29	2	1	2289	676886	679174	0	4056
gi|766435675|gb|CP005118.1|:676632-677442	Spar_10	99.63	810	3	0	1	810	679444	680253	0	1480
gi|766435675|gb|CP005118.1|:679622-679985	Spar_10	99.72	363	1	0	1	363	682435	682797	0	665
gi|766435675|gb|CP005118.1|:679942-681004	Spar_10	98.33	1077	3	1	1	1062	682755	683831	0	1875
gi|766435675|gb|CP005118.1|:681445-682574	Spar_10	96.1	1129	44	0	1	1129	684274	685402	0	1842
gi|766435675|gb|CP005118.1|:694978-696610	Spar_10	94.85	1632	84	0	1	1632	698375	700006	0	2549
gi|766435675|gb|CP005118.1|:698168-699254	Spar_10	96.04	1086	43	0	1	1086	701541	702626	0	1768
gi|766435675|gb|CP005118.1|:700994-702043	Spar_10	90.68	1051	84	4	1	1049	704675	705713	0	1386
gi|766435675|gb|CP005118.1|:702633-703494	Spar_4	90.59	861	81	0	1	861	23614	22754	0	1142
gi|768817186|gb|CP004758.1|:29312-30960	Spar_14	99.7	1646	4	1	1	1646	751020	749376	0	3011
gi|768817186|gb|CP004758.1|:13734-14808	Spar_4	99.81	1074	2	0	1	1074	14031	15104	0	1973
gi|768817186|gb|CP004758.1|:11454-13250	Spar_4	99.5	1796	9	0	1	1796	11751	13546	0	3267
gi|767010026|gb|CP005295.1|:260463-261404	Spar_11	99.79	941	2	0	1	941	273815	274755	0	1727
gi|767010026|gb|CP005295.1|:259397-260234	Spar_11	99.88	837	1	0	1	837	272750	273586	0	1541
gi|767010026|gb|CP005295.1|:258281-258970	Spar_11	99.85	689	1	0	1	689	271634	272322	0	1267
gi|767010026|gb|CP005295.1|:256375-256654	Spar_11	98.92	279	3	0	1	279	269728	270006	1e-141	499
gi|767010026|gb|CP005295.1|:255616-256027	Spar_11	98.54	412	5	1	1	411	268968	269379	0	726
gi|767010026|gb|CP005295.1|:139072-139897	Spar_11	88	825	83	5	1	825	151408	152216	0	961
gi|766453754|gb|CP005198.1|:380-722	Spar_11	87.5	344	30	11	1	342	685017	684685	4e-107	385
gi|767010026|gb|CP005295.1|:509253-510414	Spar_11	98.71	1161	15	0	1	1161	526785	527945	0	2061
gi|767010026|gb|CP005295.1|:512380-514187	Spar_11	99.83	1807	3	0	1	1807	529966	531772	0	3321
gi|767010026|gb|CP005295.1|:515122-515562	Spar_11	99.32	439	3	0	2	440	532708	533146	0	795
gi|767010026|gb|CP005295.1|:515192-515947	Spar_11	99.47	755	4	0	1	755	532777	533531	0	1373
gi|767010026|gb|CP005295.1|:516533-517615	Spar_11	99.72	1082	3	0	1	1082	534117	535198	0	1982
gi|767010026|gb|CP005295.1|:517905-518721	Spar_11	99.75	816	2	0	1	816	535489	536304	0	1496
gi|767010026|gb|CP005295.1|:519020-520352	Spar_11	99.92	1332	1	0	1	1332	536604	537935	0	2455
gi|767010026|gb|CP005295.1|:520423-520966	Spar_11	99.82	543	1	0	1	543	538007	538549	0	998
gi|767010026|gb|CP005295.1|:521198-522050	Spar_11	100	852	0	0	1	852	538782	539633	0	1574
gi|767010026|gb|CP005295.1|:609650-610811	Spar_11	80.12	1192	136	50	1	1161	627999	629120	0	795
gi|767224725|gb|CP005498.1|:740320-740659	Spar_11	86.01	343	34	11	1	339	684685	685017	3e-98	355
gi|768869141|gb|CP006215.1|:1093-2286	Spar_5	96.81	1193	26	4	1	1193	573952	572772	0	1982
gi|768735724|gb|CP004664.1|:1452338-1452447	Spar_3	93.64	110	0	6	1	109	305376	305479	3e-39	158
gi|768869141|gb|CP006215.1|:1093-2286	Spar_5	96.81	1193	26	4	1	1193	573952	572772	0	1982
gi|768735724|gb|CP004664.1|:937545-939318	Spar_4	99.77	1773	4	0	1	1773	1034172	1035944	0	3253
gi|768849778|gb|CP006439.1|:365504-366188	Spar_12	93.27	684	46	0	1	684	367757	368440	0	1009
gi|768849778|gb|CP006439.1|:366311-366951	Spar_12	93.12	640	44	0	1	640	368562	369201	0	939
gi|768849778|gb|CP006439.1|:367273-368983	Spar_12	92.16	1710	134	0	1	1710	369543	371252	0	2416
gi|768849778|gb|CP006439.1|:369484-370986	Spar_12	89	1527	143	10	1	1502	371762	373288	0	1866
gi|768849778|gb|CP006439.1|:383510-384779	Spar_12	92.22	1260	98	0	1	1260	386078	387337	0	1784
gi|768735724|gb|CP004664.1|:770570-771893	Spar_5	86.99	1330	159	11	1	1323	316417	317739	0	1485
gi|768735724|gb|CP004664.1|:770570-773028	Spar_5	88.75	2462	261	13	1	2454	316417	318870	0	2998
gi|768735724|gb|CP004664.1|:770570-771893	Spar_5	86.99	1330	159	11	1	1323	316417	317739	0	1485
gi|768735724|gb|CP004664.1|:770570-773028	Spar_5	88.75	2462	261	13	1	2454	316417	318870	0	2998
gi|768849778|gb|CP006439.1|:1054091-1054461	Spar_12	80.43	184	32	3	191	370	605275	605458	1e-32	137
gi|768735724|gb|CP004664.1|:770570-771893	Spar_5	86.99	1330	159	11	1	1323	316417	317739	0	1485
gi|768849778|gb|CP006439.1|:1159727-1160067	Spar_12	80.35	229	17	17	1	208	710829	711050	6e-36	148
gi|766435675|gb|CP005118.1|:68727-69111	Spar_10	99.48	384	2	0	1	384	66406	66789	0	699
gi|768849778|gb|CP006439.1|:1424506-1427645	Spar_12	94.9	3139	160	0	1	3139	977657	980795	0	4911
gi|768849778|gb|CP006439.1|:1427972-1430636	Spar_12	99.92	2664	2	0	1	2664	981123	983786	0	4909
gi|768849778|gb|CP006439.1|:1431161-1433258	Spar_12	99.86	2097	3	0	1	2097	984312	986408	0	3856
gi|768849778|gb|CP006439.1|:1435926-1443813	Spar_12	99.81	7887	15	0	1	7887	989077	996963	0	14482
gi|768513708|gb|CP006123.1|:542565-542982	Spar_12	97.6	417	10	0	1	417	1005898	1006314	0	715
gi|768869141|gb|CP006215.1|:3987-4589	Spar_5	99.5	602	3	0	1	602	571069	570468	0	1096
gi|768869141|gb|CP006215.1|:3987-4277	Spar_16	99.31	290	2	0	1	290	5345	5634	2e-149	525
gi|768869141|gb|CP006215.1|:3080-3310	Spar_16	100	230	0	0	1	230	7665	7894	2e-119	425
gi|768869141|gb|CP006215.1|:1093-2286	Spar_5	96.81	1193	26	4	1	1193	573952	572772	0	1982
gi|768869141|gb|CP006215.1|:2289-4589	Spar_5	98.91	2301	24	1	1	2300	572768	570468	0	4109
gi|768735724|gb|CP004664.1|:770570-773028	Spar_5	88.75	2462	261	13	1	2454	316417	318870	0	2998
gi|768735724|gb|CP004664.1|:770570-771893	Spar_5	86.99	1330	159	11	1	1323	316417	317739	0	1485
gi|768735724|gb|CP004664.1|:770570-773028	Spar_5	88.75	2462	261	13	1	2454	316417	318870	0	2998
gi|768735724|gb|CP004664.1|:770570-771893	Spar_5	86.99	1330	159	11	1	1323	316417	317739	0	1485
gi|768869141|gb|CP006215.1|:1093-2286	Spar_5	96.81	1193	26	4	1	1193	573952	572772	0	1982
gi|767184514|gb|CP005396.1|:320103-320265	Spar_13	97.53	162	3	1	1	162	327533	327693	1e-74	276
gi|767184514|gb|CP005396.1|:318088-320098	Spar_13	95.97	2010	81	0	1	2010	325518	327527	0	3264
gi|767184514|gb|CP005396.1|:320685-322059	Spar_13	99.93	1374	1	0	1	1374	328114	329487	0	2532
gi|768735724|gb|CP004664.1|:770570-773028	Spar_5	88.75	2462	261	13	1	2454	316417	318870	0	2998
gi|768735724|gb|CP004664.1|:770570-771893	Spar_5	86.99	1330	159	11	1	1323	316417	317739	0	1485
gi|768849778|gb|CP006439.1|:188728-189341	Spar_12	98.69	613	8	0	1	613	190141	190753	0	1088
gi|767184514|gb|CP005396.1|:485043-485412	Spar_13	100	369	0	0	1	369	492780	493148	0	682
gi|767184514|gb|CP005396.1|:485907-488724	Spar_13	99.96	2817	1	0	1	2817	493644	496460	0	5197
gi|767184514|gb|CP005396.1|:580084-581223	Spar_13	76.8	1220	178	40	1	1130	590096	591300	1e-167	588
gi|767184514|gb|CP005396.1|:580292-581223	Spar_13	77.86	533	85	16	420	931	590309	590829	4e-81	300
gi|767184514|gb|CP005396.1|:583421-587655	Spar_13	94.65	4259	199	22	1	4234	595251	599505	0	6575
gi|767184514|gb|CP005396.1|:588260-589790	Spar_13	99.93	1530	1	0	1	1530	600111	601640	0	2820
gi|767184514|gb|CP005396.1|:590160-590985	Spar_13	99.76	825	2	0	1	825	602008	602832	0	1513
gi|767184514|gb|CP005396.1|:591541-593821	Spar_13	99.96	2280	1	0	1	2280	603389	605668	0	4205
gi|767184514|gb|CP005396.1|:593919-594882	Spar_13	99.79	963	2	0	1	963	605766	606728	0	1768
gi|767184514|gb|CP005396.1|:595286-595748	Spar_13	100	462	0	0	1	462	607133	607594	0	854
gi|767184514|gb|CP005396.1|:596200-596839	Spar_13	100	639	0	0	1	639	608047	608685	0	1181
gi|767184514|gb|CP005396.1|:851082-852258	Spar_13	94.56	1176	64	0	1	1176	827251	828426	0	1818
gi|767184514|gb|CP005396.1|:858209-858584	Spar_13	95.2	375	18	0	1	375	834358	834732	7e-170	593
gi|767184514|gb|CP005396.1|:859022-860699	Spar_13	88.22	1681	187	8	1	1677	835175	836848	0	1997
gi|766453754|gb|CP005198.1|:483-747	Spar_11	90.23	266	24	2	1	264	684925	684660	1e-95	346
gi|767224725|gb|CP005498.1|:576090-576428	Spar_14	79.8	297	43	12	53	338	578957	579247	2e-51	200
gi|768735724|gb|CP004664.1|:770570-771893	Spar_5	86.99	1330	159	11	1	1323	316417	317739	0	1485
gi|768735724|gb|CP004664.1|:770570-773028	Spar_5	88.75	2462	261	13	1	2454	316417	318870	0	2998
gi|767224725|gb|CP005498.1|:220573-221874	Spar_14	100	1301	0	0	1	1301	218097	219397	0	2403
gi|768735724|gb|CP004664.1|:770570-771893	Spar_5	86.99	1330	159	11	1	1323	316417	317739	0	1485
gi|768735724|gb|CP004664.1|:770570-773028	Spar_5	88.75	2462	261	13	1	2454	316417	318870	0	2998
gi|767224725|gb|CP005498.1|:740320-740563	Spar_11	89.26	242	24	1	1	240	684685	684926	3e-82	302
gi|768735724|gb|CP004664.1|:1452310-1452447	Spar_3	93.64	110	0	6	29	137	305376	305479	4e-39	158
gi|768869141|gb|CP006215.1|:2289-4767	Spar_5	98.99	2479	24	1	1	2478	572768	570290	0	4438
gi|768817186|gb|CP004758.1|:29312-31007	Spar_14	98.94	1695	17	1	1	1695	751020	749327	0	3029
gi|768817186|gb|CP004758.1|:27323-28832	Spar_16	95.1	1509	74	0	1	1509	37151	38659	0	2377
gi|768817186|gb|CP004758.1|:25018-26155	Spar_16	99.65	1137	4	0	1	1137	34847	35983	0	2078
gi|768817186|gb|CP004758.1|:22771-23859	Spar_16	99.63	1088	4	0	1	1088	32600	33687	0	1988
gi|766453754|gb|CP005198.1|:483-734	Spar_11	92.12	241	17	2	1	239	684925	684685	2e-93	339
gi|768460495|gb|CP005592.1|:282686-284342	Spar_15	95.12	1660	75	2	1	1654	273546	275205	0	2612
gi|768460495|gb|CP005592.1|:282218-282356	Spar_15	98.55	138	2	0	1	138	273078	273215	3e-65	244
gi|768735724|gb|CP004664.1|:770570-771893	Spar_5	86.99	1330	159	11	1	1323	316417	317739	0	1485
gi|768735724|gb|CP004664.1|:770570-773028	Spar_5	88.75	2462	261	13	1	2454	316417	318870	0	2998
gi|768460495|gb|CP005592.1|:28091-30717	Spar_15	84.18	2390	303	41	279	2626	18069	20425	0	2250
gi|766435675|gb|CP005118.1|:712113-712208	Spar_11	93.48	92	6	0	1	92	684835	684926	3e-33	137
gi|768460495|gb|CP005592.1|:474458-474785	Spar_15	84.98	313	22	8	1	307	466575	466868	7e-80	294
gi|768735724|gb|CP004664.1|:770570-771893	Spar_5	86.99	1330	159	11	1	1323	316417	317739	0	1485
gi|768735724|gb|CP004664.1|:770570-773028	Spar_5	88.75	2462	261	13	1	2454	316417	318870	0	2998
gi|768460495|gb|CP005592.1|:945598-950596	Spar_15	99.94	4998	3	0	1	4998	902768	907765	0	9214
gi|768460495|gb|CP005592.1|:951266-952226	Spar_15	100	960	0	0	1	960	908436	909395	0	1773
gi|768460495|gb|CP005592.1|:952736-953025	Spar_15	99.65	289	1	0	1	289	909907	910195	1e-150	529
gi|768460495|gb|CP005592.1|:955812-956688	Spar_15	99.89	876	1	0	1	876	912984	913859	0	1613
gi|768460495|gb|CP005592.1|:1028257-1029805	Spar_15	98.64	1548	21	0	1	1548	986935	988482	0	2743
gi|768460495|gb|CP005592.1|:1029472-1029811	Spar_15	97.94	339	7	0	1	339	988150	988488	3e-168	588
gi|768460495|gb|CP005592.1|:1034291-1036425	Spar_15	86.42	2135	288	2	1	2134	993544	995677	0	2335
gi|766453754|gb|CP005198.1|:11420-12036	Spar_15	91.56	616	52	0	1	616	1008435	1007820	0	850
gi|768869141|gb|CP006215.1|:2289-4589	Spar_5	98.91	2301	24	1	1	2300	572768	570468	0	4109
gi|768735724|gb|CP004664.1|:770570-771893	Spar_5	86.99	1330	159	11	1	1323	316417	317739	0	1485
gi|768735724|gb|CP004664.1|:770570-773028	Spar_5	88.75	2462	261	13	1	2454	316417	318870	0	2998
gi|768869141|gb|CP006215.1|:2289-4767	Spar_5	98.99	2479	24	1	1	2478	572768	570290	0	4438
gi|768735724|gb|CP004664.1|:770570-771893	Spar_5	86.99	1330	159	11	1	1323	316417	317739	0	1485
gi|768735724|gb|CP004664.1|:770570-773028	Spar_5	88.75	2462	261	13	1	2454	316417	318870	0	2998
gi|768869141|gb|CP006215.1|:798837-799393	Spar_16	99.82	556	1	0	1	556	830351	830906	0	1022
gi|768869141|gb|CP006215.1|:799031-799775	Spar_16	99.6	744	3	0	1	744	830545	831288	0	1358
gi|768869141|gb|CP006215.1|:800460-802117	Spar_16	99.94	1657	1	0	1	1657	831974	833630	0	3055
gi|768869141|gb|CP006215.1|:803313-805032	Spar_16	99.88	1719	2	0	1	1719	834827	836545	0	3164
gi|768869141|gb|CP006215.1|:806043-806368	Spar_16	100	325	0	0	1	325	837557	837881	4e-172	601
gi|768869141|gb|CP006215.1|:806342-807256	Spar_16	99.67	914	3	0	1	914	837856	838769	0	1672
gi|768869141|gb|CP006215.1|:807546-808833	Spar_16	100	1287	0	0	1	1287	839060	840346	0	2377
gi|768869141|gb|CP006215.1|:810608-811130	Spar_16	99.81	522	1	0	1	522	842119	842640	0	959
gi|768869141|gb|CP006215.1|:811666-812187	Spar_16	99.81	521	1	0	1	521	843178	843698	0	957
gi|768869141|gb|CP006215.1|:811730-812336	Spar_16	99.83	606	1	0	1	606	843242	843847	0	1114
gi|768869141|gb|CP006215.1|:812716-813555	Spar_16	99.88	839	1	0	1	839	844228	845066	0	1544
gi|768869141|gb|CP006215.1|:814443-814863	Spar_16	100	420	0	0	1	420	845955	846374	0	776
gi|768869141|gb|CP006215.1|:815180-815813	Spar_16	99.84	633	1	0	1	633	846692	847324	0	1164
gi|768869141|gb|CP006215.1|:816123-817974	Spar_16	99.84	1851	3	0	1	1851	847635	849485	0	3402
gi|768869141|gb|CP006215.1|:818448-820315	Spar_16	99.79	1867	4	0	1	1867	849960	851826	0	3426
gi|768869141|gb|CP006215.1|:821749-823153	Spar_16	93.44	1403	84	4	1	1402	853262	854657	0	2074
gi|768735724|gb|CP004664.1|:770570-771893	Spar_5	86.99	1330	159	11	1	1323	316417	317739	0	1485
gi|768735724|gb|CP004664.1|:770570-773028	Spar_5	88.75	2462	261	13	1	2454	316417	318870	0	2998
gi|768735724|gb|CP004664.1|:770570-771893	Spar_5	86.99	1330	159	11	1	1323	316417	317739	0	1485
gi|768735724|gb|CP004664.1|:770570-773028	Spar_5	88.75	2462	261	13	1	2454	316417	318870	0	2998
gi|768869141|gb|CP006215.1|:4068-4767	Spar_5	99.71	699	2	0	1	699	570988	570290	0	1280
gi|768869141|gb|CP006215.1|:1093-2286	Spar_5	96.81	1193	26	4	1	1193	573952	572772	0	1982
