# Supplementary material for: Genome Sequencing and Comparative Analysis of Saccharomyces cerevisiae Strains of the Peterhof Genetic Collection
Source: PLoS One. 2016 May 6;11(5):e0154722. doi: 10.1371/journal.pone.0154722 (PMC4859572; doi:10.1371/journal.pone.0154722)
Supplement: S5 Table — Genes that are classified as amplified because they have close paralogs or similar sequences somewhere else in the genome are highlighted in beige, those residing in amplified chromosomes in gray, common deleted genes in orange, and known genotypic changes in green. (XLS) [file pone.0154722.s013.xls]

## Sheet: Sheet1
Amplified genes						Deleted genes
Strain	ORF	Standard name	Function	Comments		Strain	Gene	Standard name	Function	Comments
Common amplified genes	YAL068C	PAU8	Protein of unknown function; member of the seripauperin multigene family encoded mainly in subtelomeric regions	multigene family / close paralogs		15V-P4	YCR105W	ADH7	NADPH-dependent medium chain alcohol dehydrogenase; has broad substrate specificity; member of the cinnamyl family of alcohol dehydrogenases; may be involved in fusel alcohol synthesis or in aldehyde tolerance
Common amplified genes	YAL063C	FLO9	Lectin-like protein with similarity to Flo1p; thought to be expressed and involved in flocculation	multigene family / close paralogs		15V-P4	YCR106W	RDS1	Putative zinc cluster transcription factor; involved in conferring resistance to cycloheximide
Common amplified genes	YAR020C	PAU7	Member of the seripauperin multigene family; active during alcoholic fermentation, regulated by anaerobiosis, inhibited by oxygen, repressed by heme	multigene family / close paralogs		15V-P4	YDL247W	MPH2	Alpha-glucoside permease; transports maltose, maltotriose, alpha-methylglucoside, and turanose; identical to Mph3p; encoded in a subtelomeric position in a region likely to have undergone duplication
Common amplified genes	YAR050W	FLO1	Lectin-like protein involved in flocculation; cell wall protein that binds mannose chains on the surface of other cells, confers floc-forming ability that is chymotrypsin sensitive and heat resistant; FLO1 has a paralog, FLO5, that arose from a segmental duplication	multigene family / close paralogs		15V-P4	YFL055W	AGP3	Low-affinity amino acid permease; may act to supply the cell with amino acids as nitrogen source in nitrogen-poor conditions; transcription is induced under conditions of sulfur limitation; plays a role in regulating Ty1 transposition
Common amplified genes	YAR071W	PHO11	One of three repressible acid phosphatases; glycoprotein that is transported to the cell surface by the secretory pathway; induced by phosphate starvation and coordinately regulated by PHO4 and PHO2; PHO11 has a paralog, PHO12, that arose from a segmental duplication	multigene family / close paralogs		15V-P4	YFL053W	DAK2	Dihydroxyacetone kinase; required for detoxification of dihydroxyacetone (DHA); involved in stress adaptation
Common amplified genes	YBL108C-A	PAU9	Protein of unknown function; member of the seripauperin multigene family encoded mainly in subtelomeric regions	multigene family / close paralogs		15V-P4	YGL053W	PRM8	Pheromone-regulated protein; contains with 2 predicted transmembrane segments and an FF sequence, a motif involved in COPII binding; forms a complex with Prp9p in the ER; member of DUP240 gene family; PRM8 has a paralog, PRM9, that arose from a segmental duplication
Common amplified genes	YBR299W	MAL32	Maltase (alpha-D-glucosidase); inducible protein involved in maltose catabolism; encoded in the MAL3 complex locus; functional in genomic reference strain S288C; hydrolyzes the disaccharides maltose, turanose, maltotriose, and sucrose	multigene family / close paralogs		15V-P4	YJR158W	HXT16	Protein of unknown function with similarity to hexose transporters; expression is repressed by high levels of glucose
Common amplified genes	YBR301W	PAU24	Cell wall mannoprotein; has similarity to Tir1p, Tir2p, Tir3p, and Tir4p; member of the seripauperin multigene family encoded mainly in subtelomeric regions; expressed under anaerobic conditions, completely repressed during aerobic growth	multigene family / close paralogs		15V-P4	YJR159W	SOR1	Sorbitol dehydrogenase; expression is induced in the presence of sorbitol or xylose
Common amplified genes	YBR302C	COS2	Protein of unknown function; member of the DUP380 subfamily of conserved, often subtelomerically-encoded proteins	multigene family / close paralogs		15V-P4	YJR160C	MPH3	Alpha-glucoside permease; transports maltose, maltotriose, alpha-methylglucoside, and turanose; identical to Mph2p; encoded in a subtelomeric position in a region likely to have undergone duplication
Common amplified genes	YCL067C	HMLALPHA2	Silenced copy of ALPHA2 at HML; homeobox-domain protein that associates with Mcm1p in haploid cells to repress a-specific gene expression and interacts with a1p in diploid cells to repress haploid-specific gene expression	Probably due to reads originating from the MATA2 gene		15V-P4	YKR102W	FLO10	Member of the FLO family of cell wall flocculation proteins; not expressed in most lab strains; overproduction induces flocculation that can be inhibited by mannose, sucrose, or glucose; overproduction also promotes haploid invasive growth and diploid filamentous growth	Common for all strains
Common amplified genes	YCR104W	PAU3	Member of the seripauperin multigene family; encoded mainly in subtelomeric region; active during alcoholic fermentation; regulated by anaerobiosis; negatively regulated by oxygen; repressed by heme	multigene family / close paralogs		15V-P4	YKR103W	NFT1	Putative transporter of the MRP subfamily; adjacent ORFs YKR103W and YKR104W are merged in different strain backgrounds; MRP stands for multidrug resistance-associated protein	Common for all strains
Common amplified genes	YDL248W	COS7	Protein of unknown function; member of the DUP380 subfamily of conserved, often subtelomerically-encoded proteins; the authentic, non-tagged protein is detected in highly purified mitochondria in high-throughput studies	multigene family / close paralogs		15V-P4	YLL063C	AYT1	Acetyltransferase; catalyzes trichothecene 3-O-acetylation, suggesting a possible role in trichothecene biosynthesis
Common amplified genes	YDL244W	THI13	Protein involved in synthesis of the thiamine precursor HMP; member of a subtelomeric gene family including THI5, THI11, THI12, and THI13; hydroxymethylpyrimidine is also known as HMP	multigene family / close paralogs		15V-P4	YLR155C	ASP3-1	Cell-wall L-asparaginase II involved in asparagine catabolism; expression induced during nitrogen starvation; ORF contains a short non-coding RNA that enhances expression of full-length gene; likely arose in via horizontal gene transfer from the wine yeast Wickerhamomyces anomalus or a close relative; reference strain S288C has four copies of ASP3; ASP3-1 has a paralog, ASP3-3, that arose from a …
Common amplified genes	YDR038C	ENA5	Protein with similarity to P-type ATPase sodium pumps; member of the Na+ efflux ATPase family	multigene family / close paralogs		15V-P4	YLR157C	ASP3-2	Cell-wall L-asparaginase II involved in asparagine catabolism; expression induced during nitrogen starvation; ORF contains a short non-coding RNA that enhances expression of full-length gene; likely arose in via horizontal gene transfer from the wine yeast Wickerhamomyces anomalus or a close relative; reference strain S288C has four copies of ASP3; ASP3-2 has a paralog, ASP3-4, that arose from a …
Common amplified genes	YDR039C	ENA2	P-type ATPase sodium pump; involved in Na+ efflux to allow salt tolerance; likely not involved in Li+ efflux	multigene family / close paralogs		15V-P4	YLR158C	ASP3-3	Cell-wall L-asparaginase II involved in asparagine catabolism; expression induced during nitrogen starvation; ORF contains a short non-coding RNA that enhances expression of full-length gene; likely arose in via horizontal gene transfer from the wine yeast Wickerhamomyces anomalus or a close relative; reference strain S288C has four copies of ASP3; ASP3-3 has a paralog, ASP3-1, that arose from a …
Common amplified genes	YDR040C	ENA1	P-type ATPase sodium pump; involved in Na+ and Li+ efflux to allow salt tolerance	multigene family / close paralogs		15V-P4	YLR160C	ASP3-4	Cell-wall L-asparaginase II involved in asparagine catabolism; expression induced during nitrogen starvation; ORF contains a short non-coding RNA that enhances expression of full-length gene; likely arose in via horizontal gene transfer from the wine yeast Wickerhamomyces anomalus or a close relative; reference strain S288C has four copies of ASP3; ASP3-4 has a paralog, ASP3-2, that arose from a …
Common amplified genes	YDR058C	TGL2	Triacylglycerol lipase that is localized to the mitochondria; has lipolytic activity towards triacylglycerols and diacylglycerols when expressed in E. coli	adjacent to tRNA genes and UBC5		15V-P4	YNR074C	AIF1	Mitochondrial cell death effector; translocates to the nucleus in response to apoptotic stimuli, homolog of mammalian Apoptosis-Inducing Factor, putative reductase
Common amplified genes	YDR059C	UBC5	Ubiquitin-conjugating enzyme; mediates selective degradation of short-lived, abnormal, or excess proteins, including histone H3; central component of the cellular stress response; expression is heat inducible; protein abundance increases in response to DNA replication stress; UBC5 has a paralog, UBC4, that arose from the whole genome duplication	multigene family / close paralogs		15V-P4	YNR075W	COS10	Protein of unknown function; member of the DUP380 subfamily of conserved, often subtelomerically-encoded proteins
Common amplified genes	YDR342C	HXT7	High-affinity glucose transporter; member of the major facilitator superfamily, nearly identical to Hxt6p, expressed at high basal levels relative to other HXTs, expression repressed by high glucose levels; HXT7 has a paralog, HXT4, that arose from the whole genome duplication	multigene family / close paralogs		15V-P4	YOL165C	AAD15	Putative aryl-alcohol dehydrogenase; similar to P. chrysosporium aryl-alcohol dehydrogenase; mutational analysis has not yet revealed a physiological role; AAD15 has a paralog, AAD3, that arose from a segmental duplication; members of the AAD gene family comprise three pairs (AAD3 + AAD15, AAD6/AAD16 + AAD4, AAD10 + AAD14) whose two genes are more related to one another than to other members of t…
Common amplified genes	YDR343C	HXT6	High-affinity glucose transporter; member of the major facilitator superfamily, nearly identical to Hxt7p, expressed at high basal levels relative to other HXTs, repression of expression by high glucose requires SNF3; HXT6 has a paralog, HXT1, that arose from the whole genome duplication	multigene family / close paralogs		15V-P4	YOL164W	BDS1	Bacterially-derived sulfatase; required for use of alkyl- and aryl-sulfates as sulfur sources
Common amplified genes	YDR345C	HXT3	Low affinity glucose transporter of the major facilitator superfamily; expression is induced in low or high glucose conditions; HXT3 has a paralog, HXT5, that arose from the whole genome duplication	multigene family / close paralogs
Common amplified genes	YDR542W	PAU10	Protein of unknown function; member of the seripauperin multigene family encoded mainly in subtelomeric regions	multigene family / close paralogs		25-25-2V-P3982	YEL021W	URA3	Orotidine-5'-phosphate (OMP) decarboxylase; catalyzes the sixth enzymatic step in the de novo biosynthesis of pyrimidines, converting OMP into uridine monophosphate (UMP); converts 5-FOA into 5-fluorouracil, a toxic compound	Known genotype
Common amplified genes	YDR545W	YRF1-1	Helicase encoded by the Y' element of subtelomeric regions; highly expressed in the mutants lacking the telomerase component TLC1; potentially phosphorylated by Cdc28p	multigene family / close paralogs		25-25-2V-P3982	YEL020W-A	TIM9	Essential protein of the mitochondrial intermembrane space; forms a complex with Tim10p (TIM10 complex) that delivers hydrophobic proteins to the TIM22 complex for insertion into the inner membrane
Common amplified genes	YEL069C	HXT13	Hexose transporter; induced in the presence of non-fermentable carbon sources, induced by low levels of glucose, repressed by high levels of glucose; HXT13 has a paralog, HXT17, that arose from a segmental duplication	multigene family / close paralogs		25-25-2V-P3982	YFL055W	AGP3	Low-affinity amino acid permease; may act to supply the cell with amino acids as nitrogen source in nitrogen-poor conditions; transcription is induced under conditions of sulfur limitation; plays a role in regulating Ty1 transposition
Common amplified genes	YEL049W	PAU2	Member of the seripauperin multigene family; encoded mainly in subtelomeric region; active during alcoholic fermentation; regulated by anaerobiosis; negatively regulated by oxygen; repressed by heme	multigene family / close paralogs		25-25-2V-P3982	YFL053W	DAK2	Dihydroxyacetone kinase; required for detoxification of dihydroxyacetone (DHA); involved in stress adaptation
Common amplified genes	YEL048C	TCA17	Component of transport protein particle (TRAPP) complex II; TRAPPII is a multimeric guanine nucleotide-exchange factor for the GTPase Ypt1p, regulating intra-Golgi and endosome-Golgi traffic; promotes association of TRAPPII-specific subunits with the TRAPP core complex; sedlin related; human Sedlin mutations cause SEDT, a skeletal disorder	adjacent to PAU2		25-25-2V-P3982	YKR102W	FLO10	Member of the FLO family of cell wall flocculation proteins; not expressed in most lab strains; overproduction induces flocculation that can be inhibited by mannose, sucrose, or glucose; overproduction also promotes haploid invasive growth and diploid filamentous growth	Common for all strains
Common amplified genes	YER190W	YRF1-2	Helicase encoded by the Y' element of subtelomeric regions; highly expressed in the mutants lacking the telomerase component TLC1; potentially phosphorylated by Cdc28p; induced by treatment with 8-methoxypsoralen and UVA irradiation	multigene family / close paralogs		25-25-2V-P3982	YKR103W	NFT1	Putative transporter of the MRP subfamily; adjacent ORFs YKR103W and YKR104W are merged in different strain backgrounds; MRP stands for multidrug resistance-associated protein	Common for all strains
Common amplified genes	YFL062W	COS4	Protein of unknown function; member of the DUP380 subfamily of conserved, often subtelomerically-encoded proteins	multigene family / close paralogs		25-25-2V-P3982	YLR337C	VRP1	Proline-rich actin-associated protein; involved in cytoskeletal organization and cytokinesis; promotes actin nucleation and endocytosis; related to mammalian Wiskott-Aldrich syndrome protein (WASP)-interacting protein (WIP)
Common amplified genes	YFL060C	SNO3	Protein of unknown function; nearly identical to Sno2p; expression is induced before the diauxic shift and also in the absence of thiamin	multigene family / close paralogs		25-25-2V-P3982	YOL164W	BDS1	Bacterially-derived sulfatase; required for use of alkyl- and aryl-sulfates as sulfur sources
Common amplified genes	YFL059W	SNZ3	Member of a stationary phase-induced gene family; expressed in the presence of galactose; transcription of SNZ3 is induced prior to diauxic shift, and also in the absence of thiamin in a Thi2p-dependent manner; forms a coregulated gene pair with SNO3	multigene family / close paralogs		25-25-2V-P3982	YOL158C	ENB1	Endosomal ferric enterobactin transporter; expressed under conditions of iron deprivation; member of the major facilitator superfamily; expression is regulated by Rcs1p and affected by chloroquine treatment
Common amplified genes	YFL058W	THI5	Protein involved in synthesis of the thiamine precursor HMP; member of a subtelomeric gene family including THI5, THI11, THI12, and THI13; hydroxymethylpyrimidine is also known as HMP	multigene family / close paralogs
Common amplified genes	YFL020C	PAU5	Member of the seripauperin multigene family; encoded mainly in subtelomeric regions; induced during alcoholic fermentation; induced by low temperature and also by anaerobic conditions; negatively regulated by oxygen and repressed by heme	multigene family / close paralogs		1B-D1606	YFL055W	AGP3	Low-affinity amino acid permease; may act to supply the cell with amino acids as nitrogen source in nitrogen-poor conditions; transcription is induced under conditions of sulfur limitation; plays a role in regulating Ty1 transposition
Common amplified genes	YFL003C	MSH4	Protein involved in meiotic recombination; required for normal levels of crossing over, colocalizes with Zip2p to discrete foci on meiotic chromosomes, has homology to bacterial MutS protein	adjacent to tRNA genes and Ty elements		1B-D1606	YFL053W	DAK2	Dihydroxyacetone kinase; required for detoxification of dihydroxyacetone (DHA); involved in stress adaptation
Common amplified genes	YGR138C	TPO2	Polyamine transporter of the major facilitator superfamily; member of the 12-spanner drug%3AH(+) antiporter DHA1 family; specific for spermine; localizes to the plasma membrane; transcription of TPO2 is regulated by Haa1p; TPO2 has a paralog, TPO3, that arose from the whole genome duplication	multigene family / close paralogs		1B-D1606	YHL047C	ARN2	Transporter; member of the ARN family of transporters that specifically recognize siderophore-iron chelates; responsible for uptake of iron bound to the siderophore triacetylfusarinine C
Common amplified genes	YGR287C	IMA1	Major isomaltase (alpha-1,6-glucosidase/alpha-methylglucosidase); required for isomaltose utilization; preferred specificity for isomaltose, alpha-methylglucoside, and palatinose, but also exhibits alpha-1,2 glucosidase activity on sucrose and kojibiose, and can cleave the 1,3-alpha linkage of nigerose and turanose and the alpha-1,5 linkage of leucrose in vitro; member of the IMA isomaltase family	multigene family / close paralogs		1B-D1606	YKR102W	FLO10	Member of the FLO family of cell wall flocculation proteins; not expressed in most lab strains; overproduction induces flocculation that can be inhibited by mannose, sucrose, or glucose; overproduction also promotes haploid invasive growth and diploid filamentous growth	Common for all strains
Common amplified genes	YGR292W	MAL12	Maltase (alpha-D-glucosidase); inducible protein involved in maltose catabolism; encoded in the MAL1 complex locus; hydrolyzes the disaccharides maltose, turanose, maltotriose, and sucrose	multigene family / close paralogs		1B-D1606	YKR103W	NFT1	Putative transporter of the MRP subfamily; adjacent ORFs YKR103W and YKR104W are merged in different strain backgrounds; MRP stands for multidrug resistance-associated protein	Common for all strains
Common amplified genes	YGR294W	PAU12	Protein of unknown function; member of the seripauperin multigene family encoded mainly in subtelomeric regions	multigene family / close paralogs
Common amplified genes	YGR295C	COS6	Protein of unknown function; member of the DUP380 subfamily of conserved, often subtelomerically-encoded proteins	multigene family / close paralogs		74-D694	YCR105W	ADH7	NADPH-dependent medium chain alcohol dehydrogenase; has broad substrate specificity; member of the cinnamyl family of alcohol dehydrogenases; may be involved in fusel alcohol synthesis or in aldehyde tolerance
Common amplified genes	YGR296W	YRF1-3	Helicase encoded by the Y' element of subtelomeric regions; highly expressed in the mutants lacking the telomerase component TLC1; potentially phosphorylated by Cdc28p	multigene family / close paralogs		74-D694	YCR106W	RDS1	Putative zinc cluster transcription factor; involved in conferring resistance to cycloheximide
Common amplified genes	YHL048W	COS8	Nuclear membrane protein; member of the DUP380 subfamily of conserved, often subtelomerically-encoded proteins; regulation suggests a potential role in the unfolded protein response	multigene family / close paralogs		74-D694	YKR102W	FLO10	Member of the FLO family of cell wall flocculation proteins; not expressed in most lab strains; overproduction induces flocculation that can be inhibited by mannose, sucrose, or glucose; overproduction also promotes haploid invasive growth and diploid filamentous growth	Common for all strains
Common amplified genes	YHL046C	PAU13	Protein of unknown function; member of the seripauperin multigene family encoded mainly in subtelomeric regions; expression is induced after ethanol shock	multigene family / close paralogs		74-D694	YKR103W	NFT1	Putative transporter of the MRP subfamily; adjacent ORFs YKR103W and YKR104W are merged in different strain backgrounds; MRP stands for multidrug resistance-associated protein	Common for all strains
Common amplified genes	YHR014W	SPO13	Meiotic regulator; involved in maintaining sister chromatid cohesion during meiosis I as well as promoting proper attachment of kinetochores to the spindle during meiosis I and meiosis II; anaphase-promoting complex (APC) substrate that is degraded during anaphase I; expressed only in meiotic cells	adjacent to tRNA genes and Ty elements		74-D694	YOR202W	HIS3	Imidazoleglycerol-phosphate dehydratase; catalyzes the sixth step in histidine biosynthesis; mutations cause histidine auxotrophy and sensitivity to Cu, Co, and Ni salts; transcription is regulated by general amino acid control via Gcn4p	Known genotype
Common amplified genes	YHR015W	MIP6	Putative RNA-binding protein; interacts with Mex67p, which is a component of the nuclear pore involved in nuclear mRNA export; MIP6 has a paralog, PES4, that arose from the whole genome duplication	multigene family / close paralogs		74-D694	YOR204W	DED1	ATP-dependent DEAD (Asp-Glu-Ala-Asp)-box RNA helicase; required for translation initiation of all yeast mRNAs; mutations in human DEAD-box DBY are a frequent cause of male infertility; DED1 has a paralog, DBP1, that arose from the whole genome duplication
Common amplified genes	YHR211W	FLO5	Lectin-like cell wall protein (flocculin) involved in flocculation; binds mannose chains on the surface of other cells, confers floc-forming ability that is chymotrypsin resistant but heat labile; FLO5 has a paralog, FLO1, that arose from a segmental duplication	multigene family / close paralogs
Common amplified genes	YHR215W	PHO12	One of three repressible acid phosphatases; glycoprotein that is transported to the cell surface by the secretory pathway; pregulated by phosphate starvation; PHO12 has a paralog, PHO11, that arose from a segmental duplication	multigene family / close paralogs		6P-33G-D373	YBR231C	SWC5	Component of the SWR1 complex; complex exchanges histone variant H2AZ (Htz1p) for chromatin-bound histone H2A; protein abundance increases in response to DNA replication stress; relocalizes to the cytosol in response to hypoxia
Common amplified genes	YHR216W	IMD2	Inosine monophosphate dehydrogenase; catalyzes the rate-limiting step in GTP biosynthesis, expression is induced by mycophenolic acid resulting in resistance to the drug, expression is repressed by nutrient limitation; IMD2 has a paralog, YAR073W/YAR075W, that arose from a segmental duplication	multigene family / close paralogs		6P-33G-D373	YBR289W	SNF5	Subunit of the SWI/SNF chromatin remodeling complex; involved in transcriptional regulation; functions interdependently in transcriptional activation with Snf2p and Snf6p; relocates to the cytosol under hypoxic conditions
Common amplified genes	YIL173W	VTH1	Putative membrane glycoprotein; has strong similarity to Vth2p and Pep1p/Vps10p; may be involved in vacuolar protein sorting	multigene family / close paralogs		6P-33G-D373	YDR093W	DNF2	Aminophospholipid translocase (flippase); localizes primarily to the plasma membrane; contributes to endocytosis, protein transport and cell polarity; type 4 P-type ATPase; DNF2 has a paralog, DNF1, that arose from the whole genome duplication
Common amplified genes	YIL172C	IMA3	Alpha-glucosidase; weak, but broad substrate specificity for alpha-1,4- and alpha-1,6-glucosides; member of IMA isomaltase family; not required for isomaltose utilization, but Ima3p overexpression allows the ima1 null mutant to grow on isomaltose; lower activitiy and thermostability in vitro than Ima2p despite sequence difference of only 3 amino acids; cleaves alpha-1,3 linkage of nigerose and tu…	multigene family / close paralogs		6P-33G-D373	YDR172W	SUP35	Translation termination factor eRF3; has a role in mRNA deadenylation and decay; altered protein conformation creates the %5BPSI(+)%5D prion that alters translational fidelity and results in a nonsense suppressor phenotype	Known genotype
Common amplified genes	YIR039C	YPS6	Putative GPI-anchored aspartic protease; member of the yapsin family of proteases involved in cell wall growth and maintenance	multigene family / close paralogs		6P-33G-D373	YER083C	GET2	Subunit of the GET complex; involved in insertion of proteins into the ER membrane; required for the retrieval of HDEL proteins from the Golgi to the ER in an ERD2 dependent fashion and for meiotic nuclear division
Common amplified genes	YIR041W	PAU15	Protein of unknown function; member of the seripauperin multigene family encoded mainly in subtelomeric regions	multigene family / close paralogs		6P-33G-D373	YFL021W	GAT1	Transcriptional activator of nitrogen catabolite repression genes; contains a GATA-1-type zinc finger DNA-binding motif; activity and localization regulated by nitrogen limitation and Ure2p; different translational starts produce two major and two minor isoforms that are differentially regulated and localized
Common amplified genes	YJL223C	PAU1	Member of the seripauperin multigene family; encoded mainly in subtelomeric regions; active during alcoholic fermentation; regulated by anaerobiosis, negatively regulated by oxygen; repressed by heme; identical to Pau14p	multigene family / close paralogs		6P-33G-D373	YFL017W-A	SMX2	Core Sm protein Sm G; part of heteroheptameric complex (with Smb1p, Smd1p, Smd2p, Smd3p, Sme1p, and Smx3p) that is part of the spliceosomal U1, U2, U4, and U5 snRNPs; homolog of human Sm G
Common amplified genes	YJL222W	VTH2	Putative membrane glycoprotein; has strong similarity to Vth1p and Pep1p/Vps10p; may be involved in vacuolar protein sorting	multigene family / close paralogs		6P-33G-D373	YFL017C	GNA1	Glucosamine-6-phosphate acetyltransferase; evolutionarily conserved; required for multiple cell cycle events including passage through START, DNA synthesis, and mitosis; involved in UDP-N-acetylglucosamine synthesis, forms GlcNAc6P from AcCoA
Common amplified genes	YJL221C	IMA4	Alpha-glucosidase; weak, but broad substrate specificity for alpha-1,4- and alpha-1,6-glucosides; member of IMA isomaltase family; not required for isomaltose utilization, but Ima4p overexpression allows the ima1 null mutant to grow on isomaltose; identical to IMA3	multigene family / close paralogs		6P-33G-D373	YGL223C	COG1	Essential component of the conserved oligomeric Golgi complex; a cytosolic tethering complex (Cog1p through Cog8p) that functions in protein trafficking to mediate fusion of transport vesicles to Golgi compartments
Common amplified genes	YJL219W	HXT9	Putative hexose transporter that is nearly identical to Hxt11p; has similarity to major facilitator superfamily (MFS) transporters, expression of HXT9 is regulated by transcription factors Pdr1p and Pdr3p	multigene family / close paralogs		6P-33G-D373	YGL144C	ROG1	Protein with putative serine active lipase domain; ROG1 has a paralog, YDL109C, that arose from the whole genome duplication
Common amplified genes	YJL138C	TIF2	Translation initiation factor eIF4A; DEA(D/H)-box RNA helicase that couples ATPase activity to RNA binding and unwinding; forms a dumbbell structure of two compact domains connected by a linker; interacts with eIF4G; protein abundance increases in response to DNA replication stress; TIF2 has a paralog, TIF1, that arose from the whole genome duplication	multigene family / close paralogs		6P-33G-D373	YGR060W	ERG25	C-4 methyl sterol oxidase; catalyzes the first of three steps required to remove two C-4 methyl groups from an intermediate in ergosterol biosynthesis; mutants accumulate the sterol intermediate 4,4-dimethylzymosterol
Common amplified genes	YJL038C	LOH1	Protein involved in outer spore wall assembly; likely involved directly in dityrosine layer assembly; proposed role in maintenance of genome integrity; induced during sporulation; repressed during vegetative growth by Sum1p and Hst1p; sequence similar to adjacent ORF, IRC18/YJL037W, and the double mutant irc18 loh1 exhibits reduced dityrosine fluorescence relative to the single mutants	multigene family / close paralogs		6P-33G-D373	YGR116W	SPT6	Nucleosome remodeling protein; functions in various aspects of transcription, chromatin maintenance, and RNA processing; required for the maintenance of chromatin structure during transcription in order to inhibit transcription from promoters within the coding region; required for H3K36 trimethylation but not dimethylation by Set2p
Common amplified genes	YJR008W	MHO1	Protein of unknown function; inhibits haploid invasive growth when overexpressed; synthetically lethal with phospholipase C (PLC1); expression induced by mild heat-stress on a non-fermentable carbon source, upon entry into stationary phase and upon nitrogen deprivation; repressed by inosine and choline in an Opi1p-dependent manner; highly conserved from bacteria to human; Memo, the human homolog,…	adjacent to TDH2		6P-33G-D373	YHL047C	ARN2	Transporter; member of the ARN family of transporters that specifically recognize siderophore-iron chelates; responsible for uptake of iron bound to the siderophore triacetylfusarinine C
Common amplified genes	YJR009C	TDH2	Glyceraldehyde-3-phosphate dehydrogenase (GAPDH), isozyme 2; involved in glycolysis and gluconeogenesis; tetramer that catalyzes reaction of glyceraldehyde-3-phosphate to 1,3 bis-phosphoglycerate; detected in cytoplasm and cell wall; protein abundance increases in response to DNA replication stress; GAPDH-derived antimicrobial peptides are active against a wide variety of wine-related yeasts and …	multigene family / close paralogs		6P-33G-D373	YKL084W	HOT13	Zinc-binding mitochondrial intermembrane space (IMS) protein; involved in a disulfide relay system for IMS import of cysteine-containing proteins; binds Mia40p and stimulates its Erv1p-dependent oxidation, probably by sequestering zinc
Common amplified genes	YJR155W	AAD10	Putative aryl-alcohol dehydrogenase; similar to P. chrysosporium aryl-alcohol dehydrogenase; mutational analysis has not yet revealed a physiological role; members of the AAD gene family comprise three pairs (AAD3 + AAD15, AAD6/AAD16 + AAD4, AAD10 + AAD14) whose two genes are more related to one another than to other members of the family	multigene family / close paralogs		6P-33G-D373	YKL082C	RRP14	Essential protein, constituent of 66S pre-ribosomal particles; interacts with proteins involved in ribosomal biogenesis and cell polarity; member of the SURF-6 family
Common amplified genes	YJR156C	THI11	Protein involved in synthesis of the thiamine precursor HMP; member of a subtelomeric gene family including THI5, THI11, THI12, and THI13; hydroxymethylpyrimidine is also known as HMP	multigene family / close paralogs		6P-33G-D373	YKR102W	FLO10	Member of the FLO family of cell wall flocculation proteins; not expressed in most lab strains; overproduction induces flocculation that can be inhibited by mannose, sucrose, or glucose; overproduction also promotes haploid invasive growth and diploid filamentous growth	Common for all strains
Common amplified genes	YJR161C	COS5	Protein of unknown function; member the DUP380 subfamily of conserved, often subtelomerically-encoded proteins	multigene family / close paralogs		6P-33G-D373	YKR103W	NFT1	Putative transporter of the MRP subfamily; adjacent ORFs YKR103W and YKR104W are merged in different strain backgrounds; MRP stands for multidrug resistance-associated protein	Common for all strains
Common amplified genes	YKL224C	PAU16	Protein of unknown function; member of the seripauperin multigene family encoded mainly in subtelomeric regions	multigene family / close paralogs		6P-33G-D373	YLL040C	VPS13	Protein involved in prospore membrane morphogenesis; heterooligomeric or homooligomeric complex; peripherally associated with membranes; involved in sporulation, vacuolar protein sorting, prospore membrane formation during sporulatoin, and protein-Golgi retention; homologous to human CHAC and COH1 which are involved in chorea acanthocytosis and Cohen syndrome, respectively
Common amplified genes	YKR059W	TIF1	Translation initiation factor eIF4A; DEA(D/H)-box RNA helicase that couples ATPase activity to RNA binding and unwinding; forms a dumbbell structure of two compact domains connected by a linker; interacts with eIF4G; protein abundance increases in response to DNA replication stress; TIF1 has a paralog, TIF2, that arose from the whole genome duplication	multigene family / close paralogs		6P-33G-D373	YLR206W	ENT2	Epsin-like protein required for endocytosis and actin patch assembly; functionally redundant with Ent1p; contains clathrin-binding motif at C-terminus; ENT2 has a paralog, ENT1, that arose from the whole genome duplication
Common amplified genes	YLL064C	PAU18	Protein of unknown function; member of the seripauperin multigene family encoded mainly in subtelomeric regions; identical to Pau6p	multigene family / close paralogs		6P-33G-D373	YMR044W	IOC4	Member of a complex (Isw1b) with Isw1p and Ioc2p; interacts directly with H3K36me3 nucleosomes through its PWWP domain to recruit the Isw1b complex to open reading frames in a Set2p-dependent manner; Isw1b exhibits nucleosome-stimulated ATPase activity and acts within coding regions to coordinate transcription elongation with termination and processing
Common amplified genes	YLL024C	SSA2	ATP-binding protein; involved in protein folding and vacuolar import of proteins; member of heat shock protein 70 (HSP70) family; associated with the chaperonin-containing T-complex; present in the cytoplasm, vacuolar membrane and cell wall; 98%25 identical with paralog Ssa1p, but subtle differences between the two proteins provide functional specificity with respect to propagation of yeast %5BUR…	multigene family / close paralogs		6P-33G-D373	YMR109W	MYO5	One of two type I myosin motors; contains proline-rich tail homology 2 (TH2) and SH3 domains; MYO5 deletion has little effect on growth, but myo3 myo5 double deletion causes severe defects in growth and actin cytoskeleton organization; MYO5 has a paralog, MYO3, that arose from the whole genome duplication
Common amplified genes	YLR154W-C	TAR1	Protein potentially involved in regulation of respiratory metabolism; located in the mitochondria; interacts genetically with RPO41 and physically with Coq5p; encoded within the 25S rRNA gene on the opposite strand	Inside rDNA repeats		6P-33G-D373	YNL187W	SWT21	Protein involved in mRNA splicing; contains a consensus nuclear export signal (NES) sequence similar to the consensus sequence recognized by Crm1p; interacts genetically with Prp40p and Tgs1p; contains WD40 repeats
Common amplified genes	YLR155C	ASP3-1	Cell-wall L-asparaginase II involved in asparagine catabolism; expression induced during nitrogen starvation; ORF contains a short non-coding RNA that enhances expression of full-length gene; likely arose in via horizontal gene transfer from the wine yeast Wickerhamomyces anomalus or a close relative; reference strain S288C has four copies of ASP3; ASP3-1 has a paralog, ASP3-3, that arose from a …	multigene family / close paralogs		6P-33G-D373	YNL186W	UBP10	Ubiquitin-specific protease, deubiquitinates Ub-protein moieties; interacts with proteins that function in rRNA production and ribosome biogenesis; stabilizes Rpa190p, the largest subunit of RNAP I, by mediating its deubiquitination; controls PCNA deubiquitylation; may regulate silencing by acting on Sir4p; involved in posttranscriptionally regulating Gap1p and possibly other transporters; locali…
Common amplified genes	YLR158C	ASP3-3	Cell-wall L-asparaginase II involved in asparagine catabolism; expression induced during nitrogen starvation; ORF contains a short non-coding RNA that enhances expression of full-length gene; likely arose in via horizontal gene transfer from the wine yeast Wickerhamomyces anomalus or a close relative; reference strain S288C has four copies of ASP3; ASP3-3 has a paralog, ASP3-1, that arose from a …	multigene family / close paralogs		6P-33G-D373	YOR049C	RSB1	Suppressor of sphingoid LCB sensitivity of an LCB-lyase mutation; putative integral membrane transporter or flippase that may transport long chain bases (LCBs) from the cytoplasmic side toward the extracytoplasmic side of the membrane
Common amplified genes	YLR160C	ASP3-4	Cell-wall L-asparaginase II involved in asparagine catabolism; expression induced during nitrogen starvation; ORF contains a short non-coding RNA that enhances expression of full-length gene; likely arose in via horizontal gene transfer from the wine yeast Wickerhamomyces anomalus or a close relative; reference strain S288C has four copies of ASP3; ASP3-4 has a paralog, ASP3-2, that arose from a …	multigene family / close paralogs
Common amplified genes	YLR432W	IMD3	Inosine monophosphate dehydrogenase; catalyzes the rate-limiting step in the de novo synthesis of GTP; member of a four-gene family in S. cerevisiae, constitutively expressed; IMD3 has a paralog, IMD4, that arose from the whole genome duplication	multigene family / close paralogs
Common amplified genes	YLR433C	CNA1	Calcineurin A; one isoform (the other is Cmp2p) of the catalytic subunit of calcineurin, a Ca++/calmodulin-regulated protein phosphatase which regulates Crz1p (a stress-response transcription factor), the other calcineurin subunit is CNB1; regulates the function of Aly1p alpha-arrestin; CNA1 has a paralog, CMP2, that arose from the whole genome duplication	multigene family / close paralogs
Common amplified genes	YLR461W	PAU4	Member of the seripauperin multigene family; encoded mainly in subtelomeric regions; active during alcoholic fermentation; regulated by anaerobiosis; negatively regulated by oxygen; repressed by heme	multigene family / close paralogs
Common amplified genes	YLR466W	YRF1-4	Helicase encoded by the Y' element of subtelomeric regions; highly expressed in the mutants lacking the telomerase component TLC1; potentially phosphorylated by Cdc28p	multigene family / close paralogs
Common amplified genes	YLR467W	YRF1-5	Helicase encoded by the Y' element of subtelomeric regions; highly expressed in the mutants lacking the telomerase component TLC1; potentially phosphorylated by Cdc28p	multigene family / close paralogs
Common amplified genes	YML132W	COS3	Protein involved in salt resistance; interacts with sodium%3Ahydrogen antiporter Nha1p; member of the DUP380 subfamily of conserved, often subtelomerically-encoded proteins	multigene family / close paralogs
Common amplified genes	YMR323W	ERR3	Enolase, a phosphopyruvate hydratase; catalyzes the conversion of 2-phosphoglycerate to phosphoenolpyruvate; complements the growth defect of an ENO1 ENO2 double mutant in glucose	multigene family / close paralogs
Common amplified genes	YMR325W	PAU19	Protein of unknown function; member of the seripauperin multigene family encoded mainly in subtelomeric regions	multigene family / close paralogs
Common amplified genes	YNL339C	YRF1-6	Helicase encoded by the Y' element of subtelomeric regions; highly expressed in the mutants lacking the telomerase component TLC1; potentially phosphorylated by Cdc28p	multigene family / close paralogs
Common amplified genes	YNL336W	COS1	Protein of unknown function; member of the DUP380 subfamily of conserved, often subtelomerically-encoded proteins	multigene family / close paralogs
Common amplified genes	YNL334C	SNO2	Protein of unknown function; nearly identical to Sno3p; expression is induced before the diauxic shift and also in the absence of thiamin	multigene family / close paralogs
Common amplified genes	YNL333W	SNZ2	Member of a stationary phase-induced gene family; transcription of SNZ2 is induced prior to diauxic shift, and also in the absence of thiamin in a Thi2p-dependent manner; forms a coregulated gene pair with SNO2; interacts with Thi11p	multigene family / close paralogs
Common amplified genes	YNL332W	THI12	Protein involved in synthesis of the thiamine precursor HMP; member of a subtelomeric gene family including THI5, THI11, THI12, and THI13; hydroxymethylpyrimidine is also known as HMP	multigene family / close paralogs
Common amplified genes	YNL209W	SSB2	Cytoplasmic ATPase that is a ribosome-associated molecular chaperone; functions with J-protein partner Zuo1p; may be involved in the folding of newly-synthesized polypeptide chains; member of the HSP70 family; SSB2 has a paralog, SSB1, that arose from the whole genome duplication	multigene family / close paralogs
Common amplified genes	YNR072W	HXT17	Hexose transporter; up-regulated in media containing raffinose and galactose at pH 7.7 versus pH 4.7, repressed by high levels of glucose; HXT17 has a paralog, HXT13, that arose from a segmental duplication	multigene family / close paralogs
Common amplified genes	YNR076W	PAU6	Member of the seripauperin multigene family; encoded mainly in subtelomeric regions; active during alcoholic fermentation; regulated by anaerobiosis; negatively regulated by oxygen; repressed by heme; identical to Pau18p	multigene family / close paralogs
Common amplified genes	YOL161C	PAU20	Protein of unknown function; member of the seripauperin multigene family encoded mainly in subtelomeric regions; expression induced by low temperature and also by anaerobic conditions; induced during alcoholic fermentation	multigene family / close paralogs
Common amplified genes	YOL157C	IMA2	Isomaltase (alpha-1,6-glucosidase/alpha-methylglucosidase); preferred specificity for isomaltose, alpha-methylglucoside, and palatinose, but also exhibits alpha-1,2 glucosidase activity on sucrose and kojibiose, and can cleave the 1,3-alpha linkage of nigerose and turanose and the alpha-1,5 linkage of leucrose in vitro; not required for isomaltose utilization, but Ima2p overexpression allows the …	multigene family / close paralogs
Common amplified genes	YOL156W	HXT11	Putative hexose transporter that is nearly identical to Hxt9p; has similarity to major facilitator superfamily (MFS) transporters and is involved in pleiotropic drug resistance	multigene family / close paralogs
Common amplified genes	YOR388C	FDH1	NAD(+)-dependent formate dehydrogenase; may protect cells from exogenous formate	multigene family / close paralogs
Common amplified genes	YOR390W	FEX1	Protein involved in fluoride export; nearly identical to FEX2, and deletion of both proteins results in a large increase in fluoride sensitivity compared with the single mutant; contains two FEX domains connected by a linker; part of a widespread family of conserved fluoride export proteins	multigene family / close paralogs
Common amplified genes	YOR393W	ERR1	Protein of unknown function; has similarity to enolases	multigene family / close paralogs
Common amplified genes	YOR394W	PAU21	Protein of unknown function; member of the seripauperin multigene family encoded mainly in subtelomeric regions; identical to Pau22p; encodes 2 proteins that are translated from 2 different start codons	multigene family / close paralogs
Common amplified genes	YPL283C	YRF1-7	Helicase encoded by the Y' element of subtelomeric regions; highly expressed in the mutants lacking the telomerase component TLC1; potentially phosphorylated by Cdc28p	multigene family / close paralogs
Common amplified genes	YPL282C	PAU22	Protein of unknown function; member of the seripauperin multigene family encoded mainly in subtelomeric regions; identical to Pau21p; encodes 2 proteins that are translated from 2 different start codons	multigene family / close paralogs
Common amplified genes	YPL281C	ERR2	Enolase, a phosphopyruvate hydratase; catalyzes the conversion of 2-phosphoglycerate to phosphoenolpyruvate; complements the growth defect of an ENO1 ENO2 double mutant	multigene family / close paralogs
Common amplified genes	YPL279C	FEX2	Protein involved in fluoride export; nearly identical to FEX1, and deletion of both proteins results in a large increase in fluoride sensitivity compared with the single mutant; contains two FEX domains connected by a linker; part of a widespread family of conserved fluoride export proteins	multigene family / close paralogs
Common amplified genes	YPL274W	SAM3	High-affinity S-adenosylmethionine permease; required for utilization of S-adenosylmethionine as a sulfur source; has similarity to S-methylmethionine permease Mmp1p	multigene family / close paralogs
Common amplified genes	YPL273W	SAM4	S-adenosylmethionine-homocysteine methyltransferase; functions along with Mht1p in the conversion of S-adenosylmethionine (AdoMet) to methionine to control the methionine/AdoMet ratio; SAM4 has a paralog, YMR321C, that arose from a single-locus duplication	multigene family / close paralogs
Common amplified genes	YPR156C	TPO3	Polyamine transporter of the major facilitator superfamily; member of the 12-spanner drug%3AH(+) antiporter DHA1 family; specific for spermine; localizes to the plasma membrane; TPO3 has a paralog, TPO2, that arose from the whole genome duplication	multigene family / close paralogs
Common amplified genes	YPR198W	SGE1	Plasma membrane multidrug transporter; member of the major facilitator superfamily; acts as an extrusion permease; partial multicopy suppressor of gal11 mutations	multigene family / close paralogs
Common amplified genes	YPR201W	ARR3	Plasma membrane metalloid/H+ antiporter; transports arsenite and antimonite; required for resistance to arsenic compounds; transcription is activated by Arr1p in the presence of arsenite	multigene family / close paralogs
15V-P4	YAL068C	PAU8	Protein of unknown function; member of the seripauperin multigene family encoded mainly in subtelomeric regions	multigene family / close paralogs
15V-P4	YAL063C	FLO9	Lectin-like protein with similarity to Flo1p; thought to be expressed and involved in flocculation	multigene family / close paralogs
15V-P4	YAR020C	PAU7	Member of the seripauperin multigene family; active during alcoholic fermentation, regulated by anaerobiosis, inhibited by oxygen, repressed by heme	multigene family / close paralogs
15V-P4	YAR050W	FLO1	Lectin-like protein involved in flocculation; cell wall protein that binds mannose chains on the surface of other cells, confers floc-forming ability that is chymotrypsin sensitive and heat resistant; FLO1 has a paralog, FLO5, that arose from a segmental duplication	multigene family / close paralogs
15V-P4	YAR071W	PHO11	One of three repressible acid phosphatases; glycoprotein that is transported to the cell surface by the secretory pathway; induced by phosphate starvation and coordinately regulated by PHO4 and PHO2; PHO11 has a paralog, PHO12, that arose from a segmental duplication	multigene family / close paralogs
15V-P4	YBL108C-A	PAU9	Protein of unknown function; member of the seripauperin multigene family encoded mainly in subtelomeric regions	multigene family / close paralogs
15V-P4	YBL087C	RPL23A	Ribosomal 60S subunit protein L23A; homologous to mammalian ribosomal protein L23 and bacterial L14; RPL23A has a paralog, RPL23B, that arose from the whole genome duplication	multigene family / close paralogs
15V-P4	YBR091C	TIM12	Essential protein of the inner mitochondrial membrane; peripherally localized; component of the TIM22 complex, which is a twin-pore translocase that mediates insertion of numerous multispanning inner membrane proteins	Adjacent to PHO3/PHO5
15V-P4	YBR092C	PHO3	Constitutively expressed acid phosphatase similar to Pho5p; brought to the cell surface by transport vesicles; hydrolyzes thiamin phosphates in the periplasmic space, increasing cellular thiamin uptake; expression is repressed by thiamin	multigene family / close paralogs
15V-P4	YBR093C	PHO5	Repressible acid phosphatase; 1 of 3 repressible acid phosphatases that also mediates extracellular nucleotide-derived phosphate hydrolysis; secretory pathway derived cell surface glycoprotein; induced by phosphate starvation and coordinately regulated by PHO4 and PHO2	multigene family / close paralogs
15V-P4	YBR297W	MAL33	MAL-activator protein; part of complex locus MAL3; nonfunctional in genomic reference strain S288C	multigene family / close paralogs
15V-P4	YBR298C	MAL31	Maltose permease; high-affinity maltose transporter (alpha-glucoside transporter); encoded in the MAL3 complex locus; member of the 12 transmembrane domain superfamily of sugar transporters; functional in genomic reference strain S288C	multigene family / close paralogs
15V-P4	YBR299W	MAL32	Maltase (alpha-D-glucosidase); inducible protein involved in maltose catabolism; encoded in the MAL3 complex locus; functional in genomic reference strain S288C; hydrolyzes the disaccharides maltose, turanose, maltotriose, and sucrose	multigene family / close paralogs
15V-P4	YBR301W	PAU24	Cell wall mannoprotein; has similarity to Tir1p, Tir2p, Tir3p, and Tir4p; member of the seripauperin multigene family encoded mainly in subtelomeric regions; expressed under anaerobic conditions, completely repressed during aerobic growth	multigene family / close paralogs
15V-P4	YBR302C	COS2	Protein of unknown function; member of the DUP380 subfamily of conserved, often subtelomerically-encoded proteins	multigene family / close paralogs
15V-P4	YCL067C	HMLALPHA2	Silenced copy of ALPHA2 at HML; homeobox-domain protein that associates with Mcm1p in haploid cells to repress a-specific gene expression and interacts with a1p in diploid cells to repress haploid-specific gene expression	Probably due to reads originating from the MATA2 gene
15V-P4	YCR038C	BUD5	GTP/GDP exchange factor for Rsr1p (Bud1p); required for both axial and bipolar budding patterns; mutants exhibit random budding in all cell types	Overlaps with the MAT locus
15V-P4	YCR039C	MATALPHA2	Homeobox-domain protein; with Mcm1p, represses a-specific genes in haploids; acts with A1p to repress transcription of haploid-specific genes in diploids; one of two genes encoded by the MATalpha mating type cassette	Probably due to reads originating from the MATA2 gene
15V-P4	YCR096C	HMRA2	Silenced copy of a2 at HMR; similarity to Alpha2p; required along with a1p for inhibiting expression of the HO endonuclease in a/alpha HO/HO diploid cells with an active mating-type interconversion system	Two copies, in the mating locus and in the silent cassette
15V-P4	YCR097W	HMRA1	Silenced copy of a1 at HMR; homeobox corepressor that interacts with Alpha2p to repress haploid-specific gene transcription in diploid cells	Two copies, in the mating locus and in the silent cassette
15V-P4	YCR104W	PAU3	Member of the seripauperin multigene family; encoded mainly in subtelomeric region; active during alcoholic fermentation; regulated by anaerobiosis; negatively regulated by oxygen; repressed by heme	multigene family / close paralogs
15V-P4	YDL248W	COS7	Protein of unknown function; member of the DUP380 subfamily of conserved, often subtelomerically-encoded proteins; the authentic, non-tagged protein is detected in highly purified mitochondria in high-throughput studies	multigene family / close paralogs
15V-P4	YDL244W	THI13	Protein involved in synthesis of the thiamine precursor HMP; member of a subtelomeric gene family including THI5, THI11, THI12, and THI13; hydroxymethylpyrimidine is also known as HMP	multigene family / close paralogs
15V-P4	YDL182W	LYS20	Homocitrate synthase isozyme; catalyzes the condensation of acetyl-CoA and alpha-ketoglutarate to form homocitrate, which is the first step in the lysine biosynthesis pathway; LYS20 has a paralog, LYS21, that arose from the whole genome duplication	multigene family / close paralogs
15V-P4	YDL131W	LYS21	Homocitrate synthase isozyme; catalyzes the condensation of acetyl-CoA and alpha-ketoglutarate to form homocitrate, which is the first step in the lysine biosynthesis pathway; LYS21 has a paralog, LYS20, that arose from the whole genome duplication	multigene family / close paralogs
15V-P4	YDR038C	ENA5	Protein with similarity to P-type ATPase sodium pumps; member of the Na+ efflux ATPase family	multigene family / close paralogs
15V-P4	YDR039C	ENA2	P-type ATPase sodium pump; involved in Na+ efflux to allow salt tolerance; likely not involved in Li+ efflux	multigene family / close paralogs
15V-P4	YDR040C	ENA1	P-type ATPase sodium pump; involved in Na+ and Li+ efflux to allow salt tolerance	multigene family / close paralogs
15V-P4	YDR058C	TGL2	Triacylglycerol lipase that is localized to the mitochondria; has lipolytic activity towards triacylglycerols and diacylglycerols when expressed in E. coli	adjacent to tRNA genes and UBC5
15V-P4	YDR059C	UBC5	Ubiquitin-conjugating enzyme; mediates selective degradation of short-lived, abnormal, or excess proteins, including histone H3; central component of the cellular stress response; expression is heat inducible; protein abundance increases in response to DNA replication stress; UBC5 has a paralog, UBC4, that arose from the whole genome duplication	multigene family / close paralogs
15V-P4	YDR342C	HXT7	High-affinity glucose transporter; member of the major facilitator superfamily, nearly identical to Hxt6p, expressed at high basal levels relative to other HXTs, expression repressed by high glucose levels; HXT7 has a paralog, HXT4, that arose from the whole genome duplication	multigene family / close paralogs
15V-P4	YDR343C	HXT6	High-affinity glucose transporter; member of the major facilitator superfamily, nearly identical to Hxt7p, expressed at high basal levels relative to other HXTs, repression of expression by high glucose requires SNF3; HXT6 has a paralog, HXT1, that arose from the whole genome duplication	multigene family / close paralogs
15V-P4	YDR345C	HXT3	Low affinity glucose transporter of the major facilitator superfamily; expression is induced in low or high glucose conditions; HXT3 has a paralog, HXT5, that arose from the whole genome duplication	multigene family / close paralogs
15V-P4	YDR385W	EFT2	Elongation factor 2 (EF-2), also encoded by EFT1; catalyzes ribosomal translocation during protein synthesis; contains diphthamide, the unique posttranslationally modified histidine residue specifically ADP-ribosylated by diphtheria toxin; EFT2 has a paralog, EFT1, that arose from the whole genome duplication	multigene family / close paralogs
15V-P4	YDR420W	HKR1	Mucin family member that functions as an osmosensor in the HOG pathway; functions in the Sho1p-mediated HOG pathway with Msb2p; proposed to be a negative regulator of filamentous growth; mutant displays defects in beta-1,3 glucan synthesis and bud site selection
15V-P4	YDR472W	TRS31	Core component of transport protein particle (TRAPP) complexes I-III; TRAPP complexes are related multimeric guanine nucleotide-exchange factor for the GTPase Ypt1p, regulating ER-Golgi traffic (TRAPPI), intra-Golgi traffic (TRAPPII), endosome-Golgi traffic (TRAPPII and III) and autophagy (TRAPPIII)
15V-P4	YDR473C	PRP3	Splicing factor; component of the U4/U6-U5 snRNP complex
15V-P4	YDR475C	JIP4	Protein of unknown function; previously annotated as two separate ORFs, YDR474C and YDR475C, which were merged as a result of corrections to the systematic reference sequence; JIP4 has a paralog, YOR019W, that arose from the whole genome duplication
15V-P4	YDR477W	SNF1	AMP-activated serine/threonine protein kinase; found in a complex containing Snf4p and members of the Sip1p/Sip2p/Gal83p family; required for transcription of glucose-repressed genes, thermotolerance, sporulation, and peroxisome biogenesis; involved in regulation of the nucleocytoplasmic shuttling of Hxk2p; regulates filamentous growth in response to starvation; SUMOylation by Mms21p inhibits its…
15V-P4	YDR478W	SNM1	Ribonuclease MRP complex subunit; ribonuclease (RNase) MRP cleaves pre-rRNA and has a role in cell cycle-regulated degradation of daughter cell-specific mRNAs; binds to the NME1 RNA subunit of RNase MRP
15V-P4	YDR479C	PEX29	Peroxisomal integral membrane peroxin; involved in the regulation of peroxisomal size, number and distribution; genetic interactions suggest that Pex28p and Pex29p act at steps upstream of those mediated by Pex30p, Pex31p, and Pex32p; forms ER foci upon DNA replication stress
15V-P4	YDR480W	DIG2	MAP kinase-responsive inhibitor of the Ste12p transcription factor; involved in the regulation of mating-specific genes and the invasive growth pathway; related regulators Dig1p and Dig2p bind to Ste12p; DIG2 has a paralog, DIG1, that arose from the whole genome duplication	multigene family / close paralogs
15V-P4	YDR481C	PHO8	Repressible vacuolar alkaline phosphatase; regulated by levels of Pi and by Pho4p, Pho9p, Pho80p, Pho81p and Pho85p; dephosphorylates phosphotyrosyl peptides; contributes to NAD+ metabolism by producing nicotinamide riboside from NMN	multigene family / close paralogs
15V-P4	YDR482C	CWC21	Protein involved in RNA splicing by the spliceosome; component of a complex containing Cef1p; interacts genetically with ISY1 and BUD13; may bind RNA; has similarity to S. pombe Cwf21p	multigene family / close paralogs
15V-P4	YDR483W	KRE2	Alpha1,2-mannosyltransferase of the Golgi; involved in protein mannosylation; KRE2 has a paralog, KTR6, that arose from the whole genome duplication	multigene family / close paralogs
15V-P4	YDR484W	VPS52	Component of the GARP (Golgi-associated retrograde protein) complex; GARP is required for the recycling of proteins from endosomes to the late Golgi, and for mitosis after DNA damage induced checkpoint arrest; involved in localization of actin and chitin; members of the GARP complex are Vps51p-Vps52p-Vps53p-Vps54p
15V-P4	YDR485C	VPS72	Htz1p-binding component of the SWR1 complex; exchanges histone variant H2AZ (Htz1p) for chromatin-bound histone H2A; may function as a lock that prevents removal of H2AZ from nucleosomes; required for vacuolar protein sorting
15V-P4	YDR487C	RIB3	3,4-dihydroxy-2-butanone-4-phosphate synthase (DHBP synthase); required for riboflavin biosynthesis from ribulose-5-phosphate, also has an unrelated function in mitochondrial respiration
15V-P4	YDR488C	PAC11	Dynein intermediate chain, microtubule motor protein; required for intracellular transport and cell division; acts in cytoplasmic dynein pathway; forms complex with dynein light chain Dyn2p that promotes Dyn1p homodimerization and potentiates motor processivity; Dyn2p-Pac11p complex is also important for interaction of dynein motor complex with dynactin complex; forms cortical cytoplasmic microtu…
15V-P4	YDR489W	SLD5	Subunit of the GINS complex (Sld5p, Psf1p, Psf2p, Psf3p); complex is localized to DNA replication origins and implicated in assembly of the DNA replication machinery
15V-P4	YDR490C	PKH1	Serine/threonine protein kinase; involved in sphingolipid-mediated signaling pathway that controls endocytosis; activates Ypk1p and Ykr2p, components of signaling cascade required for maintenance of cell wall integrity; redundant with Pkh2p; PKH1 has a paralog, PKH2, that arose from the whole genome duplication
15V-P4	YDR492W	IZH1	Membrane protein involved in zinc ion homeostasis; member of the four-protein IZH family; transcription is regulated directly by Zap1p, expression induced by zinc deficiency and fatty acids; deletion increases sensitivity to elevated zinc; IZH1 has a paralog, IZH4, that arose from the whole genome duplication	multigene family / close paralogs
15V-P4	YDR493W	MZM1	Protein required for assembly of the cytochrome bc(1) complex; acts as a chaperone for Rip1p and facilitates its insertion into the complex at a late stage of assembly; localized to the mitochondrial matrix; null mutant exhibits a respiratory growth defect and reduced mitochondrial zinc levels, which is characteristic of mutations affecting bc(1) complex assembly; member of the LYR protein family…	multigene family / close paralogs
15V-P4	YDR494W	RSM28	Mitochondrial ribosomal protein of the small subunit; genetic interactions suggest a possible role in promoting translation initiation
15V-P4	YDR496C	PUF6	Pumilio-homology domain protein; binds the 3' UTR of ASH1 mRNA and represses its translation, resulting in proper asymmetric localization of ASH1 mRNA; required at post-transcriptional step for efficient retrotransposition; absence results in decreased Ty1 Gag%3AGFP protein levels; co-sediments with the 60S ribosomal subunit and is required for its biogenesis
15V-P4	YDR497C	ITR1	Myo-inositol transporter; member of the sugar transporter superfamily; expression is repressed by inositol and choline via Opi1p and derepressed via Ino2p and Ino4p; relative distribution to the vacuole increases upon DNA replication stress; ITR1 has a paralog, ITR2, that arose from the whole genome duplication	multigene family / close paralogs
15V-P4	YDR498C	SEC20	Membrane glycoprotein v-SNARE; involved in retrograde transport from the Golgi to the endoplasmic reticulum (ER); required for N- and O-glycosylation in the Golgi but not in the ER; interacts with the Dsl1p complex through Tip20p
15V-P4	YDR499W	LCD1	Essential protein required for the DNA integrity checkpoint pathways; interacts physically with Mec1p; putative homolog of S. pombe Rad26 and human ATRIP; forms nuclear foci upon DNA replication stress
15V-P4	YDR500C	RPL37B	Ribosomal 60S subunit protein L37B; protein abundance increases in response to DNA replication stress; homologous to mammalian ribosomal protein L37, no bacterial homolog; RPL37B has a paralog, RPL37A, that arose from the whole genome duplication	multigene family / close paralogs
15V-P4	YDR501W	PLM2	Putative transcription factor, contains Forkhead Associated domain; found associated with chromatin; target of SBF transcription factor; induced in response to DNA damaging agents and deletion of telomerase; PLM2 has a paralog, TOS4, that arose from the whole genome duplication	multigene family / close paralogs
15V-P4	YDR502C	SAM2	S-adenosylmethionine synthetase; catalyzes transfer of the adenosyl group of ATP to the sulfur atom of methionine; SAM2 has a paralog, SAM1, that arose from the whole genome duplication	multigene family / close paralogs
15V-P4	YDR503C	LPP1	Lipid phosphate phosphatase; catalyzes Mg(2+)-independent dephosphorylation of phosphatidic acid (PA), lysophosphatidic acid, and diacylglycerol pyrophosphate; involved in control of the cellular levels of phosphatidylinositol and PA
15V-P4	YDR504C	SPG3	Protein required for high temperature survival during stationary phase; not required for growth on nonfermentable carbon sources
15V-P4	YDR505C	PSP1	Asn and gln rich protein of unknown function; high-copy suppressor of POL1 (DNA polymerase alpha) and partial suppressor of CDC2 (polymerase delta) and CDC6 (pre-RC loading factor) mutations; overexpression results in growth inhibition; PSP1 has a paralog, YLR177W, that arose from the whole genome duplication	multigene family / close paralogs
15V-P4	YDR506C	GMC1	Protein involved in meiotic progression; mutants are delayed in meiotic nuclear division and are defective in synaptonemal complex assembly; possible membrane-localized protein
15V-P4	YDR507C	GIN4	Protein kinase involved in bud growth and assembly of the septin ring; proposed to have kinase-dependent and kinase-independent activities; undergoes autophosphorylation; similar to Hsl1p; GIN4 has a paralog, KCC4, that arose from the whole genome duplication	multigene family / close paralogs
15V-P4	YDR542W	PAU10	Protein of unknown function; member of the seripauperin multigene family encoded mainly in subtelomeric regions	multigene family / close paralogs
15V-P4	YDR545W	YRF1-1	Helicase encoded by the Y' element of subtelomeric regions; highly expressed in the mutants lacking the telomerase component TLC1; potentially phosphorylated by Cdc28p	multigene family / close paralogs
15V-P4	YEL069C	HXT13	Hexose transporter; induced in the presence of non-fermentable carbon sources, induced by low levels of glucose, repressed by high levels of glucose; HXT13 has a paralog, HXT17, that arose from a segmental duplication	multigene family / close paralogs
15V-P4	YEL049W	PAU2	Member of the seripauperin multigene family; encoded mainly in subtelomeric region; active during alcoholic fermentation; regulated by anaerobiosis; negatively regulated by oxygen; repressed by heme	multigene family / close paralogs
15V-P4	YEL048C	TCA17	Component of transport protein particle (TRAPP) complex II; TRAPPII is a multimeric guanine nucleotide-exchange factor for the GTPase Ypt1p, regulating intra-Golgi and endosome-Golgi traffic; promotes association of TRAPPII-specific subunits with the TRAPP core complex; sedlin related; human Sedlin mutations cause SEDT, a skeletal disorder	adjacent to PAU2
15V-P4	YER060W-A	FCY22	Putative purine-cytosine permease; very similar to Fcy2p but cannot substitute for its function	multigene family / close paralogs
15V-P4	YER117W	RPL23B	Ribosomal 60S subunit protein L23B; homologous to mammalian ribosomal protein L23 and bacterial L14; RPL23B has a paralog, RPL23A, that arose from the whole genome duplication	multigene family / close paralogs
15V-P4	YER118C	SHO1	Transmembrane osmosensor for filamentous growth and HOG pathways; involved in activation of the Cdc42p- and MAP kinase-dependent filamentous growth pathway and the high-osmolarity glycerol (HOG) response pathway; phosphorylated by Hog1p; interacts with Pbs2p, Msb2p, Hkr1p, and Ste11p	Adjacent to RPL23B
15V-P4	YER139C	RTR1	CTD phosphatase; dephosphorylates S5-P in the C-terminal domain of Rpo21p; has a cysteine-rich motif required for function and conserved in eukaryotes; shuttles between the nucleus and cytoplasm; RTR1 has a paralog, RTR2, that arose from the whole genome duplication	multigene family / close paralogs
15V-P4	YER190W	YRF1-2	Helicase encoded by the Y' element of subtelomeric regions; highly expressed in the mutants lacking the telomerase component TLC1; potentially phosphorylated by Cdc28p; induced by treatment with 8-methoxypsoralen and UVA irradiation	multigene family / close paralogs
15V-P4	YFL062W	COS4	Protein of unknown function; member of the DUP380 subfamily of conserved, often subtelomerically-encoded proteins	multigene family / close paralogs
15V-P4	YFL060C	SNO3	Protein of unknown function; nearly identical to Sno2p; expression is induced before the diauxic shift and also in the absence of thiamin	multigene family / close paralogs
15V-P4	YFL059W	SNZ3	Member of a stationary phase-induced gene family; expressed in the presence of galactose; transcription of SNZ3 is induced prior to diauxic shift, and also in the absence of thiamin in a Thi2p-dependent manner; forms a coregulated gene pair with SNO3	multigene family / close paralogs
15V-P4	YFL058W	THI5	Protein involved in synthesis of the thiamine precursor HMP; member of a subtelomeric gene family including THI5, THI11, THI12, and THI13; hydroxymethylpyrimidine is also known as HMP	multigene family / close paralogs
15V-P4	YFL020C	PAU5	Member of the seripauperin multigene family; encoded mainly in subtelomeric regions; induced during alcoholic fermentation; induced by low temperature and also by anaerobic conditions; negatively regulated by oxygen and repressed by heme	multigene family / close paralogs
15V-P4	YFL003C	MSH4	Protein involved in meiotic recombination; required for normal levels of crossing over, colocalizes with Zip2p to discrete foci on meiotic chromosomes, has homology to bacterial MutS protein	adjacent to tRNA genes and Ty elements
15V-P4	YGR029W	ERV1	Flavin-linked sulfhydryl oxidase of the mitochondrial IMS; N-terminus is an intrinsically disordered domain that in the cytosol helps target Erv1p to mitochondria, and in the intermembrane space oxidizes Mia40p as part of a disulfide relay system that promotes intermembrane space retention of imported proteins; functional ortholog of human GFER (ALR)	multigene family / close paralogs
15V-P4	YGR138C	TPO2	Polyamine transporter of the major facilitator superfamily; member of the 12-spanner drug%3AH(+) antiporter DHA1 family; specific for spermine; localizes to the plasma membrane; transcription of TPO2 is regulated by Haa1p; TPO2 has a paralog, TPO3, that arose from the whole genome duplication	multigene family / close paralogs
15V-P4	YGR181W	TIM13	Mitochondrial intermembrane space protein; forms a complex with Tim8p that delivers a subset of hydrophobic proteins to the TIM22 complex for insertion into the inner membrane	Adjacent to a tRNA gene
15V-P4	YGR192C	TDH3	Glyceraldehyde-3-phosphate dehydrogenase (GAPDH), isozyme 3; involved in glycolysis and gluconeogenesis; tetramer that catalyzes the reaction of glyceraldehyde-3-phosphate to 1,3 bis-phosphoglycerate; detected in the cytoplasm and cell wall; GAPDH-derived antimicrobial peptides secreted by S. cerevisiae are active against a wide variety of wine-related yeasts and bateria; TDH3 has a paralog, TDH2…	multigene family / close paralogs
15V-P4	YGR286C	BIO2	Biotin synthase; catalyzes the conversion of dethiobiotin to biotin, which is the last step of the biotin biosynthesis pathway; complements E. coli bioB mutant
15V-P4	YGR287C	IMA1	Major isomaltase (alpha-1,6-glucosidase/alpha-methylglucosidase); required for isomaltose utilization; preferred specificity for isomaltose, alpha-methylglucoside, and palatinose, but also exhibits alpha-1,2 glucosidase activity on sucrose and kojibiose, and can cleave the 1,3-alpha linkage of nigerose and turanose and the alpha-1,5 linkage of leucrose in vitro; member of the IMA isomaltase family	multigene family / close paralogs
15V-P4	YGR292W	MAL12	Maltase (alpha-D-glucosidase); inducible protein involved in maltose catabolism; encoded in the MAL1 complex locus; hydrolyzes the disaccharides maltose, turanose, maltotriose, and sucrose	multigene family / close paralogs
15V-P4	YGR294W	PAU12	Protein of unknown function; member of the seripauperin multigene family encoded mainly in subtelomeric regions	multigene family / close paralogs
15V-P4	YGR295C	COS6	Protein of unknown function; member of the DUP380 subfamily of conserved, often subtelomerically-encoded proteins	multigene family / close paralogs
15V-P4	YGR296W	YRF1-3	Helicase encoded by the Y' element of subtelomeric regions; highly expressed in the mutants lacking the telomerase component TLC1; potentially phosphorylated by Cdc28p	multigene family / close paralogs
15V-P4	YHL048W	COS8	Nuclear membrane protein; member of the DUP380 subfamily of conserved, often subtelomerically-encoded proteins; regulation suggests a potential role in the unfolded protein response	multigene family / close paralogs
15V-P4	YHL046C	PAU13	Protein of unknown function; member of the seripauperin multigene family encoded mainly in subtelomeric regions; expression is induced after ethanol shock	multigene family / close paralogs
15V-P4	YHR014W	SPO13	Meiotic regulator; involved in maintaining sister chromatid cohesion during meiosis I as well as promoting proper attachment of kinetochores to the spindle during meiosis I and meiosis II; anaphase-promoting complex (APC) substrate that is degraded during anaphase I; expressed only in meiotic cells	adjacent to tRNA genes and Ty elements
15V-P4	YHR015W	MIP6	Putative RNA-binding protein; interacts with Mex67p, which is a component of the nuclear pore involved in nuclear mRNA export; MIP6 has a paralog, PES4, that arose from the whole genome duplication	multigene family / close paralogs
15V-P4	YHR053C	CUP1-1	Metallothionein; binds copper and mediates resistance to high concentrations of copper and cadmium; locus is variably amplified in different strains, with two copies, CUP1-1 and CUP1-2, in the genomic sequence reference strain S288C; CUP1-1 has a paralog, CUP1-2, that arose from a segmental duplication	multigene family / close paralogs
15V-P4	YHR055C	CUP1-2	Metallothionein; binds copper and mediates resistance to high concentrations of copper and cadmium; locus is variably amplified in different strains, with two copies, CUP1-1 and CUP1-2, in the genomic sequence reference strain S288C; CUP1-2 has a paralog, CUP1-1, that arose from a segmental duplication	multigene family / close paralogs
15V-P4	YHR092C	HXT4	High-affinity glucose transporter; member of the major facilitator superfamily, expression is induced by low levels of glucose and repressed by high levels of glucose; HXT4 has a paralog, HXT7, that arose from the whole genome duplication	multigene family / close paralogs
15V-P4	YHR094C	HXT1	Low-affinity glucose transporter of the major facilitator superfamily; expression is induced by Hxk2p in the presence of glucose and repressed by Rgt1p when glucose is limiting; HXT1 has a paralog, HXT6, what arose from the whole genome duplication	multigene family / close paralogs
15V-P4	YHR203C	RPS4B	Protein component of the small (40S) ribosomal subunit; homologous to mammalian ribosomal protein S4, no bacterial homolog; RPS4B has a paralog, RPS4A, that arose from the whole genome duplication	multigene family / close paralogs
15V-P4	YHR211W	FLO5	Lectin-like cell wall protein (flocculin) involved in flocculation; binds mannose chains on the surface of other cells, confers floc-forming ability that is chymotrypsin resistant but heat labile; FLO5 has a paralog, FLO1, that arose from a segmental duplication	multigene family / close paralogs
15V-P4	YHR215W	PHO12	One of three repressible acid phosphatases; glycoprotein that is transported to the cell surface by the secretory pathway; pregulated by phosphate starvation; PHO12 has a paralog, PHO11, that arose from a segmental duplication	multigene family / close paralogs
15V-P4	YHR216W	IMD2	Inosine monophosphate dehydrogenase; catalyzes the rate-limiting step in GTP biosynthesis, expression is induced by mycophenolic acid resulting in resistance to the drug, expression is repressed by nutrient limitation; IMD2 has a paralog, YAR073W/YAR075W, that arose from a segmental duplication	multigene family / close paralogs
15V-P4	YIL173W	VTH1	Putative membrane glycoprotein; has strong similarity to Vth2p and Pep1p/Vps10p; may be involved in vacuolar protein sorting	multigene family / close paralogs
15V-P4	YIL172C	IMA3	Alpha-glucosidase; weak, but broad substrate specificity for alpha-1,4- and alpha-1,6-glucosides; member of IMA isomaltase family; not required for isomaltose utilization, but Ima3p overexpression allows the ima1 null mutant to grow on isomaltose; lower activitiy and thermostability in vitro than Ima2p despite sequence difference of only 3 amino acids; cleaves alpha-1,3 linkage of nigerose and tu…	multigene family / close paralogs
15V-P4	YIL162W	SUC2	Invertase; sucrose hydrolyzing enzyme; a secreted, glycosylated form is regulated by glucose repression, and an intracellular, nonglycosylated enzyme is produced constitutively	multigene family / close paralogs
15V-P4	YIL096C	BMT5	Methyltransferase required for m3U2634 methylation of the 25S rRNA; S-adenosylmethionine-dependent; associates with precursors of the 60S ribosomal subunit; predicted to be involved in ribosome biogenesis	Adjacent to PRK1 and a tRNA gene
15V-P4	YIL095W	PRK1	Protein serine/threonine kinase; regulates the organization and function of the actin cytoskeleton and reduces endocytic ability of cell through the phosphorylation of the Pan1p-Sla1p-End3p protein complex; PRK1 has a paralog, ARK1, that arose from the whole genome duplication	multigene family / close paralogs
15V-P4	YIL079C	AIR1	Zinc knuckle protein; involved in nuclear RNA processing and degradation as a component of the TRAMP complex; stimulates the poly(A) polymerase activity of Pap2p in vitro; AIR1 has a paralog, AIR2, that arose from the whole genome duplication; although Air1p and Air2p are homologous TRAMP subunits, they have nonredundant roles in regulation of substrate specificity of the exosome	multigene family / close paralogs
15V-P4	YIL015W	BAR1	Aspartyl protease; secreted into the periplasmic space of mating type a cell; helps cells find mating partners; cleaves and inactivates alpha factor allowing cells to recover from alpha-factor-induced cell cycle arrest	adjacent to tRNA genes and Ty elements
15V-P4	YIL009C-A	EST3	Component of the telomerase holoenzyme; involved in telomere replication	adjacent to tRNA genes and Ty elements
15V-P4	YIR039C	YPS6	Putative GPI-anchored aspartic protease; member of the yapsin family of proteases involved in cell wall growth and maintenance	multigene family / close paralogs
15V-P4	YIR041W	PAU15	Protein of unknown function; member of the seripauperin multigene family encoded mainly in subtelomeric regions	multigene family / close paralogs
15V-P4	YJL223C	PAU1	Member of the seripauperin multigene family; encoded mainly in subtelomeric regions; active during alcoholic fermentation; regulated by anaerobiosis, negatively regulated by oxygen; repressed by heme; identical to Pau14p	multigene family / close paralogs
15V-P4	YJL222W	VTH2	Putative membrane glycoprotein; has strong similarity to Vth1p and Pep1p/Vps10p; may be involved in vacuolar protein sorting	multigene family / close paralogs
15V-P4	YJL221C	IMA4	Alpha-glucosidase; weak, but broad substrate specificity for alpha-1,4- and alpha-1,6-glucosides; member of IMA isomaltase family; not required for isomaltose utilization, but Ima4p overexpression allows the ima1 null mutant to grow on isomaltose; identical to IMA3	multigene family / close paralogs
15V-P4	YJL219W	HXT9	Putative hexose transporter that is nearly identical to Hxt11p; has similarity to major facilitator superfamily (MFS) transporters, expression of HXT9 is regulated by transcription factors Pdr1p and Pdr3p	multigene family / close paralogs
15V-P4	YJL191W	RPS14B	Protein component of the small (40S) ribosomal subunit; required for ribosome assembly and 20S pre-rRNA processing; mutations confer cryptopleurine resistance; homologous to mammalian ribosomal protein S14 and bacterial S11; RPS14B has a paralog, RPS14A, that arose from the whole genome duplication	multigene family / close paralogs
15V-P4	YJL190C	RPS22A	Protein component of the small (40S) ribosomal subunit; homologous to mammalian ribosomal protein S15A and bacterial S8; RPS22A has a paralog, RPS22B, that arose from the whole genome duplication	multigene family / close paralogs
15V-P4	YJL162C	JJJ2	Protein of unknown function; contains a J-domain, which is a region with homology to the E. coli DnaJ protein	multigene family / close paralogs
15V-P4	YJL138C	TIF2	Translation initiation factor eIF4A; DEA(D/H)-box RNA helicase that couples ATPase activity to RNA binding and unwinding; forms a dumbbell structure of two compact domains connected by a linker; interacts with eIF4G; protein abundance increases in response to DNA replication stress; TIF2 has a paralog, TIF1, that arose from the whole genome duplication	multigene family / close paralogs
15V-P4	YJL112W	MDV1	Peripheral protein of cytosolic face of mitochondrial outer membrane; required for mitochondrial fission; interacts with Fis1p and with the dynamin-related GTPase Dnm1p; contains WD repeats; MDV1 has a paralog, CAF4, that arose from the whole genome duplication	multigene family / close paralogs
15V-P4	YJL052W	TDH1	Glyceraldehyde-3-phosphate dehydrogenase (GAPDH), isozyme 1; involved in glycolysis and gluconeogenesis; tetramer that catalyzes the reaction of glyceraldehyde-3-phosphate to 1,3 bis-phosphoglycerate; detected in the cytoplasm and cell wall; protein abundance increases in response to DNA replication stress; GAPDH-derived antimicrobial peptides secreted by S. cerevisiae are active against a wide v…	multigene family / close paralogs
15V-P4	YJL038C	LOH1	Protein involved in outer spore wall assembly; likely involved directly in dityrosine layer assembly; proposed role in maintenance of genome integrity; induced during sporulation; repressed during vegetative growth by Sum1p and Hst1p; sequence similar to adjacent ORF, IRC18/YJL037W, and the double mutant irc18 loh1 exhibits reduced dityrosine fluorescence relative to the single mutants	multigene family / close paralogs
15V-P4	YJR008W	MHO1	Protein of unknown function; inhibits haploid invasive growth when overexpressed; synthetically lethal with phospholipase C (PLC1); expression induced by mild heat-stress on a non-fermentable carbon source, upon entry into stationary phase and upon nitrogen deprivation; repressed by inosine and choline in an Opi1p-dependent manner; highly conserved from bacteria to human; Memo, the human homolog,…	adjacent to TDH2
15V-P4	YJR009C	TDH2	Glyceraldehyde-3-phosphate dehydrogenase (GAPDH), isozyme 2; involved in glycolysis and gluconeogenesis; tetramer that catalyzes reaction of glyceraldehyde-3-phosphate to 1,3 bis-phosphoglycerate; detected in cytoplasm and cell wall; protein abundance increases in response to DNA replication stress; GAPDH-derived antimicrobial peptides are active against a wide variety of wine-related yeasts and …	multigene family / close paralogs
15V-P4	YJR155W	AAD10	Putative aryl-alcohol dehydrogenase; similar to P. chrysosporium aryl-alcohol dehydrogenase; mutational analysis has not yet revealed a physiological role; members of the AAD gene family comprise three pairs (AAD3 + AAD15, AAD6/AAD16 + AAD4, AAD10 + AAD14) whose two genes are more related to one another than to other members of the family	multigene family / close paralogs
15V-P4	YJR156C	THI11	Protein involved in synthesis of the thiamine precursor HMP; member of a subtelomeric gene family including THI5, THI11, THI12, and THI13; hydroxymethylpyrimidine is also known as HMP	multigene family / close paralogs
15V-P4	YJR161C	COS5	Protein of unknown function; member the DUP380 subfamily of conserved, often subtelomerically-encoded proteins	multigene family / close paralogs
15V-P4	YKL224C	PAU16	Protein of unknown function; member of the seripauperin multigene family encoded mainly in subtelomeric regions	multigene family / close paralogs
15V-P4	YKR059W	TIF1	Translation initiation factor eIF4A; DEA(D/H)-box RNA helicase that couples ATPase activity to RNA binding and unwinding; forms a dumbbell structure of two compact domains connected by a linker; interacts with eIF4G; protein abundance increases in response to DNA replication stress; TIF1 has a paralog, TIF2, that arose from the whole genome duplication	multigene family / close paralogs
15V-P4	YLL064C	PAU18	Protein of unknown function; member of the seripauperin multigene family encoded mainly in subtelomeric regions; identical to Pau6p	multigene family / close paralogs
15V-P4	YLL025W	PAU17	Protein of unknown function; member of the seripauperin multigene family encoded mainly in subtelomeric regions; YLL025W is not an essential gene	multigene family / close paralogs
15V-P4	YLL024C	SSA2	ATP-binding protein; involved in protein folding and vacuolar import of proteins; member of heat shock protein 70 (HSP70) family; associated with the chaperonin-containing T-complex; present in the cytoplasm, vacuolar membrane and cell wall; 98%25 identical with paralog Ssa1p, but subtle differences between the two proteins provide functional specificity with respect to propagation of yeast %5BUR…	multigene family / close paralogs
15V-P4	YLR154W-C	TAR1	Protein potentially involved in regulation of respiratory metabolism; located in the mitochondria; interacts genetically with RPO41 and physically with Coq5p; encoded within the 25S rRNA gene on the opposite strand	Inside rDNA repeats
15V-P4	YLR155C	ASP3-1	Cell-wall L-asparaginase II involved in asparagine catabolism; expression induced during nitrogen starvation; ORF contains a short non-coding RNA that enhances expression of full-length gene; likely arose in via horizontal gene transfer from the wine yeast Wickerhamomyces anomalus or a close relative; reference strain S288C has four copies of ASP3; ASP3-1 has a paralog, ASP3-3, that arose from a …	multigene family / close paralogs
15V-P4	YLR158C	ASP3-3	Cell-wall L-asparaginase II involved in asparagine catabolism; expression induced during nitrogen starvation; ORF contains a short non-coding RNA that enhances expression of full-length gene; likely arose in via horizontal gene transfer from the wine yeast Wickerhamomyces anomalus or a close relative; reference strain S288C has four copies of ASP3; ASP3-3 has a paralog, ASP3-1, that arose from a …	multigene family / close paralogs
15V-P4	YLR160C	ASP3-4	Cell-wall L-asparaginase II involved in asparagine catabolism; expression induced during nitrogen starvation; ORF contains a short non-coding RNA that enhances expression of full-length gene; likely arose in via horizontal gene transfer from the wine yeast Wickerhamomyces anomalus or a close relative; reference strain S288C has four copies of ASP3; ASP3-4 has a paralog, ASP3-2, that arose from a …	multigene family / close paralogs
15V-P4	YLR247C	IRC20	E3 ubiquitin ligase and putative helicase; involved in synthesis-dependent strand annealing-mediated homologous recombination; ensures precise end-joining along with Srs2p in the Yku70p/Yku80p/Lig4p-dependent nonhomologous end joining (NHEJ) pathway; localizes to both the mitochondrion and the nucleus; contains a Snf2/Swi2 family ATPase/helicase and a RING finger domain; interacts with Cdc48p and…
15V-P4	YLR432W	IMD3	Inosine monophosphate dehydrogenase; catalyzes the rate-limiting step in the de novo synthesis of GTP; member of a four-gene family in S. cerevisiae, constitutively expressed; IMD3 has a paralog, IMD4, that arose from the whole genome duplication	multigene family / close paralogs
15V-P4	YLR433C	CNA1	Calcineurin A; one isoform (the other is Cmp2p) of the catalytic subunit of calcineurin, a Ca++/calmodulin-regulated protein phosphatase which regulates Crz1p (a stress-response transcription factor), the other calcineurin subunit is CNB1; regulates the function of Aly1p alpha-arrestin; CNA1 has a paralog, CMP2, that arose from the whole genome duplication	multigene family / close paralogs
15V-P4	YLR461W	PAU4	Member of the seripauperin multigene family; encoded mainly in subtelomeric regions; active during alcoholic fermentation; regulated by anaerobiosis; negatively regulated by oxygen; repressed by heme	multigene family / close paralogs
15V-P4	YLR466W	YRF1-4	Helicase encoded by the Y' element of subtelomeric regions; highly expressed in the mutants lacking the telomerase component TLC1; potentially phosphorylated by Cdc28p	multigene family / close paralogs
15V-P4	YLR467W	YRF1-5	Helicase encoded by the Y' element of subtelomeric regions; highly expressed in the mutants lacking the telomerase component TLC1; potentially phosphorylated by Cdc28p	multigene family / close paralogs
15V-P4	YML132W	COS3	Protein involved in salt resistance; interacts with sodium%3Ahydrogen antiporter Nha1p; member of the DUP380 subfamily of conserved, often subtelomerically-encoded proteins	multigene family / close paralogs
15V-P4	YML056C	IMD4	Inosine monophosphate dehydrogenase; catalyzes the rate-limiting step in the de novo synthesis of GTP; member of a four-gene family in S. cerevisiae, constitutively expressed; IMD4 has a paralog, IMD3, that arose from the whole genome duplication	multigene family / close paralogs
15V-P4	YMR323W	ERR3	Enolase, a phosphopyruvate hydratase; catalyzes the conversion of 2-phosphoglycerate to phosphoenolpyruvate; complements the growth defect of an ENO1 ENO2 double mutant in glucose	multigene family / close paralogs
15V-P4	YMR325W	PAU19	Protein of unknown function; member of the seripauperin multigene family encoded mainly in subtelomeric regions	multigene family / close paralogs
15V-P4	YNL339C	YRF1-6	Helicase encoded by the Y' element of subtelomeric regions; highly expressed in the mutants lacking the telomerase component TLC1; potentially phosphorylated by Cdc28p	multigene family / close paralogs
15V-P4	YNL336W	COS1	Protein of unknown function; member of the DUP380 subfamily of conserved, often subtelomerically-encoded proteins	multigene family / close paralogs
15V-P4	YNL334C	SNO2	Protein of unknown function; nearly identical to Sno3p; expression is induced before the diauxic shift and also in the absence of thiamin	multigene family / close paralogs
15V-P4	YNL333W	SNZ2	Member of a stationary phase-induced gene family; transcription of SNZ2 is induced prior to diauxic shift, and also in the absence of thiamin in a Thi2p-dependent manner; forms a coregulated gene pair with SNO2; interacts with Thi11p	multigene family / close paralogs
15V-P4	YNL332W	THI12	Protein involved in synthesis of the thiamine precursor HMP; member of a subtelomeric gene family including THI5, THI11, THI12, and THI13; hydroxymethylpyrimidine is also known as HMP	multigene family / close paralogs
15V-P4	YNL209W	SSB2	Cytoplasmic ATPase that is a ribosome-associated molecular chaperone; functions with J-protein partner Zuo1p; may be involved in the folding of newly-synthesized polypeptide chains; member of the HSP70 family; SSB2 has a paralog, SSB1, that arose from the whole genome duplication	multigene family / close paralogs
15V-P4	YNL096C	RPS7B	Protein component of the small (40S) ribosomal subunit; interacts with Kti11p; deletion causes hypersensitivity to zymocin; homologous to mammalian ribosomal protein S7, no bacterial homolog; RPS7B has a paralog, RPS7A, that arose from the whole genome duplication; protein abundance increases in response to DNA replication stress	multigene family / close paralogs
15V-P4	YNL016W	PUB1	Poly (A)+ RNA-binding protein; abundant mRNP-component protein that binds mRNA and is required for stability of many mRNAs; component of glucose deprivation induced stress granules, involved in P-body-dependent granule assembly; protein abundance increases in response to DNA replication stress
15V-P4	YNR072W	HXT17	Hexose transporter; up-regulated in media containing raffinose and galactose at pH 7.7 versus pH 4.7, repressed by high levels of glucose; HXT17 has a paralog, HXT13, that arose from a segmental duplication	multigene family / close paralogs
15V-P4	YNR076W	PAU6	Member of the seripauperin multigene family; encoded mainly in subtelomeric regions; active during alcoholic fermentation; regulated by anaerobiosis; negatively regulated by oxygen; repressed by heme; identical to Pau18p	multigene family / close paralogs
15V-P4	YOL161C	PAU20	Protein of unknown function; member of the seripauperin multigene family encoded mainly in subtelomeric regions; expression induced by low temperature and also by anaerobic conditions; induced during alcoholic fermentation	multigene family / close paralogs
15V-P4	YOL157C	IMA2	Isomaltase (alpha-1,6-glucosidase/alpha-methylglucosidase); preferred specificity for isomaltose, alpha-methylglucoside, and palatinose, but also exhibits alpha-1,2 glucosidase activity on sucrose and kojibiose, and can cleave the 1,3-alpha linkage of nigerose and turanose and the alpha-1,5 linkage of leucrose in vitro; not required for isomaltose utilization, but Ima2p overexpression allows the …	multigene family / close paralogs
15V-P4	YOL156W	HXT11	Putative hexose transporter that is nearly identical to Hxt9p; has similarity to major facilitator superfamily (MFS) transporters and is involved in pleiotropic drug resistance	multigene family / close paralogs
15V-P4	YOR131C		Putative haloacid dehalogenase-like hydrolase; non-essential gene; overexpression causes a cell cycle delay or arrest; protein abundance increases in response to DNA replication stress	Adjacent to EFT1
15V-P4	YOR133W	EFT1	Elongation factor 2 (EF-2), also encoded by EFT2; catalyzes ribosomal translocation during protein synthesis; contains diphthamide, the unique posttranslationally modified histidine residue specifically ADP-ribosylated by diphtheria toxin; EFT1 has a paralog, EFT2, that arose from the whole genome duplication	multigene family / close paralogs
15V-P4	YOR192C	THI72	Transporter of thiamine or related compound; contributes to uptake of 5-aminoimidazole-4-carboxamide-1-beta-D-ribofuranoside (acadesine); shares sequence similarity with Thi7p	multigene family / close paralogs
15V-P4	YOR388C	FDH1	NAD(+)-dependent formate dehydrogenase; may protect cells from exogenous formate	multigene family / close paralogs
15V-P4	YOR390W	FEX1	Protein involved in fluoride export; nearly identical to FEX2, and deletion of both proteins results in a large increase in fluoride sensitivity compared with the single mutant; contains two FEX domains connected by a linker; part of a widespread family of conserved fluoride export proteins	multigene family / close paralogs
15V-P4	YOR393W	ERR1	Protein of unknown function; has similarity to enolases	multigene family / close paralogs
15V-P4	YOR394W	PAU21	Protein of unknown function; member of the seripauperin multigene family encoded mainly in subtelomeric regions; identical to Pau22p; encodes 2 proteins that are translated from 2 different start codons	multigene family / close paralogs
15V-P4	YPL283C	YRF1-7	Helicase encoded by the Y' element of subtelomeric regions; highly expressed in the mutants lacking the telomerase component TLC1; potentially phosphorylated by Cdc28p	multigene family / close paralogs
15V-P4	YPL282C	PAU22	Protein of unknown function; member of the seripauperin multigene family encoded mainly in subtelomeric regions; identical to Pau21p; encodes 2 proteins that are translated from 2 different start codons	multigene family / close paralogs
15V-P4	YPL281C	ERR2	Enolase, a phosphopyruvate hydratase; catalyzes the conversion of 2-phosphoglycerate to phosphoenolpyruvate; complements the growth defect of an ENO1 ENO2 double mutant	multigene family / close paralogs
15V-P4	YPL279C	FEX2	Protein involved in fluoride export; nearly identical to FEX1, and deletion of both proteins results in a large increase in fluoride sensitivity compared with the single mutant; contains two FEX domains connected by a linker; part of a widespread family of conserved fluoride export proteins	multigene family / close paralogs
15V-P4	YPL274W	SAM3	High-affinity S-adenosylmethionine permease; required for utilization of S-adenosylmethionine as a sulfur source; has similarity to S-methylmethionine permease Mmp1p	multigene family / close paralogs
15V-P4	YPL273W	SAM4	S-adenosylmethionine-homocysteine methyltransferase; functions along with Mht1p in the conversion of S-adenosylmethionine (AdoMet) to methionine to control the methionine/AdoMet ratio; SAM4 has a paralog, YMR321C, that arose from a single-locus duplication	multigene family / close paralogs
15V-P4	YPR156C	TPO3	Polyamine transporter of the major facilitator superfamily; member of the 12-spanner drug%3AH(+) antiporter DHA1 family; specific for spermine; localizes to the plasma membrane; TPO3 has a paralog, TPO2, that arose from the whole genome duplication	multigene family / close paralogs
15V-P4	YPR169W	JIP5	Protein required for biogenesis of the large ribosomal subunit; required for biogenesis of the large ribosomal subunit; interacts with proteins involved in RNA processing, ribosome biogenesis, ubiquitination and demethylation; similar to WDR55, a human WD repeat protein; essential gene	Adjacent to a tRNA gene and Ty elements
15V-P4	YPR198W	SGE1	Plasma membrane multidrug transporter; member of the major facilitator superfamily; acts as an extrusion permease; partial multicopy suppressor of gal11 mutations	multigene family / close paralogs
15V-P4	YPR201W	ARR3	Plasma membrane metalloid/H+ antiporter; transports arsenite and antimonite; required for resistance to arsenic compounds; transcription is activated by Arr1p in the presence of arsenite	multigene family / close paralogs
25-25-2V-P3982	YAL068C	PAU8	Protein of unknown function; member of the seripauperin multigene family encoded mainly in subtelomeric regions	multigene family / close paralogs
25-25-2V-P3982	YAL063C	FLO9	Lectin-like protein with similarity to Flo1p; thought to be expressed and involved in flocculation	multigene family / close paralogs
25-25-2V-P3982	YAL005C	SSA1	ATPase involved in protein folding and NLS-directed nuclear transport; member of HSP70 family; forms chaperone complex with Ydj1p; localized to nucleus, cytoplasm, and cell wall; 98%25 identical with paralog Ssa2p, but subtle differences between the two proteins provide functional specificity with respect to propagation of yeast %5BURE3%5D prions and vacuolar-mediated degradations of gluconeogene…	multigene family / close paralogs
25-25-2V-P3982	YAR020C	PAU7	Member of the seripauperin multigene family; active during alcoholic fermentation, regulated by anaerobiosis, inhibited by oxygen, repressed by heme	multigene family / close paralogs
25-25-2V-P3982	YAR027W	UIP3	Putative integral membrane protein of unknown function; interacts with Ulp1p at the nuclear periphery; member of DUP240 gene family	multigene family / close paralogs
25-25-2V-P3982	YAR033W	MST28	Putative integral membrane protein, involved in vesicle formation; forms complex with Mst27p; member of DUP240 gene family; binds COPI and COPII vesicles; MST28 has a paralog, MST27, that arose from a segmental duplication	multigene family / close paralogs
25-25-2V-P3982	YAR050W	FLO1	Lectin-like protein involved in flocculation; cell wall protein that binds mannose chains on the surface of other cells, confers floc-forming ability that is chymotrypsin sensitive and heat resistant; FLO1 has a paralog, FLO5, that arose from a segmental duplication	multigene family / close paralogs
25-25-2V-P3982	YAR071W	PHO11	One of three repressible acid phosphatases; glycoprotein that is transported to the cell surface by the secretory pathway; induced by phosphate starvation and coordinately regulated by PHO4 and PHO2; PHO11 has a paralog, PHO12, that arose from a segmental duplication	multigene family / close paralogs
25-25-2V-P3982	YBL108C-A	PAU9	Protein of unknown function; member of the seripauperin multigene family encoded mainly in subtelomeric regions	multigene family / close paralogs
25-25-2V-P3982	YBL107C	MIX23	Mitochondrial intermembrane space protein of unknown function; imported via the MIA import machinery; contains an unusual twin cysteine motif (CX13C CX14C)	Probably connected to chromosome II disomy in part of the population
25-25-2V-P3982	YBL106C	SRO77	Protein with roles in exocytosis and cation homeostasis; functions in docking and fusion of post-Golgi vesicles with plasma membrane; regulates cell proliferation and colony development via the Rho1-Tor1 pathway; interacts with SNARE protein Sec9p; homolog of Drosophila lethal giant larvae tumor suppressor; SRO77 has a paralog, SRO7, that arose from the whole genome duplication	Probably connected to chromosome II disomy in part of the population
25-25-2V-P3982	YBL105C	PKC1	Protein serine/threonine kinase; essential for cell wall remodeling during growth; localized to sites of polarized growth and the mother-daughter bud neck; homolog of the alpha, beta, and gamma isoforms of mammalian protein kinase C (PKC)	Probably connected to chromosome II disomy in part of the population
25-25-2V-P3982	YBL104C	SEA4	Subunit of the SEA (Seh1-associated) complex; SEA is a coatomer-related complex that associates dynamically with the vacuole; has an N-terminal beta-propeller fold and a C-terminal RING motif; promoter contains multiple GCN4 binding sites	Probably connected to chromosome II disomy in part of the population
25-25-2V-P3982	YBL103C	RTG3	bHLH/Zip transcription factor for retrograde (RTG) and TOR pathways; forms a complex with another bHLH/Zip protein, Rtg1p, to activate the pathways; target of Hog1p	Probably connected to chromosome II disomy in part of the population
25-25-2V-P3982	YBL102W	SFT2	Tetra-spanning membrane protein found mostly in the late Golgi; non-essential; can suppress some sed5 alleles; may be part of the transport machinery, but precise function is unknown; similar to mammalian syntaxin 5	Probably connected to chromosome II disomy in part of the population
25-25-2V-P3982	YBL101C	ECM21	Protein involved in regulating endocytosis of plasma membrane proteins; identified as a substrate for ubiquitination by Rsp5p and deubiquitination by Ubp2p; promoter contains several Gcn4p binding elements; ECM21 has a paralog, CSR2, that arose from the whole genome duplication	Probably connected to chromosome II disomy in part of the population
25-25-2V-P3982	YBL099W	ATP1	Alpha subunit of the F1 sector of mitochondrial F1F0 ATP synthase; which is a large, evolutionarily conserved enzyme complex required for ATP synthesis; F1 translationally regulates ATP6 and ATP8 expression to achieve a balanced output of ATP synthase genes encoded in nucleus and mitochondria; phosphorylated; N-terminally propionylated in vivo	Probably connected to chromosome II disomy in part of the population
25-25-2V-P3982	YBL098W	BNA4	Kynurenine 3-mono oxygenase; required for the de novo biosynthesis of NAD from tryptophan via kynurenine; expression regulated by Hst1p; putative therapeutic target for Huntington disease	Probably connected to chromosome II disomy in part of the population
25-25-2V-P3982	YBL097W	BRN1	Subunit of the condensin complex; required for chromosome condensation and for clustering of tRNA genes at the nucleolus; may influence multiple aspects of chromosome transmission	Probably connected to chromosome II disomy in part of the population
25-25-2V-P3982	YBL091C-A	SCS22	Protein involved in regulation of phospholipid metabolism; one of 6 proteins (Ist2p, Scs2p, Scs22p, Tcb1p, Tcb2p, Tcb3p) that connect ER to the plasma membrane (PM) and regulate PM phosphatidylinositol-4-phosphate (PI4P) levels by controlling access of Sac1p phosphatase to its substrate PI4P in the PM; similar to D. melanogaster inturned protein; SCS22 has a paralog, SCS2, that arose from the who…	Probably connected to chromosome II disomy in part of the population
25-25-2V-P3982	YBL091C	MAP2	Methionine aminopeptidase; catalyzes the cotranslational removal of N-terminal methionine from nascent polypeptides; function is partially redundant with that of Map1p	Probably connected to chromosome II disomy in part of the population
25-25-2V-P3982	YBL089W	AVT5	Putative transporter; member of a family of seven S. cerevisiae genes (AVT1-7) related to vesicular GABA-glycine transporters; AVT5 has a paralog, AVT6, that arose from the whole genome duplication	Probably connected to chromosome II disomy in part of the population
25-25-2V-P3982	YBL088C	TEL1	Protein kinase primarily involved in telomere length regulation; contributes to cell cycle checkpoint control in response to DNA damage; acts with Red1p and Mec1p to promote interhomolog recombination by phosphorylation of Hop1; functionally redundant with Mec1p; regulates P-body formation induced by replication stress; homolog of human ataxia-telangiectasia mutated (ATM) gene, the gene responsib…	Probably connected to chromosome II disomy in part of the population
25-25-2V-P3982	YBL087C	RPL23A	Ribosomal 60S subunit protein L23A; homologous to mammalian ribosomal protein L23 and bacterial L14; RPL23A has a paralog, RPL23B, that arose from the whole genome duplication	Probably connected to chromosome II disomy in part of the population
25-25-2V-P3982	YBL084C	CDC27	Subunit of the Anaphase-Promoting Complex/Cyclosome (APC/C); APC/C is a ubiquitin-protein ligase required for degradation of anaphase inhibitors, including mitotic cyclins, during the metaphase/anaphase transition	Probably connected to chromosome II disomy in part of the population
25-25-2V-P3982	YBL082C	ALG3	Dolichol-P-Man dependent alpha(1-3) mannosyltransferase; involved in the synthesis of dolichol-linked oligosaccharide donor for N-linked glycosylation of proteins	Probably connected to chromosome II disomy in part of the population
25-25-2V-P3982	YBL080C	PET112	Subunit of the trimeric GatFAB AmidoTransferase(AdT) complex; involved in the formation of Q-tRNAQ; mutation is functionally complemented by the bacterial GatB ortholog	Probably connected to chromosome II disomy in part of the population
25-25-2V-P3982	YBL079W	NUP170	Subunit of the inner ring of the nuclear pore complex (NPC); contributes to NPC assembly and nucleocytoplasmic transport; both Nup170p and NUP157p are similar to human Nup155p; NUP170 has a paralog, NUP157, that arose from the whole genome duplication	Probably connected to chromosome II disomy in part of the population
25-25-2V-P3982	YBL075C	SSA3	ATPase involved in protein folding and the response to stress; plays a role in SRP-dependent cotranslational protein-membrane targeting and translocation; member of the heat shock protein 70 (HSP70) family; localized to the cytoplasm; SSA3 has a paralog, SSA4, that arose from the whole genome duplication	Probably connected to chromosome II disomy in part of the population
25-25-2V-P3982	YBL074C	AAR2	Component of the U5 snRNP complex; required for splicing of U3 precursors; originally described as a splicing factor specifically required for splicing pre-mRNA of the MATa1 cistron	Probably connected to chromosome II disomy in part of the population
25-25-2V-P3982	YBL072C	RPS8A	Protein component of the small (40S) ribosomal subunit; homologous to mammalian ribosomal protein S8, no bacterial homolog; RPS8A has a paralog, RPS8B, that arose from the whole genome duplication	Probably connected to chromosome II disomy in part of the population
25-25-2V-P3982	YBL071W-A	KTI11	Zn-ribbon protein that co-purifies with Dph1 and Dph2; in a complex required for synthesis of diphthamide on translation factor eEF2 and with Elongator subunits Iki3p, Elp2p, and Elp3p; involved in modification of wobble nucleosides in tRNAs	Probably connected to chromosome II disomy in part of the population
25-25-2V-P3982	YBL069W	AST1	Lipid raft associated protein; interacts with the plasma membrane ATPase Pma1p and has a role in its targeting to the plasma membrane by influencing its incorporation into lipid rafts; sometimes classified in the medium-chain dehydrogenase/reductases (MDRs) superfamily; AST1 has a paralog, AST2, that arose from the whole genome duplication	Probably connected to chromosome II disomy in part of the population
25-25-2V-P3982	YBL067C	UBP13	Ubiquitin-specific protease that cleaves Ub-protein fusions; UBP13 has a paralog, UBP9, that arose from the whole genome duplication	Probably connected to chromosome II disomy in part of the population
25-25-2V-P3982	YBL066C	SEF1	Putative transcription factor; has homolog in Kluyveromyces lactis	Probably connected to chromosome II disomy in part of the population
25-25-2V-P3982	YBL063W	KIP1	Kinesin-related motor protein; required for mitotic spindle assembly, chromosome segregation, and 2 micron plasmid partitioning; functionally redundant with Cin8p for chromosomal but not plasmid functions	Probably connected to chromosome II disomy in part of the population
25-25-2V-P3982	YBL061C	SKT5	Activator of Chs3p (chitin synthase III) during vegetative growth; recruits Chs3p to the bud neck via interaction with Bni4p; SKT5 has a paralog, SHC1, that arose from the whole genome duplication	Probably connected to chromosome II disomy in part of the population
25-25-2V-P3982	YBL058W	SHP1	UBX (ubiquitin regulatory X) domain-containing protein; regulates Glc7p phosphatase activity; shp1 mutants are impaired in growth and mitotic progression; functions in growth and mitotic progression require Cdc48p binding; mitotic phenotype is caused by reduced Glc7p activity; interacts with ubiquitylated proteins, required for degradation of a ubiquitylated model substrate	Probably connected to chromosome II disomy in part of the population
25-25-2V-P3982	YBL057C	PTH2	One of two mitochondrially-localized peptidyl-tRNA hydrolases; negatively regulates the ubiquitin-proteasome pathway via interactions with ubiquitin-like ubiquitin-associated proteins; dispensable for cell growth; see also PTH1	Probably connected to chromosome II disomy in part of the population
25-25-2V-P3982	YBL056W	PTC3	Type 2C protein phosphatase (PP2C); dephosphorylates Hog1p (see also Ptc2p) to limit maximal kinase activity induced by osmotic stress; dephosphorylates T169 phosphorylated Cdc28p (see also Ptc2p); role in DNA damage checkpoint inactivation; PTC3 has a paralog, PTC2, that arose from the whole genome duplication	Probably connected to chromosome II disomy in part of the population
25-25-2V-P3982	YBL052C	SAS3	Histone acetyltransferase catalytic subunit of NuA3 complex; acetylates histone H3, involved in transcriptional silencing; homolog of the mammalian MOZ proto-oncogene; mutant has aneuploidy tolerance; sas3gcn5 double mutation is lethal	Probably connected to chromosome II disomy in part of the population
25-25-2V-P3982	YBL042C	FUI1	High affinity uridine permease, localizes to the plasma membrane; also mediates low but significant transport of the cytotoxic nucleoside analog 5-fluorouridine; not involved in uracil transport; relative distribution to the vacuole increases upon DNA replication stress	Probably connected to chromosome II disomy in part of the population
25-25-2V-P3982	YBL033C	RIB1	GTP cyclohydrolase II; catalyzes the first step of the riboflavin biosynthesis pathway	Probably connected to chromosome II disomy in part of the population
25-25-2V-P3982	YBL016W	FUS3	Mitogen-activated serine/threonine protein kinase involved in mating; phosphoactivated by Ste7p; substrates include Ste12p, Far1p, Bni1p, Sst2p; inhibits invasive growth during mating by phosphorylating Tec1p, promoting its; inhibits recruitment of Ste5p, Cdc42p-mediated asymmetry and mating morphogenesis	Probably connected to chromosome II disomy in part of the population
25-25-2V-P3982	YBL015W	ACH1	Protein with CoA transferase activity; particularly for CoASH transfer from succinyl-CoA to acetate; has minor acetyl-CoA-hydrolase activity; phosphorylated; required for acetate utilization and for diploid pseudohyphal growth	Probably connected to chromosome II disomy in part of the population
25-25-2V-P3982	YBL007C	SLA1	Cytoskeletal protein binding protein; required for assembly of the cortical actin cytoskeleton; interacts with proteins regulating actin dynamics and proteins required for endocytosis; found in the nucleus and cell cortex; has 3 SH3 domains	Probably connected to chromosome II disomy in part of the population
25-25-2V-P3982	YBL006C	LDB7	Component of the RSC chromatin remodeling complex; interacts with Rsc3p, Rsc30p, Npl6p, and Htl1p to form a module important for a broad range of RSC functions	Probably connected to chromosome II disomy in part of the population
25-25-2V-P3982	YBR001C	NTH2	Putative neutral trehalase, required for thermotolerance; may mediate resistance to other cellular stresses; NTH2 has a paralog, NTH1, that arose from the whole genome duplication	Probably connected to chromosome II disomy in part of the population
25-25-2V-P3982	YBR014C	GRX7	Cis-golgi localized monothiol glutaredoxin; more similar in activity to dithiol than other monothiol glutaredoxins; involved in the oxidative stress response; does not bind metal ions; GRX7 has a paralog, GRX6, that arose from the whole genome duplication	Probably connected to chromosome II disomy in part of the population
25-25-2V-P3982	YBR015C	MNN2	Alpha-1,2-mannosyltransferase; responsible for addition of the first alpha-1,2-linked mannose to form the branches on the mannan backbone of oligosaccharides, localizes to an early Golgi compartment	Probably connected to chromosome II disomy in part of the population
25-25-2V-P3982	YBR021W	FUR4	Plasma membrane localized uracil permease; expression is tightly regulated by uracil levels and environmental cues; conformational alterations induced by unfolding or substrate binding result in Rsp5p-mediated ubiquitination and degradation	Probably connected to chromosome II disomy in part of the population
25-25-2V-P3982	YBR030W	RKM3	Ribosomal lysine methyltransferase; specific for monomethylation of Rpl42ap and Rpl42bp (lysine 40); nuclear SET domain containing protein; relocalizes to the cytosol in response to hypoxia	Probably connected to chromosome II disomy in part of the population
25-25-2V-P3982	YBR031W	RPL4A	Ribosomal 60S subunit protein L4A; N-terminally acetylated; homologous to mammalian ribosomal protein L4 and bacterial L4; RPL4A has a paralog, RPL4B, that arose from the whole genome duplication	Probably connected to chromosome II disomy in part of the population
25-25-2V-P3982	YBR036C	CSG2	Endoplasmic reticulum membrane protein; required for mannosylation of inositolphosphorylceramide and for growth at high calcium concentrations; protein abundance increases in response to DNA replication stress	Probably connected to chromosome II disomy in part of the population
25-25-2V-P3982	YBR043C	QDR3	Multidrug transporter of the major facilitator superfamily; member of the 12-spanner drug%3AH(+) antiporter DHA1 family; has a role in polyamine homeostasis; involved in spore wall asembly; sequence similarity to DTR1 and QDR1, and the triple mutant dtr1 qdr1 qdr3 exhibits reduced dityrosine fluorescence relative to the single mutants; expression is upregulated under polyamine stress; required fo…	Probably connected to chromosome II disomy in part of the population
25-25-2V-P3982	YBR048W	RPS11B	Protein component of the small (40S) ribosomal subunit; homologous to mammalian ribosomal protein S11 and bacterial S17; RPS11B has a paralog, RPS11A, that arose from the whole genome duplication	Probably connected to chromosome II disomy in part of the population
25-25-2V-P3982	YBR049C	REB1	RNA polymerase I enhancer binding protein; DNA binding protein that binds to genes transcribed by both RNA polymerase I and RNA polymerase II; required for termination of RNA polymerase I transcription; REB1 has a paralog, NSI1, that arose from the whole genome duplication	Probably connected to chromosome II disomy in part of the population
25-25-2V-P3982	YBR079C	RPG1	eIF3a subunit of the eukaryotic translation initiation factor 3 (eIF3); subunit of the core complex of eIF3; essential for translation; part of a Prt1p-Rpg1p-Nip1p subcomplex that stimulates binding of mRNA and tRNA(i)Met to ribosomes; involved in translation reinitiation	Probably connected to chromosome II disomy in part of the population
25-25-2V-P3982	YBR081C	SPT7	Subunit of the SAGA transcriptional regulatory complex; involved in proper assembly of the complex; also present as a C-terminally truncated form in the SLIK/SALSA transcriptional regulatory complex	Probably connected to chromosome II disomy in part of the population
25-25-2V-P3982	YBR082C	UBC4	Ubiquitin-conjugating enzyme (E2); key E2 partner with Ubc1p for the anaphase-promoting complex (APC); mediates degradation of abnormal or excess proteins, including calmodulin and histone H3; regulates levels of DNA Polymerase-%7Balpha%7D to promote efficient and accurate DNA replication; interacts with many SCF ubiquitin protein ligases; component of the cellular stress response; UBC4 has a par…	Probably connected to chromosome II disomy in part of the population
25-25-2V-P3982	YBR084W	MIS1	Mitochondrial C1-tetrahydrofolate synthase; involved in interconversion between different oxidation states of tetrahydrofolate (THF); provides activities of formyl-THF synthetase, methenyl-THF cyclohydrolase, and methylene-THF dehydrogenase	Probably connected to chromosome II disomy in part of the population
25-25-2V-P3982	YBR084C-A	RPL19A	Ribosomal 60S subunit protein L19A; rpl19a and rpl19b single null mutations result in slow growth, while the double null mutation is lethal; homologous to mammalian ribosomal protein L19, no bacterial homolog; RPL19A has a paralog, RPL19B, that arose from the whole genome duplication	Probably connected to chromosome II disomy in part of the population
25-25-2V-P3982	YBR089C-A	NHP6B	High-mobility group (HMG) protein; binds to and remodels nucleosomes; involved in recruiting FACT and other chromatin remodelling complexes to the chromosomes; functionally redundant with Nhp6Ap; required for transcriptional initiation fidelity of some tRNA genes; homologous to mammalian HMGB1 and HMGB2; NHP6B has a paralog, NHP6A, that arose from the whole genome duplication	Probably connected to chromosome II disomy in part of the population
25-25-2V-P3982	YBR091C	TIM12	Essential protein of the inner mitochondrial membrane; peripherally localized; component of the TIM22 complex, which is a twin-pore translocase that mediates insertion of numerous multispanning inner membrane proteins	Probably connected to chromosome II disomy in part of the population
25-25-2V-P3982	YBR092C	PHO3	Constitutively expressed acid phosphatase similar to Pho5p; brought to the cell surface by transport vesicles; hydrolyzes thiamin phosphates in the periplasmic space, increasing cellular thiamin uptake; expression is repressed by thiamin	Probably connected to chromosome II disomy in part of the population
25-25-2V-P3982	YBR093C	PHO5	Repressible acid phosphatase; 1 of 3 repressible acid phosphatases that also mediates extracellular nucleotide-derived phosphate hydrolysis; secretory pathway derived cell surface glycoprotein; induced by phosphate starvation and coordinately regulated by PHO4 and PHO2	Probably connected to chromosome II disomy in part of the population
25-25-2V-P3982	YBR110W	ALG1	Mannosyltransferase; involved in asparagine-linked glycosylation in the endoplasmic reticulum (ER); essential for viability, mutation is functionally complemented by human ortholog	Probably connected to chromosome II disomy in part of the population
25-25-2V-P3982	YBR111C	YSA1	Nudix hydrolase family member with ADP-ribose pyrophosphatase activity; shown to metabolize O-acetyl-ADP-ribose to AMP and acetylated ribose 5'-phosphate	Probably connected to chromosome II disomy in part of the population
25-25-2V-P3982	YBR118W	TEF2	Translational elongation factor EF-1 alpha; also encoded by TEF1; functions in the binding reaction of aminoacyl-tRNA (AA-tRNA) to ribosomes; TEF2-RFP levels increase during replicative aging; may also have a role in tRNA re-export from the nucleus; TEF2 has a paralog, TEF1, that arose from the whole genome duplication	Probably connected to chromosome II disomy in part of the population
25-25-2V-P3982	YBR119W	MUD1	U1 snRNP A protein; homolog of human U1-A; involved in nuclear mRNA splicing	Probably connected to chromosome II disomy in part of the population
25-25-2V-P3982	YBR132C	AGP2	Plasma membrane regulator of polyamine and carnitine transport; has similarity to transporters but lacks transport activity; may act as a sensor that transduces environmental signals; has a positive or negative regulatory effect on transcription of many transporter genes	Probably connected to chromosome II disomy in part of the population
25-25-2V-P3982	YBR140C	IRA1	GTPase-activating protein; negatively regulates RAS by converting it from the GTP- to the GDP-bound inactive form, required for reducing cAMP levels under nutrient limiting conditions, mediates membrane association of adenylate cyclase; mutations cause catalase T deficiency, defective glycogen synthesis and defective trehalose accumulation; IRA1 has a paralog, IRA2, that arose from the whole geno…	Probably connected to chromosome II disomy in part of the population
25-25-2V-P3982	YBR182C	SMP1	Putative transcription factor of the MADS-box family; involved in regulating the response to osmotic stress; SMP1 has a paralog, RLM1, that arose from the whole genome duplication	Probably connected to chromosome II disomy in part of the population
25-25-2V-P3982	YBR191W	RPL21A	Ribosomal 60S subunit protein L21A; homologous to mammalian ribosomal protein L21, no bacterial homolog; RPL21A has a paralog, RPL21B, that arose from the whole genome duplication	Probably connected to chromosome II disomy in part of the population
25-25-2V-P3982	YBR192W	RIM2	Mitochondrial pyrimidine nucleotide transporter; imports pyrimidine nucleoside triphosphates and exports pyrimidine nucleoside monophosphates; member of the mitochondrial carrier family	Probably connected to chromosome II disomy in part of the population
25-25-2V-P3982	YBR198C	TAF5	Subunit (90 kDa) of TFIID and SAGA complexes; involved in RNA polymerase II transcription initiation and in chromatin modification	Probably connected to chromosome II disomy in part of the population
25-25-2V-P3982	YBR202W	MCM7	Component of the Mcm2-7 hexameric helicase complex; MCM2-7 primes origins of DNA replication in G1 and becomes an active ATP-dependent helicase that promotes DNA melting and elongation in S-phase; forms an Mcm4p-6p-7p subcomplex	Probably connected to chromosome II disomy in part of the population
25-25-2V-P3982	YBR207W	FTH1	Putative high affinity iron transporter; involved in transport of intravacuolar stores of iron; forms complex with Fet5p; expression is regulated by iron; proposed to play indirect role in endocytosis; protein abundance increases in response to DNA replication stress	Probably connected to chromosome II disomy in part of the population
25-25-2V-P3982	YBR208C	DUR1,2	Urea amidolyase; contains both urea carboxylase and allophanate hydrolase activities, degrades urea to CO2 and NH3; expression sensitive to nitrogen catabolite repression and induced by allophanate, an intermediate in allantoin degradation; protein abundance increases in response to DNA replication stress	Probably connected to chromosome II disomy in part of the population
25-25-2V-P3982	YBR210W	ERV15	Protein involved in export of proteins from the endoplasmic reticulum; ERV15 has a paralog, ERV14, that arose from the whole genome duplication	Probably connected to chromosome II disomy in part of the population
25-25-2V-P3982	YBR212W	NGR1	RNA binding protein that negatively regulates growth rate; interacts with the 3' UTR of the mitochondrial porin (POR1) mRNA and enhances its degradation; overexpression impairs mitochondrial function; interacts with Dhh1p to mediate POR1 mRNA decay; expressed in stationary phase	Probably connected to chromosome II disomy in part of the population
25-25-2V-P3982	YBR218C	PYC2	Pyruvate carboxylase isoform; cytoplasmic enzyme that converts pyruvate to oxaloacetate; differentially regulated than isoform Pyc1p; mutations in the human homolog are associated with lactic acidosis; PYC2 has a paralog, PYC1, that arose from the whole genome duplication	Probably connected to chromosome II disomy in part of the population
25-25-2V-P3982	YBR228W	SLX1	Endonuclease involved in DNA recombination and repair; subunit of a complex, with Slx4p, that hydrolyzes 5' branches from duplex DNA in response to stalled or converging replication forks; function overlaps with that of Sgs1p-Top3p	Probably connected to chromosome II disomy in part of the population
25-25-2V-P3982	YBR233W	PBP2	RNA binding protein; has similarity to mammalian heterogeneous nuclear RNP K protein, involved in the regulation of telomere position effect and telomere length; relative distribution to the nucleus increases upon DNA replication stress	Probably connected to chromosome II disomy in part of the population
25-25-2V-P3982	YBR243C	ALG7	UDP-N-acetyl-glucosamine-1-P transferase; transfers Glc-Nac-P from UDP-GlcNac to Dol-P in the ER in the first step of the dolichol pathway of protein asparagine-linked glycosylation; inhibited by tunicamycin	Probably connected to chromosome II disomy in part of the population
25-25-2V-P3982	YBR245C	ISW1	ATPase subunit of imitation-switch (ISWI) class chromatin remodelers; with Ioc3p forms Isw1a complex involved in repression of transcription initiation; with Ioc2p and Ioc4p forms Isw1b complex involved in regulation of transcription elongation; Isw1b recruited to ORFs by H3K36 methylation and acts with Chd1p to prevent trans-histone exchange over coding regions; Isw1p import into nucleus depends…	Probably connected to chromosome II disomy in part of the population
25-25-2V-P3982	YBR246W	RRT2	Methylesterase performing penultimate step of diphthamide biosynthesis; hydrolyzes methylated diphthine to produce diphthine and allows Dph6-catalyzed amidation reaction to occur; deletion leads to resistance to sordarin and accumulation of methylatediphthine; WD40 domain-containing protein; involved in endosomal recycling; forms complex with Rtt10p that functions in retromer-mediated pathway for…	Probably connected to chromosome II disomy in part of the population
25-25-2V-P3982	YBR252W	DUT1	deoxyuridine triphosphate diphosphatase (dUTPase); catalyzes hydrolysis of dUTP to dUMP and PPi, thereby preventing incorporation of uracil into DNA during replication; critical for the maintenance of genetic stability; also has diphosphatase activity on deoxyinosine triphosphate	Probably connected to chromosome II disomy in part of the population
25-25-2V-P3982	YBR253W	SRB6	Subunit of the RNA polymerase II mediator complex; associates with core polymerase subunits to form the RNA polymerase II holoenzyme; essential for transcriptional regulation	Probably connected to chromosome II disomy in part of the population
25-25-2V-P3982	YBR255W	MTC4	Protein of unknown function; required for normal growth rate at 15 degrees C; green fluorescent protein (GFP)-fusion protein localizes to the cytoplasm in a punctate pattern; mtc4 is synthetically sick with cdc13-1	Probably connected to chromosome II disomy in part of the population
25-25-2V-P3982	YBR260C	RGD1	GTPase-activating protein (RhoGAP) for Rho3p and Rho4p; possibly involved in control of actin cytoskeleton organization	Probably connected to chromosome II disomy in part of the population
25-25-2V-P3982	YBR261C	TAE1	AdoMet-dependent proline methyltransferase; catalyzes the dimethylation of ribosomal proteins Rpl12 and Rps25 at N-terminal proline residues; has a role in protein synthesis; fusion protein localizes to the cytoplasm	Probably connected to chromosome II disomy in part of the population
25-25-2V-P3982	YBR262C	MIC12	Component of the MICOS complex; MICOS (formerly MINOS or MitOS) is a mitochondrial inner membrane complex that extends into the intermembrane space and has a role in the maintenance of crista junctions, inner membrane architecture, and formation of contact sites to the outer membrane	Probably connected to chromosome II disomy in part of the population
25-25-2V-P3982	YBR263W	SHM1	Mitochondrial serine hydroxymethyltransferase; converts serine to glycine plus 5,10 methylenetetrahydrofolate; involved in generating precursors for purine, pyrimidine, amino acid, and lipid biosynthesis; reverse reaction generates serine	Probably connected to chromosome II disomy in part of the population
25-25-2V-P3982	YBR264C	YPT10	Rab family GTP-binding protein; contains the PEST signal sequence specific for proteolytic enzymes; may be involved in vesicular transport; overexpression leads to accumulation of Golgi-like cisternae with budding vesicles	Probably connected to chromosome II disomy in part of the population
25-25-2V-P3982	YBR267W	REI1	Cytoplasmic pre-60S factor; required for the correct recycling of shuttling factors Alb1, Arx1 and Tif6 at the end of the ribosomal large subunit biogenesis; involved in bud growth in the mitotic signaling network	Probably connected to chromosome II disomy in part of the population
25-25-2V-P3982	YBR268W	MRPL37	Mitochondrial ribosomal protein of the large subunit	Probably connected to chromosome II disomy in part of the population
25-25-2V-P3982	YBR275C	RIF1	Protein that binds to the Rap1p C-terminus; acts synergistically with Rif2p to help control telomere length and establish telomeric silencing; contributes to resection of DNA double strand breaks (DSBs); deletion results in telomere elongation	Probably connected to chromosome II disomy in part of the population
25-25-2V-P3982	YBR276C	PPS1	Protein phosphatase; has specificity for serine, threonine, and tyrosine residues; has a role in the DNA synthesis phase of the cell cycle	Probably connected to chromosome II disomy in part of the population
25-25-2V-P3982	YBR280C	SAF1	F-Box protein involved in proteasome-dependent degradation of Aah1p; involved in proteasome-dependent degradation of Aah1p during entry of cells into quiescence; interacts with Skp1	Probably connected to chromosome II disomy in part of the population
25-25-2V-P3982	YBR288C	APM3	Mu3-like subunit of the clathrin associated protein complex (AP-3); functions in transport of alkaline phosphatase to the vacuole via the alternate pathway	Probably connected to chromosome II disomy in part of the population
25-25-2V-P3982	YBR289W	SNF5	Subunit of the SWI/SNF chromatin remodeling complex; involved in transcriptional regulation; functions interdependently in transcriptional activation with Snf2p and Snf6p; relocates to the cytosol under hypoxic conditions	Probably connected to chromosome II disomy in part of the population
25-25-2V-P3982	YBR290W	BSD2	Heavy metal ion homeostasis protein; facilitates trafficking of Smf1p and Smf2p metal transporters to vacuole where they are degraded; acts as an adaptor protein with Rsp5p in the regulated endocytosis of Smf1p and is itself ubiquitylated by Rsp5p; controls metal ion transport, prevents metal hyperaccumulation, functions in copper detoxification	Probably connected to chromosome II disomy in part of the population
25-25-2V-P3982	YBR293W	VBA2	Permease of basic amino acids in the vacuolar membrane	Probably connected to chromosome II disomy in part of the population
25-25-2V-P3982	YBR294W	SUL1	High affinity sulfate permease of the SulP anion transporter family; sulfate uptake is mediated by specific sulfate transporters Sul1p and Sul2p, which control the concentration of endogenous activated sulfate intermediates	Probably connected to chromosome II disomy in part of the population
25-25-2V-P3982	YBR295W	PCA1	Cadmium transporting P-type ATPase; may also have a role in copper and iron homeostasis; stabilized by Cd binding, which prevents ubiquitination; S288C and other lab strains contain a G970R mutation which eliminates Cd transport function	Probably connected to chromosome II disomy in part of the population
25-25-2V-P3982	YBR296C	PHO89	Plasma membrane Na+/Pi cotransporter; active in early growth phase; similar to phosphate transporters of Neurospora crassa; transcription regulated by inorganic phosphate concentrations and Pho4p; mutations in related human transporter genes hPit1 and hPit2 are associated with hyperphosphatemia-induced calcification of vascular tissue and familial idiopathic basal ganglia calcification	Probably connected to chromosome II disomy in part of the population
25-25-2V-P3982	YBR297W	MAL33	MAL-activator protein; part of complex locus MAL3; nonfunctional in genomic reference strain S288C	Probably connected to chromosome II disomy in part of the population
25-25-2V-P3982	YBR298C	MAL31	Maltose permease; high-affinity maltose transporter (alpha-glucoside transporter); encoded in the MAL3 complex locus; member of the 12 transmembrane domain superfamily of sugar transporters; functional in genomic reference strain S288C	Probably connected to chromosome II disomy in part of the population
25-25-2V-P3982	YBR299W	MAL32	Maltase (alpha-D-glucosidase); inducible protein involved in maltose catabolism; encoded in the MAL3 complex locus; functional in genomic reference strain S288C; hydrolyzes the disaccharides maltose, turanose, maltotriose, and sucrose	Probably connected to chromosome II disomy in part of the population
25-25-2V-P3982	YBR301W	PAU24	Cell wall mannoprotein; has similarity to Tir1p, Tir2p, Tir3p, and Tir4p; member of the seripauperin multigene family encoded mainly in subtelomeric regions; expressed under anaerobic conditions, completely repressed during aerobic growth	Probably connected to chromosome II disomy in part of the population
25-25-2V-P3982	YBR302C	COS2	Protein of unknown function; member of the DUP380 subfamily of conserved, often subtelomerically-encoded proteins	Probably connected to chromosome II disomy in part of the population
25-25-2V-P3982	YCL067C	HMLALPHA2	Silenced copy of ALPHA2 at HML; homeobox-domain protein that associates with Mcm1p in haploid cells to repress a-specific gene expression and interacts with a1p in diploid cells to repress haploid-specific gene expression	Probably due to reads originating from the MATA2 gene
25-25-2V-P3982	YCR038C	BUD5	GTP/GDP exchange factor for Rsr1p (Bud1p); required for both axial and bipolar budding patterns; mutants exhibit random budding in all cell types	Overlaps with the MAT locus
25-25-2V-P3982	YCR039C	MATALPHA2	Homeobox-domain protein; with Mcm1p, represses a-specific genes in haploids; acts with A1p to repress transcription of haploid-specific genes in diploids; one of two genes encoded by the MATalpha mating type cassette	Probably due to reads originating from the MATA2 gene
25-25-2V-P3982	YCR096C	HMRA2	Silenced copy of a2 at HMR; similarity to Alpha2p; required along with a1p for inhibiting expression of the HO endonuclease in a/alpha HO/HO diploid cells with an active mating-type interconversion system	Two copies, in the mating locus and in the silent cassette
25-25-2V-P3982	YCR097W	HMRA1	Silenced copy of a1 at HMR; homeobox corepressor that interacts with Alpha2p to repress haploid-specific gene transcription in diploid cells	Two copies, in the mating locus and in the silent cassette
25-25-2V-P3982	YCR104W	PAU3	Member of the seripauperin multigene family; encoded mainly in subtelomeric region; active during alcoholic fermentation; regulated by anaerobiosis; negatively regulated by oxygen; repressed by heme	multigene family / close paralogs
25-25-2V-P3982	YDL248W	COS7	Protein of unknown function; member of the DUP380 subfamily of conserved, often subtelomerically-encoded proteins; the authentic, non-tagged protein is detected in highly purified mitochondria in high-throughput studies	multigene family / close paralogs
25-25-2V-P3982	YDL245C	HXT15	Protein of unknown function with similarity to hexose transporters; expression is induced by low levels of glucose and repressed by high levels of glucose	multigene family / close paralogs
25-25-2V-P3982	YDL244W	THI13	Protein involved in synthesis of the thiamine precursor HMP; member of a subtelomeric gene family including THI5, THI11, THI12, and THI13; hydroxymethylpyrimidine is also known as HMP	multigene family / close paralogs
25-25-2V-P3982	YDL243C	AAD4	Putative aryl-alcohol dehydrogenase; involved in oxidative stress response; similar to P. chrysosporium aryl-alcohol dehydrogenase; expression induced in cells treated with the mycotoxin patulin; members of the AAD gene family comprise three pairs (AAD3 + AAD15, AAD6/AAD16 + AAD4, AAD10 + AAD14) whose two genes are more related to one another than to other members of the family	multigene family / close paralogs
25-25-2V-P3982	YDL229W	SSB1	Cytoplasmic ATPase that is a ribosome-associated molecular chaperone; functions with J-protein partner Zuo1p; may be involved in folding of newly-made polypeptide chains; member of the HSP70 family; interacts with phosphatase subunit Reg1p; SSB1 has a paralog, SSB2, that arose from the whole genome duplication	multigene family / close paralogs
25-25-2V-P3982	YDL182W	LYS20	Homocitrate synthase isozyme; catalyzes the condensation of acetyl-CoA and alpha-ketoglutarate to form homocitrate, which is the first step in the lysine biosynthesis pathway; LYS20 has a paralog, LYS21, that arose from the whole genome duplication	multigene family / close paralogs
25-25-2V-P3982	YDR012W	RPL4B	Ribosomal 60S subunit protein L4B; homologous to mammalian ribosomal protein L4 and bacterial L4; RPL4B has a paralog, RPL4A, that arose from the whole genome duplication	multigene family / close paralogs
25-25-2V-P3982	YDR038C	ENA5	Protein with similarity to P-type ATPase sodium pumps; member of the Na+ efflux ATPase family	multigene family / close paralogs
25-25-2V-P3982	YDR039C	ENA2	P-type ATPase sodium pump; involved in Na+ efflux to allow salt tolerance; likely not involved in Li+ efflux	multigene family / close paralogs
25-25-2V-P3982	YDR040C	ENA1	P-type ATPase sodium pump; involved in Na+ and Li+ efflux to allow salt tolerance	multigene family / close paralogs
25-25-2V-P3982	YDR058C	TGL2	Triacylglycerol lipase that is localized to the mitochondria; has lipolytic activity towards triacylglycerols and diacylglycerols when expressed in E. coli	adjacent to tRNA genes and UBC5
25-25-2V-P3982	YDR059C	UBC5	Ubiquitin-conjugating enzyme; mediates selective degradation of short-lived, abnormal, or excess proteins, including histone H3; central component of the cellular stress response; expression is heat inducible; protein abundance increases in response to DNA replication stress; UBC5 has a paralog, UBC4, that arose from the whole genome duplication	multigene family / close paralogs
25-25-2V-P3982	YDR342C	HXT7	High-affinity glucose transporter; member of the major facilitator superfamily, nearly identical to Hxt6p, expressed at high basal levels relative to other HXTs, expression repressed by high glucose levels; HXT7 has a paralog, HXT4, that arose from the whole genome duplication	multigene family / close paralogs
25-25-2V-P3982	YDR343C	HXT6	High-affinity glucose transporter; member of the major facilitator superfamily, nearly identical to Hxt7p, expressed at high basal levels relative to other HXTs, repression of expression by high glucose requires SNF3; HXT6 has a paralog, HXT1, that arose from the whole genome duplication	multigene family / close paralogs
25-25-2V-P3982	YDR345C	HXT3	Low affinity glucose transporter of the major facilitator superfamily; expression is induced in low or high glucose conditions; HXT3 has a paralog, HXT5, that arose from the whole genome duplication	multigene family / close paralogs
25-25-2V-P3982	YDR385W	EFT2	Elongation factor 2 (EF-2), also encoded by EFT1; catalyzes ribosomal translocation during protein synthesis; contains diphthamide, the unique posttranslationally modified histidine residue specifically ADP-ribosylated by diphtheria toxin; EFT2 has a paralog, EFT1, that arose from the whole genome duplication	multigene family / close paralogs
25-25-2V-P3982	YDR420W	HKR1	Mucin family member that functions as an osmosensor in the HOG pathway; functions in the Sho1p-mediated HOG pathway with Msb2p; proposed to be a negative regulator of filamentous growth; mutant displays defects in beta-1,3 glucan synthesis and bud site selection	multigene family / close paralogs
25-25-2V-P3982	YDR446W	ECM11	Meiosis-specific protein; component of the Synaptonemal Complex (SC) along with Gmc2p; required for efficient crossover formation and for the efficient loading of the SC transverse filament protein, Zip1p; is SUMOlytaed in a Gmc2p manner, and SUMOylation is required for its function in meiosis; GFP fusion protein is present in discrete clusters in the nucleus throughout mitosis; may be involved i…	Adjacent to Ty elements and tRNA genes
25-25-2V-P3982	YDR542W	PAU10	Protein of unknown function; member of the seripauperin multigene family encoded mainly in subtelomeric regions	multigene family / close paralogs
25-25-2V-P3982	YDR545W	YRF1-1	Helicase encoded by the Y' element of subtelomeric regions; highly expressed in the mutants lacking the telomerase component TLC1; potentially phosphorylated by Cdc28p	multigene family / close paralogs
25-25-2V-P3982	YEL069C	HXT13	Hexose transporter; induced in the presence of non-fermentable carbon sources, induced by low levels of glucose, repressed by high levels of glucose; HXT13 has a paralog, HXT17, that arose from a segmental duplication	multigene family / close paralogs
25-25-2V-P3982	YEL049W	PAU2	Member of the seripauperin multigene family; encoded mainly in subtelomeric region; active during alcoholic fermentation; regulated by anaerobiosis; negatively regulated by oxygen; repressed by heme	multigene family / close paralogs
25-25-2V-P3982	YEL048C	TCA17	Component of transport protein particle (TRAPP) complex II; TRAPPII is a multimeric guanine nucleotide-exchange factor for the GTPase Ypt1p, regulating intra-Golgi and endosome-Golgi traffic; promotes association of TRAPPII-specific subunits with the TRAPP core complex; sedlin related; human Sedlin mutations cause SEDT, a skeletal disorder	adjacent to PAU2
25-25-2V-P3982	YER060W-A	FCY22	Putative purine-cytosine permease; very similar to Fcy2p but cannot substitute for its function	multigene family / close paralogs
25-25-2V-P3982	YER139C	RTR1	CTD phosphatase; dephosphorylates S5-P in the C-terminal domain of Rpo21p; has a cysteine-rich motif required for function and conserved in eukaryotes; shuttles between the nucleus and cytoplasm; RTR1 has a paralog, RTR2, that arose from the whole genome duplication	multigene family / close paralogs
25-25-2V-P3982	YER157W	COG3	Essential component of the conserved oligomeric Golgi complex; a cytosolic tethering complex (Cog1p through Cog8p) that functions in protein trafficking to mediate fusion of transport vesicles to Golgi compartments	Adjacent to a tRNA gene and a Ty element
25-25-2V-P3982	YER180C	ISC10	Protein required for sporulation; transcript is induced 7.5 hours after induction of meiosis, expected to play significant role in the formation of reproductive cells	Adjacent to a tRNA gene and a Ty element
25-25-2V-P3982	YER180C-A	SLO1	Protein interacting with Arl3p; Arl3p is a GTPase of the Ras superfamily involved in vesicle-tethering at the Golgi; putative ortholog of human SCOCO	Adjacent to a tRNA gene and a Ty element
25-25-2V-P3982	YER190W	YRF1-2	Helicase encoded by the Y' element of subtelomeric regions; highly expressed in the mutants lacking the telomerase component TLC1; potentially phosphorylated by Cdc28p; induced by treatment with 8-methoxypsoralen and UVA irradiation	multigene family / close paralogs
25-25-2V-P3982	YFL062W	COS4	Protein of unknown function; member of the DUP380 subfamily of conserved, often subtelomerically-encoded proteins	multigene family / close paralogs
25-25-2V-P3982	YFL060C	SNO3	Protein of unknown function; nearly identical to Sno2p; expression is induced before the diauxic shift and also in the absence of thiamin	multigene family / close paralogs
25-25-2V-P3982	YFL059W	SNZ3	Member of a stationary phase-induced gene family; expressed in the presence of galactose; transcription of SNZ3 is induced prior to diauxic shift, and also in the absence of thiamin in a Thi2p-dependent manner; forms a coregulated gene pair with SNO3	multigene family / close paralogs
25-25-2V-P3982	YFL058W	THI5	Protein involved in synthesis of the thiamine precursor HMP; member of a subtelomeric gene family including THI5, THI11, THI12, and THI13; hydroxymethylpyrimidine is also known as HMP	multigene family / close paralogs
25-25-2V-P3982	YFL057C	AAD16	Putative aryl alcohol dehydrogenase; similar to Phanerochaete chrysosporium aryl alcohol dehydrogenase; ORFs AAD6/YFL056C and AAD16/YFL057C are displaced from one another by -1 frameshift; members of the AAD gene family comprise three pairs (AAD3 + AAD15, AAD6/AAD16 + AAD4, AAD10 + AAD14) whose two genes are more related to one another than to other members of the family	multigene family / close paralogs
25-25-2V-P3982	YFL020C	PAU5	Member of the seripauperin multigene family; encoded mainly in subtelomeric regions; induced during alcoholic fermentation; induced by low temperature and also by anaerobic conditions; negatively regulated by oxygen and repressed by heme	multigene family / close paralogs
25-25-2V-P3982	YFL003C	MSH4	Protein involved in meiotic recombination; required for normal levels of crossing over, colocalizes with Zip2p to discrete foci on meiotic chromosomes, has homology to bacterial MutS protein	adjacent to tRNA genes and Ty elements
25-25-2V-P3982	YFR025C	HIS2	Histidinolphosphatase; catalyzes the eighth step in histidine biosynthesis; mutations cause histidine auxotrophy and sensitivity to Cu, Co, and Ni salts; transcription is regulated by general amino acid control	Adjacent to a tRNA gene and a Ty element
25-25-2V-P3982	YFR026C	ULI1	Putative protein of unknown function; involved in and induced by the endoplasmic reticulum unfolded protein response (UPR)	Adjacent to a tRNA gene and a Ty element
25-25-2V-P3982	YFR031C-A	RPL2A	Ribosomal 60S subunit protein L2A; homologous to mammalian ribosomal protein L2 and bacterial L2; RPL2A has a paralog, RPL2B, that arose from the whole genome duplication	multigene family / close paralogs
25-25-2V-P3982	YGL258W	VEL1	Protein of unknown function; highly induced in zinc-depleted conditions and has increased expression in NAP1 deletion mutants; VEL1 has a paralog, YOR387C, that arose from a single-locus duplication	multigene family / close paralogs
25-25-2V-P3982	YGL062W	PYC1	Pyruvate carboxylase isoform; cytoplasmic enzyme that converts pyruvate to oxaloacetate; differentially regulated than isoform Pyc2p; mutations in the human homolog are associated with lactic acidosis; PYC1 has a paralog, PYC2, that arose from the whole genome duplication	multigene family / close paralogs
25-25-2V-P3982	YGL054C	ERV14	COPII-coated vesicle protein; involved in vesicle formation and incorporation of specific secretory cargo; required for the delivery of bud-site selection protein Axl2p to cell surface; related to Drosophila cornichon; ERV14 has a paralog, ERV15, that arose from the whole genome duplication	multigene family / close paralogs
25-25-2V-P3982	YGL051W	MST27	Putative integral membrane protein, involved in vesicle formation; forms complex with Mst28p; member of DUP240 gene family; binds COPI and COPII vesicles; MST27 has a paralog, MST28, that arose from a segmental duplication	multigene family / close paralogs
25-25-2V-P3982	YGL050W	TYW3	tRNA methyltransferase required for synthesis of wybutosine; a modified guanosine found at the 3'-position adjacent to the anticodon of phenylalanine tRNA which supports reading frame maintenance by stabilizing codon-anticodon interactions	multigene family / close paralogs
25-25-2V-P3982	YGR027C	RPS25A	Protein component of the small (40S) ribosomal subunit; homologous to mammalian ribosomal protein S25, no bacterial homolog; RPS25A has a paralog, RPS25B, that arose from the whole genome duplication	multigene family / close paralogs
25-25-2V-P3982	YGR029W	ERV1	Flavin-linked sulfhydryl oxidase of the mitochondrial IMS; N-terminus is an intrinsically disordered domain that in the cytosol helps target Erv1p to mitochondria, and in the intermembrane space oxidizes Mia40p as part of a disulfide relay system that promotes intermembrane space retention of imported proteins; functional ortholog of human GFER (ALR)	multigene family / close paralogs
25-25-2V-P3982	YGR138C	TPO2	Polyamine transporter of the major facilitator superfamily; member of the 12-spanner drug%3AH(+) antiporter DHA1 family; specific for spermine; localizes to the plasma membrane; transcription of TPO2 is regulated by Haa1p; TPO2 has a paralog, TPO3, that arose from the whole genome duplication	multigene family / close paralogs
25-25-2V-P3982	YGR163W	GTR2	Putative GTP binding protein; negatively regulates Ran/Tc4 GTPase cycle; activates transcription; subunit of EGO and GSE complexes; required for sorting of Gap1p; localizes to cytoplasm and to chromatin; homolog of human RagC and RagD
25-25-2V-P3982	YGR192C	TDH3	Glyceraldehyde-3-phosphate dehydrogenase (GAPDH), isozyme 3; involved in glycolysis and gluconeogenesis; tetramer that catalyzes the reaction of glyceraldehyde-3-phosphate to 1,3 bis-phosphoglycerate; detected in the cytoplasm and cell wall; GAPDH-derived antimicrobial peptides secreted by S. cerevisiae are active against a wide variety of wine-related yeasts and bateria; TDH3 has a paralog, TDH2…	multigene family / close paralogs
25-25-2V-P3982	YGR287C	IMA1	Major isomaltase (alpha-1,6-glucosidase/alpha-methylglucosidase); required for isomaltose utilization; preferred specificity for isomaltose, alpha-methylglucoside, and palatinose, but also exhibits alpha-1,2 glucosidase activity on sucrose and kojibiose, and can cleave the 1,3-alpha linkage of nigerose and turanose and the alpha-1,5 linkage of leucrose in vitro; member of the IMA isomaltase family	multigene family / close paralogs
25-25-2V-P3982	YGR292W	MAL12	Maltase (alpha-D-glucosidase); inducible protein involved in maltose catabolism; encoded in the MAL1 complex locus; hydrolyzes the disaccharides maltose, turanose, maltotriose, and sucrose	multigene family / close paralogs
25-25-2V-P3982	YGR294W	PAU12	Protein of unknown function; member of the seripauperin multigene family encoded mainly in subtelomeric regions	multigene family / close paralogs
25-25-2V-P3982	YGR295C	COS6	Protein of unknown function; member of the DUP380 subfamily of conserved, often subtelomerically-encoded proteins	multigene family / close paralogs
25-25-2V-P3982	YGR296W	YRF1-3	Helicase encoded by the Y' element of subtelomeric regions; highly expressed in the mutants lacking the telomerase component TLC1; potentially phosphorylated by Cdc28p	multigene family / close paralogs
25-25-2V-P3982	YHL048W	COS8	Nuclear membrane protein; member of the DUP380 subfamily of conserved, often subtelomerically-encoded proteins; regulation suggests a potential role in the unfolded protein response	multigene family / close paralogs
25-25-2V-P3982	YHL046C	PAU13	Protein of unknown function; member of the seripauperin multigene family encoded mainly in subtelomeric regions; expression is induced after ethanol shock	multigene family / close paralogs
25-25-2V-P3982	YHL016C	DUR3	Plasma membrane transporter for both urea and polyamines; expression is highly sensitive to nitrogen catabolite repression and induced by allophanate, the last intermediate of the allantoin degradative pathway
25-25-2V-P3982	YHR014W	SPO13	Meiotic regulator; involved in maintaining sister chromatid cohesion during meiosis I as well as promoting proper attachment of kinetochores to the spindle during meiosis I and meiosis II; anaphase-promoting complex (APC) substrate that is degraded during anaphase I; expressed only in meiotic cells	adjacent to tRNA genes and Ty elements
25-25-2V-P3982	YHR015W	MIP6	Putative RNA-binding protein; interacts with Mex67p, which is a component of the nuclear pore involved in nuclear mRNA export; MIP6 has a paralog, PES4, that arose from the whole genome duplication	multigene family / close paralogs
25-25-2V-P3982	YHR053C	CUP1-1	Metallothionein; binds copper and mediates resistance to high concentrations of copper and cadmium; locus is variably amplified in different strains, with two copies, CUP1-1 and CUP1-2, in the genomic sequence reference strain S288C; CUP1-1 has a paralog, CUP1-2, that arose from a segmental duplication	multigene family / close paralogs
25-25-2V-P3982	YHR203C	RPS4B	Protein component of the small (40S) ribosomal subunit; homologous to mammalian ribosomal protein S4, no bacterial homolog; RPS4B has a paralog, RPS4A, that arose from the whole genome duplication	multigene family / close paralogs
25-25-2V-P3982	YHR211W	FLO5	Lectin-like cell wall protein (flocculin) involved in flocculation; binds mannose chains on the surface of other cells, confers floc-forming ability that is chymotrypsin resistant but heat labile; FLO5 has a paralog, FLO1, that arose from a segmental duplication	multigene family / close paralogs
25-25-2V-P3982	YHR215W	PHO12	One of three repressible acid phosphatases; glycoprotein that is transported to the cell surface by the secretory pathway; pregulated by phosphate starvation; PHO12 has a paralog, PHO11, that arose from a segmental duplication	multigene family / close paralogs
25-25-2V-P3982	YHR216W	IMD2	Inosine monophosphate dehydrogenase; catalyzes the rate-limiting step in GTP biosynthesis, expression is induced by mycophenolic acid resulting in resistance to the drug, expression is repressed by nutrient limitation; IMD2 has a paralog, YAR073W/YAR075W, that arose from a segmental duplication	multigene family / close paralogs
25-25-2V-P3982	YIL173W	VTH1	Putative membrane glycoprotein; has strong similarity to Vth2p and Pep1p/Vps10p; may be involved in vacuolar protein sorting	Probably connected to chromosome IX disomy in part of the population
25-25-2V-P3982	YIL172C	IMA3	Alpha-glucosidase; weak, but broad substrate specificity for alpha-1,4- and alpha-1,6-glucosides; member of IMA isomaltase family; not required for isomaltose utilization, but Ima3p overexpression allows the ima1 null mutant to grow on isomaltose; lower activitiy and thermostability in vitro than Ima2p despite sequence difference of only 3 amino acids; cleaves alpha-1,3 linkage of nigerose and tu…	Probably connected to chromosome IX disomy in part of the population
25-25-2V-P3982	YIL164C	NIT1	Nitrilase; member of the nitrilase branch of the nitrilase superfamily; in closely related species and other S. cerevisiae strain backgrounds YIL164C and adjacent ORF, YIL165C, likely constitute a single ORF encoding a nitrilase gene	Probably connected to chromosome IX disomy in part of the population
25-25-2V-P3982	YIL162W	SUC2	Invertase; sucrose hydrolyzing enzyme; a secreted, glycosylated form is regulated by glucose repression, and an intracellular, nonglycosylated enzyme is produced constitutively	Probably connected to chromosome IX disomy in part of the population
25-25-2V-P3982	YIL160C	POT1	3-ketoacyl-CoA thiolase with broad chain length specificity; cleaves 3-ketoacyl-CoA into acyl-CoA and acetyl-CoA during beta-oxidation of fatty acids	Probably connected to chromosome IX disomy in part of the population
25-25-2V-P3982	YIL159W	BNR1	Formin; nucleates the formation of linear actin filaments, involved in cell processes such as budding and mitotic spindle orientation which require the formation of polarized actin cables, functionally redundant with BNI1	Probably connected to chromosome IX disomy in part of the population
25-25-2V-P3982	YIL158W	AIM20	Putative protein of unknown function; overexpression causes cell cycle delay or arrest; green fluorescent protein (GFP)-fusion protein localizes to vacuole; null mutant displays elevated frequency of mitochondrial genome loss; relocalizes from nucleus to cytoplasm upon DNA replication stress; AIM20 has a paralog, SKG1, that arose from the whole genome duplication	Probably connected to chromosome IX disomy in part of the population
25-25-2V-P3982	YIL157C	COA1	Mitochondrial inner membrane protein; required for assembly of the cytochrome c oxidase complex (complex IV); interacts with complex IV assembly factor Shy1p during the early stages of assembly	Probably connected to chromosome IX disomy in part of the population
25-25-2V-P3982	YIL156W	UBP7	Ubiquitin-specific protease that cleaves ubiquitin-protein fusions; UBP7 has a paralog, UBP11, that arose from the whole genome duplication	Probably connected to chromosome IX disomy in part of the population
25-25-2V-P3982	YIL155C	GUT2	Mitochondrial glycerol-3-phosphate dehydrogenase; expression is repressed by both glucose and cAMP and derepressed by non-fermentable carbon sources in a Snf1p, Rsf1p, Hap2/3/4/5 complex dependent manner	Probably connected to chromosome IX disomy in part of the population
25-25-2V-P3982	YIL154C	IMP2'	Transcriptional activator involved in maintenance of ion homeostasis; also involved in protection against DNA damage caused by bleomycin and other oxidants; contains a C-terminal leucine-rich repeat	Probably connected to chromosome IX disomy in part of the population
25-25-2V-P3982	YIL153W	RRD1	Peptidyl-prolyl cis/trans-isomerase; activator of the phosphotyrosyl phosphatase activity of PP2A; involved in G1 phase progression, microtubule dynamics, bud morphogenesis and DNA repair; required for rapid reduction of Sgs1p levels in response to rapamycin; subunit of the Tap42p-Sit4p-Rrd1p complex; protein increases in abundance and relative distribution to the nucleus increases upon DNA repli…	Probably connected to chromosome IX disomy in part of the population
25-25-2V-P3982	YIL150C	MCM10	Essential chromatin-associated protein; involved in the initiation of DNA replication; required for the association of the MCM2-7 complex with replication origins; required to stabilize the catalytic subunit of DNA polymerase-alpha	Probably connected to chromosome IX disomy in part of the population
25-25-2V-P3982	YIL149C	MLP2	Myosin-like protein associated with the nuclear envelope; nuclear basket protein that connects the nuclear pore complex with the nuclear interior; involved in the Tel1p pathway that controls telomere length; MLP2 has a paralog, MLP1, that arose from the whole genome duplication	Probably connected to chromosome IX disomy in part of the population
25-25-2V-P3982	YIL148W	RPL40A	Ubiquitin-ribosomal 60S subunit protein L40A fusion protein; cleaved to yield ubiquitin and ribosomal protein L40A; ubiquitin may facilitate assembly of the ribosomal protein into ribosomes; homologous to mammalian ribosomal protein L40, no bacterial homolog; RPL40A has a paralog, RPL40B, that arose from the whole genome duplication; relative distribution to the nucleus increases upon DNA replica…	Probably connected to chromosome IX disomy in part of the population
25-25-2V-P3982	YIL147C	SLN1	Histidine kinase osmosensor that regulates a MAP kinase cascade; transmembrane protein with an intracellular kinase domain that signals to Ypd1p and Ssk1p, thereby forming a phosphorelay system similar to bacterial two-component regulators	Probably connected to chromosome IX disomy in part of the population
25-25-2V-P3982	YIL145C	PAN6	Pantothenate synthase; also known as pantoate-beta-alanine ligase, required for pantothenic acid biosynthesis, deletion causes pantothenic acid auxotrophy, homologous to E. coli panC	Probably connected to chromosome IX disomy in part of the population
25-25-2V-P3982	YIL143C	SSL2	Component of RNA polymerase transcription factor TFIIH holoenzyme; has DNA-dependent ATPase/helicase activity and is required, with Rad3p, for unwinding promoter DNA; interacts functionally with TFIIB and has roles in transcription start site selection and in gene looping to juxtapose initiation and termination regions; involved in DNA repair; relocalizes to the cytosol in response to hypoxia; ho…	Probably connected to chromosome IX disomy in part of the population
25-25-2V-P3982	YIL142W	CCT2	Subunit beta of the cytosolic chaperonin Cct ring complex; related to Tcp1p, required for the assembly of actin and tubulins in vivo	Probably connected to chromosome IX disomy in part of the population
25-25-2V-P3982	YIL140W	AXL2	Integral plasma membrane protein; required for axial budding in haploid cells; localizes to the incipient bud site and bud neck; glycosylated by Pmt4p; potential Cdc28p substrate	Probably connected to chromosome IX disomy in part of the population
25-25-2V-P3982	YIL139C	REV7	Accessory subunit of DNA polymerase zeta; involved in translesion synthesis during post-replication repair; required for mutagenesis induced by DNA damage; involved in double-strand break repair; forms a complex with Rev3p, Pol31p and Pol32p	Probably connected to chromosome IX disomy in part of the population
25-25-2V-P3982	YIL137C	TMA108	Ribosome-associated protein that is involved in ribosome biogenesis; putative metalloprotease	Probably connected to chromosome IX disomy in part of the population
25-25-2V-P3982	YIL136W	OM45	Mitochondrial outer membrane protein of unknown function; major constituent of the outer membrane, located on the outer (cytosolic) face; protein abundance increases in response to DNA replication stress	Probably connected to chromosome IX disomy in part of the population
25-25-2V-P3982	YIL134W	FLX1	Protein required for transport of flavin adenine dinucleotide (FAD); a synthesis product of riboflavin, across the mitochondrial membrane	Probably connected to chromosome IX disomy in part of the population
25-25-2V-P3982	YIL133C	RPL16A	Ribosomal 60S subunit protein L16A; N-terminally acetylated, binds 5.8 S rRNA; transcriptionally regulated by Rap1p; homologous to mammalian ribosomal protein L13A and bacterial L13; RPL16A has a paralog, RPL16B, that arose from the whole genome duplication; protein abundance increases in response to DNA replication stress	Probably connected to chromosome IX disomy in part of the population
25-25-2V-P3982	YIL132C	CSM2	Component of the Shu complex, which promotes error-free DNA repair; Shu complex mediates inhibition of Srs2p function; structural analysis reveals a similar DNA-binding region in both Psy3p and Csm2p and that both regions work together to form a single DNA binding site; required for accurate chromosome segregation during meiosis	Probably connected to chromosome IX disomy in part of the population
25-25-2V-P3982	YIL131C	FKH1	Forkhead family transcription factor; minor role in expression of G2/M phase genes; negatively regulates transcription elongation; positive role in chromatin silencing at HML, HMR; facilitates clustering and activation of early-firing replication origins; binds to recombination enhancer near HML, regulates donor preference during mating-type switching; relocalizes to cytosol in response to hypoxi…	Probably connected to chromosome IX disomy in part of the population
25-25-2V-P3982	YIL130W	ASG1	Zinc cluster protein proposed to be a transcriptional regulator; regulator involved in the stress response; null mutants have a respiratory deficiency, calcofluor white sensitivity and slightly increased cycloheximide resistance	Probably connected to chromosome IX disomy in part of the population
25-25-2V-P3982	YIL129C	TAO3	Component of the RAM signaling network; is involved in regulation of Ace2p activity and cellular morphogenesis, interacts with protein kinase Cbk1p and also with Kic1p	Probably connected to chromosome IX disomy in part of the population
25-25-2V-P3982	YIL126W	STH1	ATPase component of the RSC chromatin remodeling complex; required for expression of early meiotic genes; promotes base excision repair in chromatin; essential helicase-related protein homologous to Snf2p	Probably connected to chromosome IX disomy in part of the population
25-25-2V-P3982	YIL125W	KGD1	Subunit of the mitochondrial alpha-ketoglutarate dehydrogenase complex; catalyzes a key step in the tricarboxylic acid (TCA) cycle, the oxidative decarboxylation of alpha-ketoglutarate to form succinyl-CoA	Probably connected to chromosome IX disomy in part of the population
25-25-2V-P3982	YIL124W	AYR1	Bifunctional triacylglycerol lipase and 1-acyl DHAP reductase; NADPH-dependent 1-acyl dihydroxyacetone phosphate reductase involved in phosphatidic acid biosynthesis; lipid droplet triacylglycerol lipase involved in the mobilization of non-polar lipids; found in lipid particles, the endoplasmic reticulum and the mitochondrial outer membrane; required for spore germination; role in cell wall biosy…	Probably connected to chromosome IX disomy in part of the population
25-25-2V-P3982	YIL122W	POG1	Nuclear chromatin-associated protein of unknown function; overexpression promotes recovery from pheromone induced arrest and suppresses the stress sensitivity caused by a mutation in the E3 ubiquitin ligase Rsp5p; binds upstream of BAR1 and cell cycle-related genes; potential Cdc28p substrate; SBF regulated	Probably connected to chromosome IX disomy in part of the population
25-25-2V-P3982	YIL121W	QDR2	Plasma membrane transporter of the major facilitator superfamily; member of the 12-spanner drug%3AH(+) antiporter DHA1 family; exports copper; has broad substrate specificity and can transport many mono- and divalent cations; transports a variety of drugs and is required for resistance to quinidine, barban, cisplatin, and bleomycin; contributes to potassium homeostasis; expression is regulated by…	Probably connected to chromosome IX disomy in part of the population
25-25-2V-P3982	YIL115C	NUP159	FG-nucleoporin component of central core of the nuclear pore complex; also part of the nuclear pore complex (NPC) cytoplasmic filaments; contributes directly to nucleocytoplasmic transport; regulates ADP release from the ATP-dependent RNA helicase Dbp5p; forms a stable association with Nup82p, Gle2p and two other FG-nucleoporins (Nsp1p and Nup116p)	Probably connected to chromosome IX disomy in part of the population
25-25-2V-P3982	YIL113W	SDP1	Stress-inducible dual-specificity MAP kinase phosphatase; negatively regulates Slt2p MAP kinase by direct dephosphorylation, diffuse localization under normal conditions shifts to punctate localization after heat shock; SDP1 has a paralog, MSG5, that arose from the whole genome duplication	Probably connected to chromosome IX disomy in part of the population
25-25-2V-P3982	YIL112W	HOS4	Subunit of the Set3 complex; complex is a meiotic-specific repressor of sporulation specific genes that contains deacetylase activity; potential Cdc28p substrate	Probably connected to chromosome IX disomy in part of the population
25-25-2V-P3982	YIL111W	COX5B	Subunit Vb of cytochrome c oxidase; cytochrome c oxidase is the terminal member of the mitochondrial inner membrane electron transport chain; Cox5Bp is predominantly expressed during anaerobic growth while its isoform Va (Cox5Ap) is expressed during aerobic growth; COX5B has a paralog, COX5A, that arose from the whole genome duplication	Probably connected to chromosome IX disomy in part of the population
25-25-2V-P3982	YIL109C	SEC24	Component of the Sec23p-Sec24p heterodimer of the COPII vesicle coat; required for cargo selection during vesicle formation in ER to Golgi transport; homologous to Sfb3p; SEC24 has a paralog, SFB2, that arose from the whole genome duplication	Probably connected to chromosome IX disomy in part of the population
25-25-2V-P3982	YIL106W	MOB1	Component of the mitotic exit network; associates with and is required for the activation and Cdc15p-dependent phosphorylation of the Dbf2p kinase; required for cytokinesis and cell separation; component of the CCR4 transcriptional complex; relocalizes from cytoplasm to the nuclear periphery upon DNA replication stress	Probably connected to chromosome IX disomy in part of the population
25-25-2V-P3982	YIL103W	DPH1	Protein required for synthesis of diphthamide; required along with Dph2p, Kti11p, Jjj3p, and Dph5p; diphthamide is a modified histidine residue of translation elongation factor 2 (Eft1p or Eft2p); may act in a complex with Dph2p and Kti11p	Probably connected to chromosome IX disomy in part of the population
25-25-2V-P3982	YIL101C	XBP1	Transcriptional repressor; binds to promoter sequences of the cyclin genes, CYS3, and SMF2; expression is induced by stress or starvation during mitosis, and late in meiosis; member of the Swi4p/Mbp1p family; potential Cdc28p substrate; relative distribution to the nucleus increases upon DNA replication stress	Probably connected to chromosome IX disomy in part of the population
25-25-2V-P3982	YIL099W	SGA1	Intracellular sporulation-specific glucoamylase; involved in glycogen degradation; induced during starvation of a/a diploids late in sporulation, but dispensable for sporulation	Probably connected to chromosome IX disomy in part of the population
25-25-2V-P3982	YIL098C	FMC1	Mitochondrial matrix protein; required for assembly or stability at high temperature of the F1 sector of mitochondrial F1F0 ATP synthase; null mutant temperature sensitive growth on glycerol is suppressed by multicopy expression of Odc1p	Probably connected to chromosome IX disomy in part of the population
25-25-2V-P3982	YIL096C	BMT5	Methyltransferase required for m3U2634 methylation of the 25S rRNA; S-adenosylmethionine-dependent; associates with precursors of the 60S ribosomal subunit; predicted to be involved in ribosome biogenesis	Probably connected to chromosome IX disomy in part of the population
25-25-2V-P3982	YIL095W	PRK1	Protein serine/threonine kinase; regulates the organization and function of the actin cytoskeleton and reduces endocytic ability of cell through the phosphorylation of the Pan1p-Sla1p-End3p protein complex; PRK1 has a paralog, ARK1, that arose from the whole genome duplication	Probably connected to chromosome IX disomy in part of the population
25-25-2V-P3982	YIL094C	LYS12	Homo-isocitrate dehydrogenase; an NAD-linked mitochondrial enzyme required for the fourth step in the biosynthesis of lysine, in which homo-isocitrate is oxidatively decarboxylated to alpha-ketoadipate	Probably connected to chromosome IX disomy in part of the population
25-25-2V-P3982	YIL091C	UTP25	Nucleolar protein; required for 35S pre-RNA processing and 40S ribosomal subunit biogenesis	Probably connected to chromosome IX disomy in part of the population
25-25-2V-P3982	YIL090W	ICE2	Integral ER membrane protein with type-III transmembrane domains; required for maintenance of ER zinc homeostasis; necessary for efficient targeting of Trm1p tRNA methyltransferase to inner nuclear membrane; mutations cause defects in cortical ER morphology in both the mother and daughter cells	Probably connected to chromosome IX disomy in part of the population
25-25-2V-P3982	YIL088C	AVT7	Putative transporter; member of a family of seven S. cerevisiae genes (AVT1-7) related to vesicular GABA-glycine transporters	Probably connected to chromosome IX disomy in part of the population
25-25-2V-P3982	YIL083C	CAB2	Subunit of the CoA-Synthesizing Protein Complex (CoA-SPC); subunits of this complex are%3A Cab2p, Cab3p, Cab4p, Cab5p, Sis2p and Vhs3p; probable phosphopantothenoylcysteine synthetase (PPCS), which catalyzes the second step of coenzyme A biosynthesis from pantothenate; null mutant lethality is complemented by E. coli coaBC (encoding a bifunctional enzyme with PPCS activity)	Probably connected to chromosome IX disomy in part of the population
25-25-2V-P3982	YIL079C	AIR1	Zinc knuckle protein; involved in nuclear RNA processing and degradation as a component of the TRAMP complex; stimulates the poly(A) polymerase activity of Pap2p in vitro; AIR1 has a paralog, AIR2, that arose from the whole genome duplication; although Air1p and Air2p are homologous TRAMP subunits, they have nonredundant roles in regulation of substrate specificity of the exosome	Probably connected to chromosome IX disomy in part of the population
25-25-2V-P3982	YIL075C	RPN2	Subunit of the 26S proteasome; substrate of the N-acetyltransferase Nat1p; protein abundance increases in response to DNA replication stress	Probably connected to chromosome IX disomy in part of the population
25-25-2V-P3982	YIL074C	SER33	3-phosphoglycerate dehydrogenase; catalyzes the first step in serine and glycine biosynthesis; SER33 has a paralog, SER3, that arose from the whole genome duplication	Probably connected to chromosome IX disomy in part of the population
25-25-2V-P3982	YIL069C	RPS24B	Protein component of the small (40S) ribosomal subunit; homologous to mammalian ribosomal protein S24, no bacterial homolog; RPS24B has a paralog, RPS24A, that arose from the whole genome duplication	Probably connected to chromosome IX disomy in part of the population
25-25-2V-P3982	YIL068C	SEC6	Essential 88kDa subunit of the exocyst complex; the exocyst mediates polarized targeting and tethering of post-Golgi secretory vesicles to active sites of exocytosis at the plasma membrane prior to SNARE-mediated fusion; anchors the assembled complex to sites of secretion; interacts with SM-like protein and SNARE regulator Sec1p and may recruit it to sites of secretion; interacts with Sec9p and i…	Probably connected to chromosome IX disomy in part of the population
25-25-2V-P3982	YIL066C	RNR3	Minor isoform of large subunit of ribonucleotide-diphosphate reductase; the RNR complex catalyzes rate-limiting step in dNTP synthesis, regulated by DNA replication and DNA damage checkpoint pathways via localization of small subunits; RNR3 has a paralog, RNR1, that arose from the whole genome duplication	Probably connected to chromosome IX disomy in part of the population
25-25-2V-P3982	YIL065C	FIS1	Protein involved in mitochondrial fission and peroxisome abundance; required for localization of Dnm1p and Mdv1p during mitochondrial division; mediates ethanol-induced apoptosis and ethanol-induced mitochondrial fragmentation	Probably connected to chromosome IX disomy in part of the population
25-25-2V-P3982	YIL064W	SEE1	Probable lysine methyltransferase; involved in the dimethylation of eEF1A (Tef1p/Tef2p); sequence similarity to S-adenosylmethionine-dependent methyltransferases of the seven beta-strand family; role in vesicular transport	Probably connected to chromosome IX disomy in part of the population
25-25-2V-P3982	YIL063C	YRB2	Protein of unknown function; involved in nuclear processes of the Ran-GTPase cycle; involved in nuclear protein export; contains Ran Binding Domain and FxFG repeats; interacts with Srm1p, GTP-Gsp1p, Rna1p and Crm1p; relocalizes to the cytosol in response to hypoxia; not essential for viability	Probably connected to chromosome IX disomy in part of the population
25-25-2V-P3982	YIL062C	ARC15	Subunit of the ARP2/3 complex; ARP2/3 is required for the motility and integrity of cortical actin patches; has mRNA binding activity	Probably connected to chromosome IX disomy in part of the population
25-25-2V-P3982	YIL061C	SNP1	Component of U1 snRNP required for mRNA splicing via spliceosome; substrate of the arginine methyltransferase Hmt1p; may interact with poly(A) polymerase to regulate polyadenylation; homolog of human U1 70K protein; protein abundance increases in response to DNA replication stress	Probably connected to chromosome IX disomy in part of the population
25-25-2V-P3982	YIL060W		Mitochondrial protein of unknown function; required for respiratory growth; mutant accumulates less glycogen than does wild type; null mutation results in a decrease in plasma membrane electron transport; YIL060W is not an essential gene	Probably connected to chromosome IX disomy in part of the population
25-25-2V-P3982	YIL056W	VHR1	Transcriptional activator; required for the vitamin H-responsive element (VHRE) mediated induction of VHT1 (Vitamin H transporter) and BIO5 (biotin biosynthesis intermediate transporter) in response to low biotin concentrations; VHR1 has a paralog, VHR2, that arose from the whole genome duplication	Probably connected to chromosome IX disomy in part of the population
25-25-2V-P3982	YIL051C	MMF1	Mitochondrial protein required for transamination of isoleucine; but not of valine or leucine; may regulate specificity of branched-chain transaminases Bat1p and Bat2p; induction of expression in response to stress is mediated by a Hog1p-regulated antisense RNA and gene looping; interacts genetically with mitochondrial ribosomal protein genes; MMF1 has a paralog, HMF1, that arose from the whole g…	Probably connected to chromosome IX disomy in part of the population
25-25-2V-P3982	YIL050W	PCL7	Pho85p cyclin of the Pho80p subfamily; forms a functional kinase complex with Pho85p which phosphorylates Mmr1p and is regulated by Pho81p; involved in glycogen metabolism, expression is cell-cycle regulated; PCL7 has a paralog, PCL6, that arose from the whole genome duplication	Probably connected to chromosome IX disomy in part of the population
25-25-2V-P3982	YIL048W	NEO1	Putative aminophospholipid translocase (flippase); involved in endocytosis and vacuolar biogenesis; localizes to endosomes and the Golgi aparatus	Probably connected to chromosome IX disomy in part of the population
25-25-2V-P3982	YIL047C	SYG1	Plasma membrane protein of unknown function; truncation and overexpression suppresses lethality of G-alpha protein deficiency	Probably connected to chromosome IX disomy in part of the population
25-25-2V-P3982	YIL046W	MET30	F-box protein containing five copies of the WD40 motif; controls cell cycle function, sulfur metabolism, and methionine biosynthesis as part of the ubiquitin ligase complex; interacts with and regulates Met4p, localizes within the nucleus; dissociation of Met30p from SCF complex in response to cadmium stress is regulated by Cdc48p	Probably connected to chromosome IX disomy in part of the population
25-25-2V-P3982	YIL044C	AGE2	ADP-ribosylation factor (ARF) GTPase activating protein (GAP) effector; involved in Trans-Golgi-Network (TGN) transport; contains C2C2H2 cysteine/histidine motif	Probably connected to chromosome IX disomy in part of the population
25-25-2V-P3982	YIL043C	CBR1	Microsomal cytochrome b reductase; not essential for viability; also detected in mitochondria; mutation in conserved NADH binding domain of the human ortholog results in type I methemoglobinemia	Probably connected to chromosome IX disomy in part of the population
25-25-2V-P3982	YIL042C	PKP1	Mitochondrial protein kinase; involved in negative regulation of pyruvate dehydrogenase complex activity by phosphorylating the ser-133 residue of the Pda1p subunit; acts in concert with kinase Pkp2p and phosphatases Ptc5p and Ptc6p	Probably connected to chromosome IX disomy in part of the population
25-25-2V-P3982	YIL041W	GVP36	BAR domain-containing protein that localizes to Golgi vesicles; the Golgi vesicles it localizes to are both early and late; required for adaptation to varying nutrient concentrations, fluid-phase endocytosis, polarization of the actin cytoskeleton, and vacuole biogenesis	Probably connected to chromosome IX disomy in part of the population
25-25-2V-P3982	YIL040W	APQ12	Protein required for nuclear envelope morphology; nuclear pore complex localization, mRNA export from the nucleus; exhibits synthetic lethal genetic interactions with genes involved in lipid metabolism	Probably connected to chromosome IX disomy in part of the population
25-25-2V-P3982	YIL039W	TED1	Conserved phosphoesterase domain-containing protein; acts together with Emp24p/Erv25p in cargo exit from the ER; deletion confers sensitivity to 4-(N-(S-glutathionylacetyl)amino) phenylarsenoxide (GSAO)	Probably connected to chromosome IX disomy in part of the population
25-25-2V-P3982	YIL038C	NOT3	Subunit of CCR4-NOT global transcriptional regulator; involved intranscription initiation and elongation and in mRNA degradation; conserved lysine in human homolog of Not3p and Not5p is mutated in cancers	Probably connected to chromosome IX disomy in part of the population
25-25-2V-P3982	YIL037C	PRM2	Pheromone-regulated protein; predicted to have 4 transmembrane segments and a coiled coil domain; regulated by Ste12p; required for efficient nuclear fusion	Probably connected to chromosome IX disomy in part of the population
25-25-2V-P3982	YIL036W	CST6	Basic leucine zipper (bZIP) transcription factor, in ATF/CREB family; mediates transcriptional activation of NCE103 (encoding carbonic anhydrase) in response to low CO2 levels such as in the ambient air; proposed to be a regulator of oleate responsive genes; involved in utilization of non-optimal carbon sources and chromosome stability; relocalizes to the cytosol in response to hypoxia; CST6 has …	Probably connected to chromosome IX disomy in part of the population
25-25-2V-P3982	YIL035C	CKA1	Alpha catalytic subunit of casein kinase 2 (CK2); a Ser/Thr protein kinase with roles in cell growth and proliferation; CK2, comprised of CKA1, CKA2, CKB1 and CKB2, has many substrates including transcription factors and all RNA polymerases; regulates Fkh1p-mediated donor preference during mating-type switching	Probably connected to chromosome IX disomy in part of the population
25-25-2V-P3982	YIL034C	CAP2	Beta subunit of the capping protein heterodimer (Cap1p and Cap2p); capping protein (CP) binds to the barbed ends of actin filaments preventing further polymerization; localized predominantly to cortical actin patches; protein increases in abundance and relocalizes from bud neck to plasma membrane upon DNA replication stress	Probably connected to chromosome IX disomy in part of the population
25-25-2V-P3982	YIL030C	SSM4	Ubiquitin-protein ligase involved in ER-associated protein degradation; located in the ER/nuclear envelope; ssm4 mutation suppresses mRNA instability caused by an rna14 mutation	Probably connected to chromosome IX disomy in part of the population
25-25-2V-P3982	YIL026C	IRR1	Subunit of the cohesin complex; which is required for sister chromatid cohesion during mitosis and meiosis and interacts with centromeres and chromosome arms; relocalizes to the cytosol in response to hypoxia; essential for viability	Probably connected to chromosome IX disomy in part of the population
25-25-2V-P3982	YIL023C	YKE4	Zinc transporter; localizes to the ER; null mutant is sensitive to calcofluor white, leads to zinc accumulation in cytosol; ortholog of the mouse KE4 and member of the ZIP (ZRT, IRT-like Protein) family	Probably connected to chromosome IX disomy in part of the population
25-25-2V-P3982	YIL021W	RPB3	RNA polymerase II third largest subunit B44; part of central core; similar to prokaryotic alpha subunit	Probably connected to chromosome IX disomy in part of the population
25-25-2V-P3982	YIL020C	HIS6	Enzyme that catalyzes the fourth step in the histidine pathway; Phosphoribosylformimino-5-aminoimidazole carboxamide ribotide isomerase; mutations cause histidine auxotrophy and sensitivity to Cu, Co, and Ni salts	Probably connected to chromosome IX disomy in part of the population
25-25-2V-P3982	YIL019W	FAF1	Protein required for pre-rRNA processing; also required for 40S ribosomal subunit assembly	Probably connected to chromosome IX disomy in part of the population
25-25-2V-P3982	YIL018W	RPL2B	Ribosomal 60S subunit protein L2B; homologous to mammalian ribosomal protein L2 and bacterial L2; RPL2B has a paralog, RPL2A, that arose from the whole genome duplication; expression is upregulated at low temperatures	Probably connected to chromosome IX disomy in part of the population
25-25-2V-P3982	YIL017C	VID28	GID Complex subunit, serves as adaptor for regulatory subunit Vid24p; protein involved in proteasome-dependent catabolite degradation of fructose-1,6-bisphosphatase (FBPase); localized to the nucleus and the cytoplasm	Probably connected to chromosome IX disomy in part of the population
25-25-2V-P3982	YIL016W	SNL1	Ribosome-associated protein; proposed to act in protein synthesis and nuclear pore complex biogenesis and maintenance as well as protein folding; has similarity to the mammalian BAG-1 protein	Probably connected to chromosome IX disomy in part of the population
25-25-2V-P3982	YIL015W	BAR1	Aspartyl protease; secreted into the periplasmic space of mating type a cell; helps cells find mating partners; cleaves and inactivates alpha factor allowing cells to recover from alpha-factor-induced cell cycle arrest	Probably connected to chromosome IX disomy in part of the population
25-25-2V-P3982	YIL014W	MNT3	Alpha-1,3-mannosyltransferase; adds the fourth and fifth alpha-1,3-linked mannose residues to O-linked glycans during protein O-glycosylation	Probably connected to chromosome IX disomy in part of the population
25-25-2V-P3982	YIL013C	PDR11	ATP-binding cassette (ABC) transporter; multidrug transporter involved in multiple drug resistance; mediates sterol uptake when sterol biosynthesis is compromised; regulated by Pdr1p; required for anaerobic growth; PDR11 has a paralog, AUS1, that arose from the whole genome duplication	Probably connected to chromosome IX disomy in part of the population
25-25-2V-P3982	YIL010W	DOT5	Nuclear thiol peroxidase; functions as an alkyl-hydroperoxide reductase during post-diauxic growth	Probably connected to chromosome IX disomy in part of the population
25-25-2V-P3982	YIL009C-A	EST3	Component of the telomerase holoenzyme; involved in telomere replication	Probably connected to chromosome IX disomy in part of the population
25-25-2V-P3982	YIL009W	FAA3	Long chain fatty acyl-CoA synthetase; activates imported fatty acids; green fluorescent protein (GFP)-fusion protein localizes to the cell periphery	Probably connected to chromosome IX disomy in part of the population
25-25-2V-P3982	YIL007C	NAS2	Proteasome-interacting protein; involved in the assembly of the base subcomplex of the 19S proteasomal regulatory particle (RP); similar to mammalian proteasomal modulator subunit; non-essential gene; interacts with Rpn4p; protein abundance increases in response to DNA replication stress	Probably connected to chromosome IX disomy in part of the population
25-25-2V-P3982	YIL006W	YIA6	Mitochondrial NAD+ transporter; involved in the transport of NAD+ into the mitochondria (see also YEA6); member of the mitochondrial carrier subfamily; disputed role as a pyruvate transporter; has putative mouse and human orthologs; YIA6 has a paralog, YEA6, that arose from the whole genome duplication	Probably connected to chromosome IX disomy in part of the population
25-25-2V-P3982	YIL004C	BET1	Type II membrane protein required for vesicular transport; required for vesicular transport between the endoplasmic reticulum and Golgi complex; v-SNARE with similarity to synaptobrevins	Probably connected to chromosome IX disomy in part of the population
25-25-2V-P3982	YIL003W	CFD1	Highly conserved iron-sulfur cluster binding protein; localized in the cytoplasm; forms a complex with Nbp35p that is involved in iron-sulfur protein assembly in the cytosol	Probably connected to chromosome IX disomy in part of the population
25-25-2V-P3982	YIL002C	INP51	Phosphatidylinositol 4,5-bisphosphate 5-phosphatase; synaptojanin-like protein with an N-terminal Sac1 domain, plays a role in phosphatidylinositol 4,5-bisphosphate homeostasis and in endocytosis; null mutation confers cold-tolerant growth	Probably connected to chromosome IX disomy in part of the population
25-25-2V-P3982	YIR002C	MPH1	3'-5' DNA helicase involved in error-free bypass of DNA lesions; binds flap DNA in error-free bypass pathway, stimulates activity of Rad27p and Dna2p; prevents crossovers between ectopic sequences by removing substrates for Mus81-Mms4 or Rad1-Rad10 cleavage; similar to FANCM human Fanconi anemia complementation group protein that with MHF complex is involved in stabilizing and remodeling blocked …	Probably connected to chromosome IX disomy in part of the population
25-25-2V-P3982	YIR003W	AIM21	Protein of unknown function; involved in mitochondrial migration along actin filament; may interact with ribosomes; GFP-fusion protein colocalizes with Sac1p to the actin cytoskeleton	Probably connected to chromosome IX disomy in part of the population
25-25-2V-P3982	YIR004W	DJP1	Cytosolic J-domain-containing protein; required for peroxisomal protein import and involved in peroxisome assembly, homologous to E. coli DnaJ	Probably connected to chromosome IX disomy in part of the population
25-25-2V-P3982	YIR006C	PAN1	Part of actin cytoskeleton-regulatory complex Pan1p-Sla1p-End3p; associates with actin patches on cell cortex; promotes protein-protein interactions essential for endocytosis; binds to and activates Arp2/3 complex in vitro; phosphorylation of Thr-1225 is regulated by MAPK Hog1p in response to osmotic stress; previously thought to be a subunit of poly(A) ribonuclease	Probably connected to chromosome IX disomy in part of the population
25-25-2V-P3982	YIR009W	MSL1	U2B component of U2 snRNP; involved in splicing, binds the U2 snRNA stem-loop IV in vitro but requires association of Lea1p for in vivo binding; does not contain the conserved C-terminal RNA binding domain found in other family members	Probably connected to chromosome IX disomy in part of the population
25-25-2V-P3982	YIR010W	DSN1	Essential component of the MIND kinetochore complex; joins kinetochore subunits contacting DNA to those contacting microtubules; phosphorylation of Dsn1p promotes interaction between outer and inner kinetochore proteins; N-terminal end interacts with monopolin subunit Csm1p and is essential for meiotic but not mitotic chromosome segregation; important for chromosome segregation; complex consists …	Probably connected to chromosome IX disomy in part of the population
25-25-2V-P3982	YIR011C	STS1	Protein required for localizing proteasomes to the nucleus; involved in cotranslational protein degradation; mediates interaction between nuclear import factor Srp1p and the proteasome; Sts1p and Srp1p couple proteasomes to nascent polypeptides emerging from the ribosome for cotranslational degradation; involved in ubiquitin-mediated protein degradation	Probably connected to chromosome IX disomy in part of the population
25-25-2V-P3982	YIR012W	SQT1	Protein involved in 60S ribosomal subunit assembly or modification; contains multiple WD repeats; interacts with Qsr1p in a two-hybrid assay; protein abundance increases in response to DNA replication stress	Probably connected to chromosome IX disomy in part of the population
25-25-2V-P3982	YIR017C	MET28	bZIP transcriptional activator in the Cbf1p-Met4p-Met28p complex; participates in the regulation of sulfur metabolism	Probably connected to chromosome IX disomy in part of the population
25-25-2V-P3982	YIR018W	YAP5	Basic leucine zipper (bZIP) iron-sensing transcription factor; involved in diauxic shift; YAP5 has a paralog, YAP7, that arose from the whole genome duplication	Probably connected to chromosome IX disomy in part of the population
25-25-2V-P3982	YIR019C	FLO11	GPI-anchored cell surface glycoprotein (flocculin); required for pseudohyphal formation, invasive growth, flocculation, and biofilms; transcriptionally regulated by the MAPK pathway (via Ste12p and Tec1p) and the cAMP pathway (via Flo8p); required for formation of fibrous interconnections between cells in a colony of a wild S. cerevisiae strain; a portion is cleaved and shed from cells, and free …	Probably connected to chromosome IX disomy in part of the population
25-25-2V-P3982	YIR021W	MRS1	Splicing protein; required for splicing of two mitochondrial group I introns (BI3 in COB and AI5beta in COX1); forms a splicing complex, containing four subunits of Mrs1p and two subunits of the BI3-encoded maturase, that binds to the BI3 RNA; MRS1 has a paralog, CCE1, that arose from the whole genome duplication	Probably connected to chromosome IX disomy in part of the population
25-25-2V-P3982	YIR022W	SEC11	18kDa catalytic subunit of the Signal Peptidase Complex (SPC); the Signal Peptidase Complex cleaves the signal sequence of proteins targeted to the endoplasmic reticulum; other members are Spc1p, Spc2p, Spc3p, and Sec11p	Probably connected to chromosome IX disomy in part of the population
25-25-2V-P3982	YIR023W	DAL81	Positive regulator of genes in multiple nitrogen degradation pathways; contains DNA binding domain but does not appear to bind the dodecanucleotide sequence present in the promoter region of many genes involved in allantoin catabolism	Probably connected to chromosome IX disomy in part of the population
25-25-2V-P3982	YIR024C	INA22	F1F0 ATPase synthase peripheral stalk assembly factor; subunit of the matrix-exposed inner mitochondrial membrane localized INA complex (Ina22p-Aim43p) involved in assembly of the F1F0 peripheral stalk; co-purifies with Aim43p, ATP synthase subunits, and cytochrome bc1 complex assembly factors; interacts with Arh1p, a mitochondrial oxidoreductase; deletion mutant has a respiratory growth defect	Probably connected to chromosome IX disomy in part of the population
25-25-2V-P3982	YIR025W	MND2	Subunit of the Anaphase-Promoting Complex/Cyclosome (APC/C); necessary for maintaining sister chromatid cohesion in prophase I of meiosis by inhibiting premature ubiquitination and subsequent degradation of substrates by the APC(Ama1) ubiquitin ligase	Probably connected to chromosome IX disomy in part of the population
25-25-2V-P3982	YIR026C	YVH1	Protein phosphatase; involved in vegetative growth at low temperatures, sporulation, and glycogen accumulation; mutants are defective in 60S ribosome assembly; member of the dual-specificity family of protein phosphatases	Probably connected to chromosome IX disomy in part of the population
25-25-2V-P3982	YIR027C	DAL1	Allantoinase; converts allantoin to allantoate in the first step of allantoin degradation; expression sensitive to nitrogen catabolite repression	Probably connected to chromosome IX disomy in part of the population
25-25-2V-P3982	YIR028W	DAL4	Allantoin permease; expression sensitive to nitrogen catabolite repression and induced by allophanate, an intermediate in allantoin degradation	Probably connected to chromosome IX disomy in part of the population
25-25-2V-P3982	YIR029W	DAL2	Allantoicase; converts allantoate to urea and ureidoglycolate in the second step of allantoin degradation; expression sensitive to nitrogen catabolite repression and induced by allophanate, an intermediate in allantoin degradation	Probably connected to chromosome IX disomy in part of the population
25-25-2V-P3982	YIR030C	DCG1	Protein of unknown function; expression is sensitive to nitrogen catabolite repression and regulated by Dal80p; contains transmembrane domain	Probably connected to chromosome IX disomy in part of the population
25-25-2V-P3982	YIR031C	DAL7	Malate synthase; can accept butyryl-CoA as acyl-CoA donor in addition to traditional substrate acetyl-CoA; recycles glyoxylate generated during allantoin degradation; expression sensitive to nitrogen catabolite repression and induced by allophanate, an intermediate in allantoin degradation	Probably connected to chromosome IX disomy in part of the population
25-25-2V-P3982	YIR032C	DAL3	Ureidoglycolate lyase; converts ureidoglycolate to glyoxylate and urea in the third step of allantoin degradation; expression is sensitive to nitrogen catabolite repression; this enzyme is sometimes referred to %22ureidoglycolate hydrolase%22 but should not be confused with the Arabidopsis thaliana ureidoglycolate hydrolase enzyme which converts ureidoglycolate to glyoxylate, ammonia and carbon d…	Probably connected to chromosome IX disomy in part of the population
25-25-2V-P3982	YIR033W	MGA2	ER membrane protein involved in regulation of OLE1 transcription; inactive ER form dimerizes and one subunit is then activated by ubiquitin/proteasome-dependent processing followed by nuclear targeting; MGA2 has a paralog, SPT23, that arose from the whole genome duplication	Probably connected to chromosome IX disomy in part of the population
25-25-2V-P3982	YIR034C	LYS1	Saccharopine dehydrogenase (NAD+, L-lysine-forming); catalyzes the conversion of saccharopine to L-lysine, which is the final step in the lysine biosynthesis pathway; also has mRNA binding activity	Probably connected to chromosome IX disomy in part of the population
25-25-2V-P3982	YIR036C	IRC24	Putative benzil reductase;(GFP)-fusion protein localizes to the cytoplasm and is induced by the DNA-damaging agent MMS; sequence similarity with short-chain dehydrogenase/reductases; null mutant has increased spontaneous Rad52p foci	Probably connected to chromosome IX disomy in part of the population
25-25-2V-P3982	YIR037W	HYR1	Thiol peroxidase; functions as a hydroperoxide receptor to sense intracellular hydroperoxide levels and transduce a redox signal to the Yap1p transcription factor; HYR1 has a paralog, GPX1, that arose from the whole genome duplication	Probably connected to chromosome IX disomy in part of the population
25-25-2V-P3982	YIR038C	GTT1	ER associated glutathione S-transferase capable of homodimerization; expression induced during the diauxic shift and throughout stationary phase; functional overlap with Gtt2p, Grx1p, and Grx2p	Probably connected to chromosome IX disomy in part of the population
25-25-2V-P3982	YIR039C	YPS6	Putative GPI-anchored aspartic protease; member of the yapsin family of proteases involved in cell wall growth and maintenance	Probably connected to chromosome IX disomy in part of the population
25-25-2V-P3982	YIR041W	PAU15	Protein of unknown function; member of the seripauperin multigene family encoded mainly in subtelomeric regions	Probably connected to chromosome IX disomy in part of the population
25-25-2V-P3982	YJL223C	PAU1	Member of the seripauperin multigene family; encoded mainly in subtelomeric regions; active during alcoholic fermentation; regulated by anaerobiosis, negatively regulated by oxygen; repressed by heme; identical to Pau14p	multigene family / close paralogs
25-25-2V-P3982	YJL222W	VTH2	Putative membrane glycoprotein; has strong similarity to Vth1p and Pep1p/Vps10p; may be involved in vacuolar protein sorting	multigene family / close paralogs
25-25-2V-P3982	YJL221C	IMA4	Alpha-glucosidase; weak, but broad substrate specificity for alpha-1,4- and alpha-1,6-glucosides; member of IMA isomaltase family; not required for isomaltose utilization, but Ima4p overexpression allows the ima1 null mutant to grow on isomaltose; identical to IMA3	multigene family / close paralogs
25-25-2V-P3982	YJL219W	HXT9	Putative hexose transporter that is nearly identical to Hxt11p; has similarity to major facilitator superfamily (MFS) transporters, expression of HXT9 is regulated by transcription factors Pdr1p and Pdr3p	multigene family / close paralogs
25-25-2V-P3982	YJL162C	JJJ2	Protein of unknown function; contains a J-domain, which is a region with homology to the E. coli DnaJ protein	multigene family / close paralogs
25-25-2V-P3982	YJL138C	TIF2	Translation initiation factor eIF4A; DEA(D/H)-box RNA helicase that couples ATPase activity to RNA binding and unwinding; forms a dumbbell structure of two compact domains connected by a linker; interacts with eIF4G; protein abundance increases in response to DNA replication stress; TIF2 has a paralog, TIF1, that arose from the whole genome duplication	multigene family / close paralogs
25-25-2V-P3982	YJL112W	MDV1	Peripheral protein of cytosolic face of mitochondrial outer membrane; required for mitochondrial fission; interacts with Fis1p and with the dynamin-related GTPase Dnm1p; contains WD repeats; MDV1 has a paralog, CAF4, that arose from the whole genome duplication	multigene family / close paralogs
25-25-2V-P3982	YJL052W	TDH1	Glyceraldehyde-3-phosphate dehydrogenase (GAPDH), isozyme 1; involved in glycolysis and gluconeogenesis; tetramer that catalyzes the reaction of glyceraldehyde-3-phosphate to 1,3 bis-phosphoglycerate; detected in the cytoplasm and cell wall; protein abundance increases in response to DNA replication stress; GAPDH-derived antimicrobial peptides secreted by S. cerevisiae are active against a wide v…	multigene family / close paralogs
25-25-2V-P3982	YJL038C	LOH1	Protein involved in outer spore wall assembly; likely involved directly in dityrosine layer assembly; proposed role in maintenance of genome integrity; induced during sporulation; repressed during vegetative growth by Sum1p and Hst1p; sequence similar to adjacent ORF, IRC18/YJL037W, and the double mutant irc18 loh1 exhibits reduced dityrosine fluorescence relative to the single mutants	multigene family / close paralogs
25-25-2V-P3982	YJR008W	MHO1	Protein of unknown function; inhibits haploid invasive growth when overexpressed; synthetically lethal with phospholipase C (PLC1); expression induced by mild heat-stress on a non-fermentable carbon source, upon entry into stationary phase and upon nitrogen deprivation; repressed by inosine and choline in an Opi1p-dependent manner; highly conserved from bacteria to human; Memo, the human homolog,…	adjacent to TDH2
25-25-2V-P3982	YJR009C	TDH2	Glyceraldehyde-3-phosphate dehydrogenase (GAPDH), isozyme 2; involved in glycolysis and gluconeogenesis; tetramer that catalyzes reaction of glyceraldehyde-3-phosphate to 1,3 bis-phosphoglycerate; detected in cytoplasm and cell wall; protein abundance increases in response to DNA replication stress; GAPDH-derived antimicrobial peptides are active against a wide variety of wine-related yeasts and …	multigene family / close paralogs
25-25-2V-P3982	YJR155W	AAD10	Putative aryl-alcohol dehydrogenase; similar to P. chrysosporium aryl-alcohol dehydrogenase; mutational analysis has not yet revealed a physiological role; members of the AAD gene family comprise three pairs (AAD3 + AAD15, AAD6/AAD16 + AAD4, AAD10 + AAD14) whose two genes are more related to one another than to other members of the family	multigene family / close paralogs
25-25-2V-P3982	YJR156C	THI11	Protein involved in synthesis of the thiamine precursor HMP; member of a subtelomeric gene family including THI5, THI11, THI12, and THI13; hydroxymethylpyrimidine is also known as HMP	multigene family / close paralogs
25-25-2V-P3982	YJR158W	HXT16	Protein of unknown function with similarity to hexose transporters; expression is repressed by high levels of glucose	multigene family / close paralogs
25-25-2V-P3982	YJR161C	COS5	Protein of unknown function; member the DUP380 subfamily of conserved, often subtelomerically-encoded proteins	multigene family / close paralogs
25-25-2V-P3982	YKL224C	PAU16	Protein of unknown function; member of the seripauperin multigene family encoded mainly in subtelomeric regions	multigene family / close paralogs
25-25-2V-P3982	YKL165C	MCD4	Protein involved in GPI anchor synthesis; multimembrane-spanning protein that localizes to the endoplasmic reticulum; highly conserved among eukaryotes; GPI stands for glycosylphosphatidylinositol	Adjacent to a tRNA gene
25-25-2V-P3982	YKL152C	GPM1	Tetrameric phosphoglycerate mutase; mediates the conversion of 3-phosphoglycerate to 2-phosphoglycerate during glycolysis and the reverse reaction during gluconeogenesis	Adjacent to a Ty element
25-25-2V-P3982	YKR038C	KAE1	Highly conserved ATPase of HSP70/DnaK family; essential functional component of the EKC/KEOPS complex, with Bud32p, Cgi121p, Pcc1p, and Gon7p; EKC/KEOPS complex is required for t6A tRNA modification and telomeric TG1-3 recombination; may have role in transcription	Adjacent to a Ty element and a tRNA gene
25-25-2V-P3982	YKR059W	TIF1	Translation initiation factor eIF4A; DEA(D/H)-box RNA helicase that couples ATPase activity to RNA binding and unwinding; forms a dumbbell structure of two compact domains connected by a linker; interacts with eIF4G; protein abundance increases in response to DNA replication stress; TIF1 has a paralog, TIF2, that arose from the whole genome duplication	multigene family / close paralogs
25-25-2V-P3982	YLL064C	PAU18	Protein of unknown function; member of the seripauperin multigene family encoded mainly in subtelomeric regions; identical to Pau6p	multigene family / close paralogs
25-25-2V-P3982	YLL025W	PAU17	Protein of unknown function; member of the seripauperin multigene family encoded mainly in subtelomeric regions; YLL025W is not an essential gene	multigene family / close paralogs
25-25-2V-P3982	YLL024C	SSA2	ATP-binding protein; involved in protein folding and vacuolar import of proteins; member of heat shock protein 70 (HSP70) family; associated with the chaperonin-containing T-complex; present in the cytoplasm, vacuolar membrane and cell wall; 98%25 identical with paralog Ssa1p, but subtle differences between the two proteins provide functional specificity with respect to propagation of yeast %5BUR…	multigene family / close paralogs
25-25-2V-P3982	YLR037C	PAU23	Cell wall mannoprotein; has similarity to Tir1p, Tir2p, Tir3p, and Tir4p; member of the seripauperin multigene family encoded mainly in subtelomeric regions; expressed under anaerobic conditions, completely repressed during aerobic growth	multigene family / close paralogs
25-25-2V-P3982	YLR142W	PUT1	Proline oxidase; nuclear-encoded mitochondrial protein involved in utilization of proline as sole nitrogen source; PUT1 transcription is induced by Put3p in the presence of proline and the absence of a preferred nitrogen source	Adjacent to a tRNA gene
25-25-2V-P3982	YLR143W	DPH6	Diphthamide synthetase; catalyzes the last amidation step of diphthamide biosynthesis using ammonium and ATP; evolutionarily conserved in eukaryotes; dph6 mutants exhibit diphthine accumulation and resistance to sordarin, which is indicative of defects in diphthamide formation on EF2; green fluorescent protein (GFP)-tagged protein localizes to the cytoplasm; DPH6/YLR143W is not an essential gene	Adjacent to a tRNA gene
25-25-2V-P3982	YLR154W-C	TAR1	Protein potentially involved in regulation of respiratory metabolism; located in the mitochondria; interacts genetically with RPO41 and physically with Coq5p; encoded within the 25S rRNA gene on the opposite strand	Inside rDNA repeats
25-25-2V-P3982	YLR155C	ASP3-1	Cell-wall L-asparaginase II involved in asparagine catabolism; expression induced during nitrogen starvation; ORF contains a short non-coding RNA that enhances expression of full-length gene; likely arose in via horizontal gene transfer from the wine yeast Wickerhamomyces anomalus or a close relative; reference strain S288C has four copies of ASP3; ASP3-1 has a paralog, ASP3-3, that arose from a …	multigene family / close paralogs
25-25-2V-P3982	YLR157C	ASP3-2	Cell-wall L-asparaginase II involved in asparagine catabolism; expression induced during nitrogen starvation; ORF contains a short non-coding RNA that enhances expression of full-length gene; likely arose in via horizontal gene transfer from the wine yeast Wickerhamomyces anomalus or a close relative; reference strain S288C has four copies of ASP3; ASP3-2 has a paralog, ASP3-4, that arose from a …	multigene family / close paralogs
25-25-2V-P3982	YLR158C	ASP3-3	Cell-wall L-asparaginase II involved in asparagine catabolism; expression induced during nitrogen starvation; ORF contains a short non-coding RNA that enhances expression of full-length gene; likely arose in via horizontal gene transfer from the wine yeast Wickerhamomyces anomalus or a close relative; reference strain S288C has four copies of ASP3; ASP3-3 has a paralog, ASP3-1, that arose from a …	multigene family / close paralogs
25-25-2V-P3982	YLR160C	ASP3-4	Cell-wall L-asparaginase II involved in asparagine catabolism; expression induced during nitrogen starvation; ORF contains a short non-coding RNA that enhances expression of full-length gene; likely arose in via horizontal gene transfer from the wine yeast Wickerhamomyces anomalus or a close relative; reference strain S288C has four copies of ASP3; ASP3-4 has a paralog, ASP3-2, that arose from a …	multigene family / close paralogs
25-25-2V-P3982	YLR304C	ACO1	Aconitase; required for the tricarboxylic acid (TCA) cycle and also independently required for mitochondrial genome maintenance; phosphorylated; component of the mitochondrial nucleoid; mutation leads to glutamate auxotrophy	Adjacent to a tRNA gene and a Ty element
25-25-2V-P3982	YLR432W	IMD3	Inosine monophosphate dehydrogenase; catalyzes the rate-limiting step in the de novo synthesis of GTP; member of a four-gene family in S. cerevisiae, constitutively expressed; IMD3 has a paralog, IMD4, that arose from the whole genome duplication	multigene family / close paralogs
25-25-2V-P3982	YLR433C	CNA1	Calcineurin A; one isoform (the other is Cmp2p) of the catalytic subunit of calcineurin, a Ca++/calmodulin-regulated protein phosphatase which regulates Crz1p (a stress-response transcription factor), the other calcineurin subunit is CNB1; regulates the function of Aly1p alpha-arrestin; CNA1 has a paralog, CMP2, that arose from the whole genome duplication	multigene family / close paralogs
25-25-2V-P3982	YLR461W	PAU4	Member of the seripauperin multigene family; encoded mainly in subtelomeric regions; active during alcoholic fermentation; regulated by anaerobiosis; negatively regulated by oxygen; repressed by heme	multigene family / close paralogs
25-25-2V-P3982	YLR466W	YRF1-4	Helicase encoded by the Y' element of subtelomeric regions; highly expressed in the mutants lacking the telomerase component TLC1; potentially phosphorylated by Cdc28p	multigene family / close paralogs
25-25-2V-P3982	YLR467W	YRF1-5	Helicase encoded by the Y' element of subtelomeric regions; highly expressed in the mutants lacking the telomerase component TLC1; potentially phosphorylated by Cdc28p	multigene family / close paralogs
25-25-2V-P3982	YML132W	COS3	Protein involved in salt resistance; interacts with sodium%3Ahydrogen antiporter Nha1p; member of the DUP380 subfamily of conserved, often subtelomerically-encoded proteins	multigene family / close paralogs
25-25-2V-P3982	YML056C	IMD4	Inosine monophosphate dehydrogenase; catalyzes the rate-limiting step in the de novo synthesis of GTP; member of a four-gene family in S. cerevisiae, constitutively expressed; IMD4 has a paralog, IMD3, that arose from the whole genome duplication	multigene family / close paralogs
25-25-2V-P3982	YMR322C	SNO4	Possible chaperone and cysteine protease; required for transcriptional reprogramming during the diauxic shift and for survival in stationary phase; similar to bacterial Hsp31 and yeast Hsp31p, Hsp32p, and Hsp33p; DJ-1/ThiJ/PfpI superfamily member; predicted involvement in pyridoxine metabolism; induced by mild heat stress and copper deprivation	multigene family / close paralogs
25-25-2V-P3982	YMR323W	ERR3	Enolase, a phosphopyruvate hydratase; catalyzes the conversion of 2-phosphoglycerate to phosphoenolpyruvate; complements the growth defect of an ENO1 ENO2 double mutant in glucose	multigene family / close paralogs
25-25-2V-P3982	YMR325W	PAU19	Protein of unknown function; member of the seripauperin multigene family encoded mainly in subtelomeric regions	multigene family / close paralogs
25-25-2V-P3982	YNL339C	YRF1-6	Helicase encoded by the Y' element of subtelomeric regions; highly expressed in the mutants lacking the telomerase component TLC1; potentially phosphorylated by Cdc28p	multigene family / close paralogs
25-25-2V-P3982	YNL336W	COS1	Protein of unknown function; member of the DUP380 subfamily of conserved, often subtelomerically-encoded proteins	multigene family / close paralogs
25-25-2V-P3982	YNL334C	SNO2	Protein of unknown function; nearly identical to Sno3p; expression is induced before the diauxic shift and also in the absence of thiamin	multigene family / close paralogs
25-25-2V-P3982	YNL333W	SNZ2	Member of a stationary phase-induced gene family; transcription of SNZ2 is induced prior to diauxic shift, and also in the absence of thiamin in a Thi2p-dependent manner; forms a coregulated gene pair with SNO2; interacts with Thi11p	multigene family / close paralogs
25-25-2V-P3982	YNL332W	THI12	Protein involved in synthesis of the thiamine precursor HMP; member of a subtelomeric gene family including THI5, THI11, THI12, and THI13; hydroxymethylpyrimidine is also known as HMP	multigene family / close paralogs
25-25-2V-P3982	YNL331C	AAD14	Putative aryl-alcohol dehydrogenase; similar to P. chrysosporium aryl-alcohol dehydrogenase; mutational analysis has not yet revealed a physiological role; members of the AAD gene family comprise three pairs (AAD3 + AAD15, AAD6/AAD16 + AAD4, AAD10 + AAD14) whose two genes are more related to one another than to other members of the family	multigene family / close paralogs
25-25-2V-P3982	YNL209W	SSB2	Cytoplasmic ATPase that is a ribosome-associated molecular chaperone; functions with J-protein partner Zuo1p; may be involved in the folding of newly-synthesized polypeptide chains; member of the HSP70 family; SSB2 has a paralog, SSB1, that arose from the whole genome duplication	multigene family / close paralogs
25-25-2V-P3982	YNL016W	PUB1	Poly (A)+ RNA-binding protein; abundant mRNP-component protein that binds mRNA and is required for stability of many mRNAs; component of glucose deprivation induced stress granules, involved in P-body-dependent granule assembly; protein abundance increases in response to DNA replication stress
25-25-2V-P3982	YNR072W	HXT17	Hexose transporter; up-regulated in media containing raffinose and galactose at pH 7.7 versus pH 4.7, repressed by high levels of glucose; HXT17 has a paralog, HXT13, that arose from a segmental duplication	multigene family / close paralogs
25-25-2V-P3982	YNR076W	PAU6	Member of the seripauperin multigene family; encoded mainly in subtelomeric regions; active during alcoholic fermentation; regulated by anaerobiosis; negatively regulated by oxygen; repressed by heme; identical to Pau18p	multigene family / close paralogs
25-25-2V-P3982	YOL161C	PAU20	Protein of unknown function; member of the seripauperin multigene family encoded mainly in subtelomeric regions; expression induced by low temperature and also by anaerobic conditions; induced during alcoholic fermentation	multigene family / close paralogs
25-25-2V-P3982	YOL157C	IMA2	Isomaltase (alpha-1,6-glucosidase/alpha-methylglucosidase); preferred specificity for isomaltose, alpha-methylglucoside, and palatinose, but also exhibits alpha-1,2 glucosidase activity on sucrose and kojibiose, and can cleave the 1,3-alpha linkage of nigerose and turanose and the alpha-1,5 linkage of leucrose in vitro; not required for isomaltose utilization, but Ima2p overexpression allows the …	multigene family / close paralogs
25-25-2V-P3982	YOL156W	HXT11	Putative hexose transporter that is nearly identical to Hxt9p; has similarity to major facilitator superfamily (MFS) transporters and is involved in pleiotropic drug resistance	multigene family / close paralogs
25-25-2V-P3982	YOL155C	HPF1	Haze-protective mannoprotein; reduces the particle size of aggregated proteins in white wines
25-25-2V-P3982	YOL105C	WSC3	Sensor-transducer of the stress-activated PKC1-MPK1 signaling pathway; involved in maintenance of cell wall integrity; involved in response to heat shock and other stressors; regulates 1,3-beta-glucan synthesis; WSC3 has a paralog, WSC2, that arose from the whole genome duplication	multigene family / close paralogs
25-25-2V-P3982	YOL021C	DIS3	Exosome core complex catalytic subunit; has both endonuclease and 3'-5' exonuclease activity; involved in 3'-5' RNA processing and degradation in both the nucleus and the cytoplasm; role in degradation of tRNAs; has similarity to E. coli RNase R and to human DIS3; mutations in Dis3p corresponding to human mutations implicated in multiple myeloma cause phenotypes suggesting impaired exosome functi…	Adjacent to a tRNA gene
25-25-2V-P3982	YOR131C	Alias=putative haloacid dehalogenase-like hydrolase	Putative haloacid dehalogenase-like hydrolase; non-essential gene; overexpression causes a cell cycle delay or arrest; protein abundance increases in response to DNA replication stress	Adjacent to EFT1
25-25-2V-P3982	YOR133W	EFT1	Elongation factor 2 (EF-2), also encoded by EFT2; catalyzes ribosomal translocation during protein synthesis; contains diphthamide, the unique posttranslationally modified histidine residue specifically ADP-ribosylated by diphtheria toxin; EFT1 has a paralog, EFT2, that arose from the whole genome duplication	multigene family / close paralogs
25-25-2V-P3982	YOR388C	FDH1	NAD(+)-dependent formate dehydrogenase; may protect cells from exogenous formate	multigene family / close paralogs
25-25-2V-P3982	YOR390W	FEX1	Protein involved in fluoride export; nearly identical to FEX2, and deletion of both proteins results in a large increase in fluoride sensitivity compared with the single mutant; contains two FEX domains connected by a linker; part of a widespread family of conserved fluoride export proteins	multigene family / close paralogs
25-25-2V-P3982	YOR391C	HSP33	Possible chaperone and cysteine protease; required for transcriptional reprogramming during the diauxic shift and for survival in stationary phase; similar to E. coli Hsp31 and S. cerevisiae Hsp31p, Hsp32p, and Sno4p; member of the DJ-1/ThiJ/PfpI superfamily, which includes human DJ-1 involved in Parkinson's disease and cancer	multigene family / close paralogs
25-25-2V-P3982	YOR393W	ERR1	Protein of unknown function; has similarity to enolases	multigene family / close paralogs
25-25-2V-P3982	YOR394W	PAU21	Protein of unknown function; member of the seripauperin multigene family encoded mainly in subtelomeric regions; identical to Pau22p; encodes 2 proteins that are translated from 2 different start codons	multigene family / close paralogs
25-25-2V-P3982	YPL283C	YRF1-7	Helicase encoded by the Y' element of subtelomeric regions; highly expressed in the mutants lacking the telomerase component TLC1; potentially phosphorylated by Cdc28p	multigene family / close paralogs
25-25-2V-P3982	YPL282C	PAU22	Protein of unknown function; member of the seripauperin multigene family encoded mainly in subtelomeric regions; identical to Pau21p; encodes 2 proteins that are translated from 2 different start codons	multigene family / close paralogs
25-25-2V-P3982	YPL281C	ERR2	Enolase, a phosphopyruvate hydratase; catalyzes the conversion of 2-phosphoglycerate to phosphoenolpyruvate; complements the growth defect of an ENO1 ENO2 double mutant	multigene family / close paralogs
25-25-2V-P3982	YPL280W	HSP32	Possible chaperone and cysteine protease; required for transcriptional reprogramming during the diauxic shift and for survival in stationary phase; similar to E. coli Hsp31 and S. cerevisiae Hsp31p, Hsp33p, and Sno4p; member of the DJ-1/ThiJ/PfpI superfamily, which includes human DJ-1 involved in Parkinson's disease and cancer	multigene family / close paralogs
25-25-2V-P3982	YPL279C	FEX2	Protein involved in fluoride export; nearly identical to FEX1, and deletion of both proteins results in a large increase in fluoride sensitivity compared with the single mutant; contains two FEX domains connected by a linker; part of a widespread family of conserved fluoride export proteins	multigene family / close paralogs
25-25-2V-P3982	YPL274W	SAM3	High-affinity S-adenosylmethionine permease; required for utilization of S-adenosylmethionine as a sulfur source; has similarity to S-methylmethionine permease Mmp1p	multigene family / close paralogs
25-25-2V-P3982	YPL273W	SAM4	S-adenosylmethionine-homocysteine methyltransferase; functions along with Mht1p in the conversion of S-adenosylmethionine (AdoMet) to methionine to control the methionine/AdoMet ratio; SAM4 has a paralog, YMR321C, that arose from a single-locus duplication	multigene family / close paralogs
25-25-2V-P3982	YPR080W	TEF1	Translational elongation factor EF-1 alpha; also encoded by TEF2; functions in the binding reaction of aminoacyl-tRNA (AA-tRNA) to ribosomes; may also have a role in tRNA re-export from the nucleus; TEF1 has a paralog, TEF2, that arose from the whole genome duplication	multigene family / close paralogs
25-25-2V-P3982	YPR081C	GRS2	Glycine-tRNA synthetase, not expressed under normal growth conditions; expression is induced under heat, oxidative, pH, or ethanol stress conditions; more stable than the major glycine-tRNA synthetase Grs1p at 37 deg C; GRS2 has a paralog, GRS1, that arose from the whole genome duplication	multigene family / close paralogs
25-25-2V-P3982	YPR156C	TPO3	Polyamine transporter of the major facilitator superfamily; member of the 12-spanner drug%3AH(+) antiporter DHA1 family; specific for spermine; localizes to the plasma membrane; TPO3 has a paralog, TPO2, that arose from the whole genome duplication	multigene family / close paralogs
25-25-2V-P3982	YPR169W	JIP5	Protein required for biogenesis of the large ribosomal subunit; required for biogenesis of the large ribosomal subunit; interacts with proteins involved in RNA processing, ribosome biogenesis, ubiquitination and demethylation; similar to WDR55, a human WD repeat protein; essential gene	Adjacent to a tRNA gene and Ty elements
25-25-2V-P3982	YPR198W	SGE1	Plasma membrane multidrug transporter; member of the major facilitator superfamily; acts as an extrusion permease; partial multicopy suppressor of gal11 mutations	multigene family / close paralogs
25-25-2V-P3982	YPR199C	ARR1	Transcriptional activator of the basic leucine zipper (bZIP) family; required for transcription of genes involved in resistance to arsenic compounds	multigene family / close paralogs
25-25-2V-P3982	YPR200C	ARR2	Arsenate reductase required for arsenate resistance; converts arsenate to arsenite which can then be exported from cells by Arr3p	multigene family / close paralogs
25-25-2V-P3982	YPR201W	ARR3	Plasma membrane metalloid/H+ antiporter; transports arsenite and antimonite; required for resistance to arsenic compounds; transcription is activated by Arr1p in the presence of arsenite	multigene family / close paralogs
1B-D1606	YAL068C	PAU8	Protein of unknown function; member of the seripauperin multigene family encoded mainly in subtelomeric regions	multigene family / close paralogs
1B-D1606	YAL063C	FLO9	Lectin-like protein with similarity to Flo1p; thought to be expressed and involved in flocculation	multigene family / close paralogs
1B-D1606	YAL005C	SSA1	ATPase involved in protein folding and NLS-directed nuclear transport; member of HSP70 family; forms chaperone complex with Ydj1p; localized to nucleus, cytoplasm, and cell wall; 98%25 identical with paralog Ssa2p, but subtle differences between the two proteins provide functional specificity with respect to propagation of yeast %5BURE3%5D prions and vacuolar-mediated degradations of gluconeogene…	multigene family / close paralogs
1B-D1606	YAR020C	PAU7	Member of the seripauperin multigene family; active during alcoholic fermentation, regulated by anaerobiosis, inhibited by oxygen, repressed by heme	multigene family / close paralogs
1B-D1606	YAR050W	FLO1	Lectin-like protein involved in flocculation; cell wall protein that binds mannose chains on the surface of other cells, confers floc-forming ability that is chymotrypsin sensitive and heat resistant; FLO1 has a paralog, FLO5, that arose from a segmental duplication	multigene family / close paralogs
1B-D1606	YAR071W	PHO11	One of three repressible acid phosphatases; glycoprotein that is transported to the cell surface by the secretory pathway; induced by phosphate starvation and coordinately regulated by PHO4 and PHO2; PHO11 has a paralog, PHO12, that arose from a segmental duplication	multigene family / close paralogs
1B-D1606	YBL108C-A	PAU9	Protein of unknown function; member of the seripauperin multigene family encoded mainly in subtelomeric regions	multigene family / close paralogs
1B-D1606	YBR093C	PHO5	Repressible acid phosphatase; 1 of 3 repressible acid phosphatases that also mediates extracellular nucleotide-derived phosphate hydrolysis; secretory pathway derived cell surface glycoprotein; induced by phosphate starvation and coordinately regulated by PHO4 and PHO2	multigene family / close paralogs
1B-D1606	YBR299W	MAL32	Maltase (alpha-D-glucosidase); inducible protein involved in maltose catabolism; encoded in the MAL3 complex locus; functional in genomic reference strain S288C; hydrolyzes the disaccharides maltose, turanose, maltotriose, and sucrose	multigene family / close paralogs
1B-D1606	YBR301W	PAU24	Cell wall mannoprotein; has similarity to Tir1p, Tir2p, Tir3p, and Tir4p; member of the seripauperin multigene family encoded mainly in subtelomeric regions; expressed under anaerobic conditions, completely repressed during aerobic growth	multigene family / close paralogs
1B-D1606	YBR302C	COS2	Protein of unknown function; member of the DUP380 subfamily of conserved, often subtelomerically-encoded proteins	multigene family / close paralogs
1B-D1606	YCL067C	HMLALPHA2	Silenced copy of ALPHA2 at HML; homeobox-domain protein that associates with Mcm1p in haploid cells to repress a-specific gene expression and interacts with a1p in diploid cells to repress haploid-specific gene expression	Two copies, in the mating locus and the other in the silent cassette
1B-D1606	YCL066W	HMLALPHA1	Silenced copy of ALPHA1 at HML; ALPHA1 encodes a transcriptional coactivator involved in the regulation of mating-type alpha-specific gene expression	Two copies, in the mating locus and the other in the silent cassette
1B-D1606	YCR038C	BUD5	GTP/GDP exchange factor for Rsr1p (Bud1p); required for both axial and bipolar budding patterns; mutants exhibit random budding in all cell types	Overlaps with the MAT locus
1B-D1606	YCR039C	MATALPHA2	Homeobox-domain protein; with Mcm1p, represses a-specific genes in haploids; acts with A1p to repress transcription of haploid-specific genes in diploids; one of two genes encoded by the MATalpha mating type cassette	Two copies, in the mating locus and the other in the silent cassette
1B-D1606	YCR040W	MATALPHA1	Transcriptional co-activator that regulates mating-type-specific genes; targets the transcription factor Mcm1p to the promoters of alpha-specific genes; one of two genes encoded by the MATalpha mating type cassette	Two copies, in the mating locus and the other in the silent cassette
1B-D1606	YCR042C	TAF2	TFIID subunit (150 kDa); involved in RNA polymerase II transcription initiation	Adjacent to the MAT locus
1B-D1606	YCR104W	PAU3	Member of the seripauperin multigene family; encoded mainly in subtelomeric region; active during alcoholic fermentation; regulated by anaerobiosis; negatively regulated by oxygen; repressed by heme	multigene family / close paralogs
1B-D1606	YCR107W	AAD3	Putative aryl-alcohol dehydrogenase; similar to P. chrysosporium aryl-alcohol dehydrogenase; mutational analysis has not yet revealed a physiological role; AAD3 has a paralog, AAD15, that arose from a segmental duplication; members of the AAD gene family comprise three pairs (AAD3 + AAD15, AAD6/AAD16 + AAD4, AAD10 + AAD14) whose two genes are more related to one another than to other members of t…	multigene family / close paralogs
1B-D1606	YDL248W	COS7	Protein of unknown function; member of the DUP380 subfamily of conserved, often subtelomerically-encoded proteins; the authentic, non-tagged protein is detected in highly purified mitochondria in high-throughput studies	multigene family / close paralogs
1B-D1606	YDL245C	HXT15	Protein of unknown function with similarity to hexose transporters; expression is induced by low levels of glucose and repressed by high levels of glucose	multigene family / close paralogs
1B-D1606	YDL244W	THI13	Protein involved in synthesis of the thiamine precursor HMP; member of a subtelomeric gene family including THI5, THI11, THI12, and THI13; hydroxymethylpyrimidine is also known as HMP	multigene family / close paralogs
1B-D1606	YDL243C	AAD4	Putative aryl-alcohol dehydrogenase; involved in oxidative stress response; similar to P. chrysosporium aryl-alcohol dehydrogenase; expression induced in cells treated with the mycotoxin patulin; members of the AAD gene family comprise three pairs (AAD3 + AAD15, AAD6/AAD16 + AAD4, AAD10 + AAD14) whose two genes are more related to one another than to other members of the family	multigene family / close paralogs
1B-D1606	YDL229W	SSB1	Cytoplasmic ATPase that is a ribosome-associated molecular chaperone; functions with J-protein partner Zuo1p; may be involved in folding of newly-made polypeptide chains; member of the HSP70 family; interacts with phosphatase subunit Reg1p; SSB1 has a paralog, SSB2, that arose from the whole genome duplication	multigene family / close paralogs
1B-D1606	YDR038C	ENA5	Protein with similarity to P-type ATPase sodium pumps; member of the Na+ efflux ATPase family	multigene family / close paralogs
1B-D1606	YDR039C	ENA2	P-type ATPase sodium pump; involved in Na+ efflux to allow salt tolerance; likely not involved in Li+ efflux	multigene family / close paralogs
1B-D1606	YDR040C	ENA1	P-type ATPase sodium pump; involved in Na+ and Li+ efflux to allow salt tolerance	multigene family / close paralogs
1B-D1606	YDR058C	TGL2	Triacylglycerol lipase that is localized to the mitochondria; has lipolytic activity towards triacylglycerols and diacylglycerols when expressed in E. coli	adjacent to tRNA genes and UBC5
1B-D1606	YDR059C	UBC5	Ubiquitin-conjugating enzyme; mediates selective degradation of short-lived, abnormal, or excess proteins, including histone H3; central component of the cellular stress response; expression is heat inducible; protein abundance increases in response to DNA replication stress; UBC5 has a paralog, UBC4, that arose from the whole genome duplication	multigene family / close paralogs
1B-D1606	YDR342C	HXT7	High-affinity glucose transporter; member of the major facilitator superfamily, nearly identical to Hxt6p, expressed at high basal levels relative to other HXTs, expression repressed by high glucose levels; HXT7 has a paralog, HXT4, that arose from the whole genome duplication	multigene family / close paralogs
1B-D1606	YDR343C	HXT6	High-affinity glucose transporter; member of the major facilitator superfamily, nearly identical to Hxt7p, expressed at high basal levels relative to other HXTs, repression of expression by high glucose requires SNF3; HXT6 has a paralog, HXT1, that arose from the whole genome duplication	multigene family / close paralogs
1B-D1606	YDR345C	HXT3	Low affinity glucose transporter of the major facilitator superfamily; expression is induced in low or high glucose conditions; HXT3 has a paralog, HXT5, that arose from the whole genome duplication	multigene family / close paralogs
1B-D1606	YDR542W	PAU10	Protein of unknown function; member of the seripauperin multigene family encoded mainly in subtelomeric regions	multigene family / close paralogs
1B-D1606	YDR545W	YRF1-1	Helicase encoded by the Y' element of subtelomeric regions; highly expressed in the mutants lacking the telomerase component TLC1; potentially phosphorylated by Cdc28p	multigene family / close paralogs
1B-D1606	YEL069C	HXT13	Hexose transporter; induced in the presence of non-fermentable carbon sources, induced by low levels of glucose, repressed by high levels of glucose; HXT13 has a paralog, HXT17, that arose from a segmental duplication	multigene family / close paralogs
1B-D1606	YEL049W	PAU2	Member of the seripauperin multigene family; encoded mainly in subtelomeric region; active during alcoholic fermentation; regulated by anaerobiosis; negatively regulated by oxygen; repressed by heme	multigene family / close paralogs
1B-D1606	YEL048C	TCA17	Component of transport protein particle (TRAPP) complex II; TRAPPII is a multimeric guanine nucleotide-exchange factor for the GTPase Ypt1p, regulating intra-Golgi and endosome-Golgi traffic; promotes association of TRAPPII-specific subunits with the TRAPP core complex; sedlin related; human Sedlin mutations cause SEDT, a skeletal disorder	adjacent to PAU2
1B-D1606	YER190W	YRF1-2	Helicase encoded by the Y' element of subtelomeric regions; highly expressed in the mutants lacking the telomerase component TLC1; potentially phosphorylated by Cdc28p; induced by treatment with 8-methoxypsoralen and UVA irradiation	multigene family / close paralogs
1B-D1606	YFL062W	COS4	Protein of unknown function; member of the DUP380 subfamily of conserved, often subtelomerically-encoded proteins	multigene family / close paralogs
1B-D1606	YFL060C	SNO3	Protein of unknown function; nearly identical to Sno2p; expression is induced before the diauxic shift and also in the absence of thiamin	multigene family / close paralogs
1B-D1606	YFL059W	SNZ3	Member of a stationary phase-induced gene family; expressed in the presence of galactose; transcription of SNZ3 is induced prior to diauxic shift, and also in the absence of thiamin in a Thi2p-dependent manner; forms a coregulated gene pair with SNO3	multigene family / close paralogs
1B-D1606	YFL058W	THI5	Protein involved in synthesis of the thiamine precursor HMP; member of a subtelomeric gene family including THI5, THI11, THI12, and THI13; hydroxymethylpyrimidine is also known as HMP	multigene family / close paralogs
1B-D1606	YFL020C	PAU5	Member of the seripauperin multigene family; encoded mainly in subtelomeric regions; induced during alcoholic fermentation; induced by low temperature and also by anaerobic conditions; negatively regulated by oxygen and repressed by heme	multigene family / close paralogs
1B-D1606	YFL003C	MSH4	Protein involved in meiotic recombination; required for normal levels of crossing over, colocalizes with Zip2p to discrete foci on meiotic chromosomes, has homology to bacterial MutS protein	adjacent to tRNA genes and Ty elements
1B-D1606	YFR031C-A	RPL2A	Ribosomal 60S subunit protein L2A; homologous to mammalian ribosomal protein L2 and bacterial L2; RPL2A has a paralog, RPL2B, that arose from the whole genome duplication	multigene family / close paralogs
1B-D1606	YGL170C	SPO74	Component of the meiotic outer plaque of the spindle pole body; involved in modifying the meiotic outer plaque that is required prior to prospore membrane formation	Adjacent to a tRNA gene
1B-D1606	YGL169W	SUA5	Protein involved in threonylcarbamoyl adenosine biosynthesis; Sua5p and Qri7p are necessary and sufficient for RNA t6A modification in vitro; null mutant lacks N6-threonylcarbamoyl adenosine (t6A) modification in the anticodon loop of ANN-decoding tRNA; member of conserved YrdC/Sua5 family; binds single-stranded telomeric DNA and null mutant has abnormal telomere length	Adjacent to a tRNA gene
1B-D1606	YGR031W	IMO32	Conserved mitochondrial protein of unknown function; processed by both mitochondrial processing peptidase and mitochondrial octapeptidyl aminopeptidase; gene contains the nested antisense gene NAG1
1B-D1606	YGR031C-A	NAG1	Protein involved in yeast cell wall biogenesis; localizes to the cell periphery; production of Nag1p is dependent upon the presence of Slt2p and Rlm1p; gene is nested within and antisense to IMO32
1B-D1606	YGR032W	GSC2	Catalytic subunit of 1,3-beta-glucan synthase; involved in formation of the inner layer of the spore wall; activity positively regulated by Rho1p and negatively by Smk1p; GSC2 has a paralog, FKS1, that arose from the whole genome duplication	multigene family / close paralogs
1B-D1606	YGR033C	TIM21	Nonessential component of the TIM23 complex; interacts with the Translocase of the Outer Mitochondrial membrane (TOM complex) and with respiratory enzymes; may regulate the Translocase of the Inner Mitochondrial membrane (TIM23 complex) activity
1B-D1606	YGR034W	RPL26B	Ribosomal 60S subunit protein L26B; binds to 5.8S rRNA; non-essential even when paralog is also deleted; deletion has minimal affections on ribosome biosynthesis; homologous to mammalian ribosomal protein L26 and bacterial L24; RPL26B has a paralog, RPL26A, that arose from the whole genome duplication	multigene family / close paralogs
1B-D1606	YGR036C	CAX4	Dolichyl pyrophosphate (Dol-P-P) phosphatase; has a luminally oriented active site in the ER; cleaves the anhydride linkage in Dol-P-P; required for Dol-P-P-linked oligosaccharide intermediate synthesis and protein N-glycosylation
1B-D1606	YGR037C	ACB1	Acyl-CoA-binding protein; transports newly synthesized acyl-CoA esters from fatty acid synthetase (Fas1p-Fas2p) to acyl-CoA-consuming processes; subject to starvation-induced, Grh1p-mediated unconventional secretion; protein abundance increases in response to DNA replication stress	Adjacent to ORM1
1B-D1606	YGR038W	ORM1	Protein that mediates sphingolipid homeostasis; evolutionarily conserved, required for resistance to agents that induce unfolded protein response; Orm1p and Orm2p together control membrane biogenesis by coordinating lipid homeostasis with protein quality control; ORM1 has a paralog, ORM2, that arose from the whole genome duplication	multigene family / close paralogs
1B-D1606	YGR138C	TPO2	Polyamine transporter of the major facilitator superfamily; member of the 12-spanner drug%3AH(+) antiporter DHA1 family; specific for spermine; localizes to the plasma membrane; transcription of TPO2 is regulated by Haa1p; TPO2 has a paralog, TPO3, that arose from the whole genome duplication	multigene family / close paralogs
1B-D1606	YGR287C	IMA1	Major isomaltase (alpha-1,6-glucosidase/alpha-methylglucosidase); required for isomaltose utilization; preferred specificity for isomaltose, alpha-methylglucoside, and palatinose, but also exhibits alpha-1,2 glucosidase activity on sucrose and kojibiose, and can cleave the 1,3-alpha linkage of nigerose and turanose and the alpha-1,5 linkage of leucrose in vitro; member of the IMA isomaltase family	multigene family / close paralogs
1B-D1606	YGR292W	MAL12	Maltase (alpha-D-glucosidase); inducible protein involved in maltose catabolism; encoded in the MAL1 complex locus; hydrolyzes the disaccharides maltose, turanose, maltotriose, and sucrose	multigene family / close paralogs
1B-D1606	YGR294W	PAU12	Protein of unknown function; member of the seripauperin multigene family encoded mainly in subtelomeric regions	multigene family / close paralogs
1B-D1606	YGR295C	COS6	Protein of unknown function; member of the DUP380 subfamily of conserved, often subtelomerically-encoded proteins	multigene family / close paralogs
1B-D1606	YGR296W	YRF1-3	Helicase encoded by the Y' element of subtelomeric regions; highly expressed in the mutants lacking the telomerase component TLC1; potentially phosphorylated by Cdc28p	multigene family / close paralogs
1B-D1606	YHL048W	COS8	Nuclear membrane protein; member of the DUP380 subfamily of conserved, often subtelomerically-encoded proteins; regulation suggests a potential role in the unfolded protein response	multigene family / close paralogs
1B-D1606	YHL046C	PAU13	Protein of unknown function; member of the seripauperin multigene family encoded mainly in subtelomeric regions; expression is induced after ethanol shock	multigene family / close paralogs
1B-D1606	YHR014W	SPO13	Meiotic regulator; involved in maintaining sister chromatid cohesion during meiosis I as well as promoting proper attachment of kinetochores to the spindle during meiosis I and meiosis II; anaphase-promoting complex (APC) substrate that is degraded during anaphase I; expressed only in meiotic cells	adjacent to tRNA genes and Ty elements
1B-D1606	YHR015W	MIP6	Putative RNA-binding protein; interacts with Mex67p, which is a component of the nuclear pore involved in nuclear mRNA export; MIP6 has a paralog, PES4, that arose from the whole genome duplication	multigene family / close paralogs
1B-D1606	YHR055C	CUP1-2	Metallothionein; binds copper and mediates resistance to high concentrations of copper and cadmium; locus is variably amplified in different strains, with two copies, CUP1-1 and CUP1-2, in the genomic sequence reference strain S288C; CUP1-2 has a paralog, CUP1-1, that arose from a segmental duplication	multigene family / close paralogs
1B-D1606	YHR092C	HXT4	High-affinity glucose transporter; member of the major facilitator superfamily, expression is induced by low levels of glucose and repressed by high levels of glucose; HXT4 has a paralog, HXT7, that arose from the whole genome duplication	multigene family / close paralogs
1B-D1606	YHR211W	FLO5	Lectin-like cell wall protein (flocculin) involved in flocculation; binds mannose chains on the surface of other cells, confers floc-forming ability that is chymotrypsin resistant but heat labile; FLO5 has a paralog, FLO1, that arose from a segmental duplication	multigene family / close paralogs
1B-D1606	YHR215W	PHO12	One of three repressible acid phosphatases; glycoprotein that is transported to the cell surface by the secretory pathway; pregulated by phosphate starvation; PHO12 has a paralog, PHO11, that arose from a segmental duplication	multigene family / close paralogs
1B-D1606	YHR216W	IMD2	Inosine monophosphate dehydrogenase; catalyzes the rate-limiting step in GTP biosynthesis, expression is induced by mycophenolic acid resulting in resistance to the drug, expression is repressed by nutrient limitation; IMD2 has a paralog, YAR073W/YAR075W, that arose from a segmental duplication	multigene family / close paralogs
1B-D1606	YIL173W	VTH1	Putative membrane glycoprotein; has strong similarity to Vth2p and Pep1p/Vps10p; may be involved in vacuolar protein sorting	multigene family / close paralogs
1B-D1606	YIL172C	IMA3	Alpha-glucosidase; weak, but broad substrate specificity for alpha-1,4- and alpha-1,6-glucosides; member of IMA isomaltase family; not required for isomaltose utilization, but Ima3p overexpression allows the ima1 null mutant to grow on isomaltose; lower activitiy and thermostability in vitro than Ima2p despite sequence difference of only 3 amino acids; cleaves alpha-1,3 linkage of nigerose and tu…	multigene family / close paralogs
1B-D1606	YIL162W	SUC2	Invertase; sucrose hydrolyzing enzyme; a secreted, glycosylated form is regulated by glucose repression, and an intracellular, nonglycosylated enzyme is produced constitutively	multigene family / close paralogs
1B-D1606	YIL030C	SSM4	Ubiquitin-protein ligase involved in ER-associated protein degradation; located in the ER/nuclear envelope; ssm4 mutation suppresses mRNA instability caused by an rna14 mutation	Probably connected to chromosome IX disomy in part of the population
1B-D1606	YIL009C-A	EST3	Component of the telomerase holoenzyme; involved in telomere replication	adjacent to tRNA genes and Ty elements
1B-D1606	YIR039C	YPS6	Putative GPI-anchored aspartic protease; member of the yapsin family of proteases involved in cell wall growth and maintenance	multigene family / close paralogs
1B-D1606	YIR041W	PAU15	Protein of unknown function; member of the seripauperin multigene family encoded mainly in subtelomeric regions	multigene family / close paralogs
1B-D1606	YJL223C	PAU1	Member of the seripauperin multigene family; encoded mainly in subtelomeric regions; active during alcoholic fermentation; regulated by anaerobiosis, negatively regulated by oxygen; repressed by heme; identical to Pau14p	multigene family / close paralogs
1B-D1606	YJL222W	VTH2	Putative membrane glycoprotein; has strong similarity to Vth1p and Pep1p/Vps10p; may be involved in vacuolar protein sorting	multigene family / close paralogs
1B-D1606	YJL221C	IMA4	Alpha-glucosidase; weak, but broad substrate specificity for alpha-1,4- and alpha-1,6-glucosides; member of IMA isomaltase family; not required for isomaltose utilization, but Ima4p overexpression allows the ima1 null mutant to grow on isomaltose; identical to IMA3	multigene family / close paralogs
1B-D1606	YJL219W	HXT9	Putative hexose transporter that is nearly identical to Hxt11p; has similarity to major facilitator superfamily (MFS) transporters, expression of HXT9 is regulated by transcription factors Pdr1p and Pdr3p	multigene family / close paralogs
1B-D1606	YJL162C	JJJ2	Protein of unknown function; contains a J-domain, which is a region with homology to the E. coli DnaJ protein	multigene family / close paralogs
1B-D1606	YJL138C	TIF2	Translation initiation factor eIF4A; DEA(D/H)-box RNA helicase that couples ATPase activity to RNA binding and unwinding; forms a dumbbell structure of two compact domains connected by a linker; interacts with eIF4G; protein abundance increases in response to DNA replication stress; TIF2 has a paralog, TIF1, that arose from the whole genome duplication	multigene family / close paralogs
1B-D1606	YJL038C	LOH1	Protein involved in outer spore wall assembly; likely involved directly in dityrosine layer assembly; proposed role in maintenance of genome integrity; induced during sporulation; repressed during vegetative growth by Sum1p and Hst1p; sequence similar to adjacent ORF, IRC18/YJL037W, and the double mutant irc18 loh1 exhibits reduced dityrosine fluorescence relative to the single mutants	multigene family / close paralogs
1B-D1606	YJR008W	MHO1	Protein of unknown function; inhibits haploid invasive growth when overexpressed; synthetically lethal with phospholipase C (PLC1); expression induced by mild heat-stress on a non-fermentable carbon source, upon entry into stationary phase and upon nitrogen deprivation; repressed by inosine and choline in an Opi1p-dependent manner; highly conserved from bacteria to human; Memo, the human homolog,…	adjacent to TDH2
1B-D1606	YJR009C	TDH2	Glyceraldehyde-3-phosphate dehydrogenase (GAPDH), isozyme 2; involved in glycolysis and gluconeogenesis; tetramer that catalyzes reaction of glyceraldehyde-3-phosphate to 1,3 bis-phosphoglycerate; detected in cytoplasm and cell wall; protein abundance increases in response to DNA replication stress; GAPDH-derived antimicrobial peptides are active against a wide variety of wine-related yeasts and …	multigene family / close paralogs
1B-D1606	YJR155W	AAD10	Putative aryl-alcohol dehydrogenase; similar to P. chrysosporium aryl-alcohol dehydrogenase; mutational analysis has not yet revealed a physiological role; members of the AAD gene family comprise three pairs (AAD3 + AAD15, AAD6/AAD16 + AAD4, AAD10 + AAD14) whose two genes are more related to one another than to other members of the family	multigene family / close paralogs
1B-D1606	YJR156C	THI11	Protein involved in synthesis of the thiamine precursor HMP; member of a subtelomeric gene family including THI5, THI11, THI12, and THI13; hydroxymethylpyrimidine is also known as HMP	multigene family / close paralogs
1B-D1606	YJR158W	HXT16	Protein of unknown function with similarity to hexose transporters; expression is repressed by high levels of glucose	multigene family / close paralogs
1B-D1606	YJR161C	COS5	Protein of unknown function; member the DUP380 subfamily of conserved, often subtelomerically-encoded proteins	multigene family / close paralogs
1B-D1606	YKL224C	PAU16	Protein of unknown function; member of the seripauperin multigene family encoded mainly in subtelomeric regions	multigene family / close paralogs
1B-D1606	YKR059W	TIF1	Translation initiation factor eIF4A; DEA(D/H)-box RNA helicase that couples ATPase activity to RNA binding and unwinding; forms a dumbbell structure of two compact domains connected by a linker; interacts with eIF4G; protein abundance increases in response to DNA replication stress; TIF1 has a paralog, TIF2, that arose from the whole genome duplication	multigene family / close paralogs
1B-D1606	YLL064C	PAU18	Protein of unknown function; member of the seripauperin multigene family encoded mainly in subtelomeric regions; identical to Pau6p	multigene family / close paralogs
1B-D1606	YLL025W	PAU17	Protein of unknown function; member of the seripauperin multigene family encoded mainly in subtelomeric regions; YLL025W is not an essential gene	multigene family / close paralogs
1B-D1606	YLL024C	SSA2	ATP-binding protein; involved in protein folding and vacuolar import of proteins; member of heat shock protein 70 (HSP70) family; associated with the chaperonin-containing T-complex; present in the cytoplasm, vacuolar membrane and cell wall; 98%25 identical with paralog Ssa1p, but subtle differences between the two proteins provide functional specificity with respect to propagation of yeast %5BUR…	multigene family / close paralogs
1B-D1606	YLR154W-C	TAR1	Protein potentially involved in regulation of respiratory metabolism; located in the mitochondria; interacts genetically with RPO41 and physically with Coq5p; encoded within the 25S rRNA gene on the opposite strand	Inside rDNA repeats
1B-D1606	YLR155C	ASP3-1	Cell-wall L-asparaginase II involved in asparagine catabolism; expression induced during nitrogen starvation; ORF contains a short non-coding RNA that enhances expression of full-length gene; likely arose in via horizontal gene transfer from the wine yeast Wickerhamomyces anomalus or a close relative; reference strain S288C has four copies of ASP3; ASP3-1 has a paralog, ASP3-3, that arose from a …	multigene family / close paralogs
1B-D1606	YLR157C	ASP3-2	Cell-wall L-asparaginase II involved in asparagine catabolism; expression induced during nitrogen starvation; ORF contains a short non-coding RNA that enhances expression of full-length gene; likely arose in via horizontal gene transfer from the wine yeast Wickerhamomyces anomalus or a close relative; reference strain S288C has four copies of ASP3; ASP3-2 has a paralog, ASP3-4, that arose from a …	multigene family / close paralogs
1B-D1606	YLR158C	ASP3-3	Cell-wall L-asparaginase II involved in asparagine catabolism; expression induced during nitrogen starvation; ORF contains a short non-coding RNA that enhances expression of full-length gene; likely arose in via horizontal gene transfer from the wine yeast Wickerhamomyces anomalus or a close relative; reference strain S288C has four copies of ASP3; ASP3-3 has a paralog, ASP3-1, that arose from a …	multigene family / close paralogs
1B-D1606	YLR160C	ASP3-4	Cell-wall L-asparaginase II involved in asparagine catabolism; expression induced during nitrogen starvation; ORF contains a short non-coding RNA that enhances expression of full-length gene; likely arose in via horizontal gene transfer from the wine yeast Wickerhamomyces anomalus or a close relative; reference strain S288C has four copies of ASP3; ASP3-4 has a paralog, ASP3-2, that arose from a …	multigene family / close paralogs
1B-D1606	YLR247C	IRC20	E3 ubiquitin ligase and putative helicase; involved in synthesis-dependent strand annealing-mediated homologous recombination; ensures precise end-joining along with Srs2p in the Yku70p/Yku80p/Lig4p-dependent nonhomologous end joining (NHEJ) pathway; localizes to both the mitochondrion and the nucleus; contains a Snf2/Swi2 family ATPase/helicase and a RING finger domain; interacts with Cdc48p and…
1B-D1606	YLR432W	IMD3	Inosine monophosphate dehydrogenase; catalyzes the rate-limiting step in the de novo synthesis of GTP; member of a four-gene family in S. cerevisiae, constitutively expressed; IMD3 has a paralog, IMD4, that arose from the whole genome duplication	multigene family / close paralogs
1B-D1606	YLR433C	CNA1	Calcineurin A; one isoform (the other is Cmp2p) of the catalytic subunit of calcineurin, a Ca++/calmodulin-regulated protein phosphatase which regulates Crz1p (a stress-response transcription factor), the other calcineurin subunit is CNB1; regulates the function of Aly1p alpha-arrestin; CNA1 has a paralog, CMP2, that arose from the whole genome duplication	multigene family / close paralogs
1B-D1606	YLR461W	PAU4	Member of the seripauperin multigene family; encoded mainly in subtelomeric regions; active during alcoholic fermentation; regulated by anaerobiosis; negatively regulated by oxygen; repressed by heme	multigene family / close paralogs
1B-D1606	YLR466W	YRF1-4	Helicase encoded by the Y' element of subtelomeric regions; highly expressed in the mutants lacking the telomerase component TLC1; potentially phosphorylated by Cdc28p	multigene family / close paralogs
1B-D1606	YLR467W	YRF1-5	Helicase encoded by the Y' element of subtelomeric regions; highly expressed in the mutants lacking the telomerase component TLC1; potentially phosphorylated by Cdc28p	multigene family / close paralogs
1B-D1606	YML132W	COS3	Protein involved in salt resistance; interacts with sodium%3Ahydrogen antiporter Nha1p; member of the DUP380 subfamily of conserved, often subtelomerically-encoded proteins	multigene family / close paralogs
1B-D1606	YMR322C	SNO4	Possible chaperone and cysteine protease; required for transcriptional reprogramming during the diauxic shift and for survival in stationary phase; similar to bacterial Hsp31 and yeast Hsp31p, Hsp32p, and Hsp33p; DJ-1/ThiJ/PfpI superfamily member; predicted involvement in pyridoxine metabolism; induced by mild heat stress and copper deprivation	multigene family / close paralogs
1B-D1606	YMR323W	ERR3	Enolase, a phosphopyruvate hydratase; catalyzes the conversion of 2-phosphoglycerate to phosphoenolpyruvate; complements the growth defect of an ENO1 ENO2 double mutant in glucose	multigene family / close paralogs
1B-D1606	YMR325W	PAU19	Protein of unknown function; member of the seripauperin multigene family encoded mainly in subtelomeric regions	multigene family / close paralogs
1B-D1606	YNL339C	YRF1-6	Helicase encoded by the Y' element of subtelomeric regions; highly expressed in the mutants lacking the telomerase component TLC1; potentially phosphorylated by Cdc28p	multigene family / close paralogs
1B-D1606	YNL336W	COS1	Protein of unknown function; member of the DUP380 subfamily of conserved, often subtelomerically-encoded proteins	multigene family / close paralogs
1B-D1606	YNL334C	SNO2	Protein of unknown function; nearly identical to Sno3p; expression is induced before the diauxic shift and also in the absence of thiamin	multigene family / close paralogs
1B-D1606	YNL333W	SNZ2	Member of a stationary phase-induced gene family; transcription of SNZ2 is induced prior to diauxic shift, and also in the absence of thiamin in a Thi2p-dependent manner; forms a coregulated gene pair with SNO2; interacts with Thi11p	multigene family / close paralogs
1B-D1606	YNL332W	THI12	Protein involved in synthesis of the thiamine precursor HMP; member of a subtelomeric gene family including THI5, THI11, THI12, and THI13; hydroxymethylpyrimidine is also known as HMP	multigene family / close paralogs
1B-D1606	YNL331C	AAD14	Putative aryl-alcohol dehydrogenase; similar to P. chrysosporium aryl-alcohol dehydrogenase; mutational analysis has not yet revealed a physiological role; members of the AAD gene family comprise three pairs (AAD3 + AAD15, AAD6/AAD16 + AAD4, AAD10 + AAD14) whose two genes are more related to one another than to other members of the family	multigene family / close paralogs
1B-D1606	YNL209W	SSB2	Cytoplasmic ATPase that is a ribosome-associated molecular chaperone; functions with J-protein partner Zuo1p; may be involved in the folding of newly-synthesized polypeptide chains; member of the HSP70 family; SSB2 has a paralog, SSB1, that arose from the whole genome duplication	multigene family / close paralogs
1B-D1606	YNL096C	RPS7B	Protein component of the small (40S) ribosomal subunit; interacts with Kti11p; deletion causes hypersensitivity to zymocin; homologous to mammalian ribosomal protein S7, no bacterial homolog; RPS7B has a paralog, RPS7A, that arose from the whole genome duplication; protein abundance increases in response to DNA replication stress	multigene family / close paralogs
1B-D1606	YNR072W	HXT17	Hexose transporter; up-regulated in media containing raffinose and galactose at pH 7.7 versus pH 4.7, repressed by high levels of glucose; HXT17 has a paralog, HXT13, that arose from a segmental duplication	multigene family / close paralogs
1B-D1606	YNR076W	PAU6	Member of the seripauperin multigene family; encoded mainly in subtelomeric regions; active during alcoholic fermentation; regulated by anaerobiosis; negatively regulated by oxygen; repressed by heme; identical to Pau18p	multigene family / close paralogs
1B-D1606	YOL165C	AAD15	Putative aryl-alcohol dehydrogenase; similar to P. chrysosporium aryl-alcohol dehydrogenase; mutational analysis has not yet revealed a physiological role; AAD15 has a paralog, AAD3, that arose from a segmental duplication; members of the AAD gene family comprise three pairs (AAD3 + AAD15, AAD6/AAD16 + AAD4, AAD10 + AAD14) whose two genes are more related to one another than to other members of t…	multigene family / close paralogs
1B-D1606	YOL161C	PAU20	Protein of unknown function; member of the seripauperin multigene family encoded mainly in subtelomeric regions; expression induced by low temperature and also by anaerobic conditions; induced during alcoholic fermentation	multigene family / close paralogs
1B-D1606	YOL157C	IMA2	Isomaltase (alpha-1,6-glucosidase/alpha-methylglucosidase); preferred specificity for isomaltose, alpha-methylglucoside, and palatinose, but also exhibits alpha-1,2 glucosidase activity on sucrose and kojibiose, and can cleave the 1,3-alpha linkage of nigerose and turanose and the alpha-1,5 linkage of leucrose in vitro; not required for isomaltose utilization, but Ima2p overexpression allows the …	multigene family / close paralogs
1B-D1606	YOL156W	HXT11	Putative hexose transporter that is nearly identical to Hxt9p; has similarity to major facilitator superfamily (MFS) transporters and is involved in pleiotropic drug resistance	multigene family / close paralogs
1B-D1606	YOR388C	FDH1	NAD(+)-dependent formate dehydrogenase; may protect cells from exogenous formate	multigene family / close paralogs
1B-D1606	YOR390W	FEX1	Protein involved in fluoride export; nearly identical to FEX2, and deletion of both proteins results in a large increase in fluoride sensitivity compared with the single mutant; contains two FEX domains connected by a linker; part of a widespread family of conserved fluoride export proteins	multigene family / close paralogs
1B-D1606	YOR391C	HSP33	Possible chaperone and cysteine protease; required for transcriptional reprogramming during the diauxic shift and for survival in stationary phase; similar to E. coli Hsp31 and S. cerevisiae Hsp31p, Hsp32p, and Sno4p; member of the DJ-1/ThiJ/PfpI superfamily, which includes human DJ-1 involved in Parkinson's disease and cancer	multigene family / close paralogs
1B-D1606	YOR393W	ERR1	Protein of unknown function; has similarity to enolases	multigene family / close paralogs
1B-D1606	YOR394W	PAU21	Protein of unknown function; member of the seripauperin multigene family encoded mainly in subtelomeric regions; identical to Pau22p; encodes 2 proteins that are translated from 2 different start codons	multigene family / close paralogs
1B-D1606	YPL283C	YRF1-7	Helicase encoded by the Y' element of subtelomeric regions; highly expressed in the mutants lacking the telomerase component TLC1; potentially phosphorylated by Cdc28p	multigene family / close paralogs
1B-D1606	YPL282C	PAU22	Protein of unknown function; member of the seripauperin multigene family encoded mainly in subtelomeric regions; identical to Pau21p; encodes 2 proteins that are translated from 2 different start codons	multigene family / close paralogs
1B-D1606	YPL281C	ERR2	Enolase, a phosphopyruvate hydratase; catalyzes the conversion of 2-phosphoglycerate to phosphoenolpyruvate; complements the growth defect of an ENO1 ENO2 double mutant	multigene family / close paralogs
1B-D1606	YPL280W	HSP32	Possible chaperone and cysteine protease; required for transcriptional reprogramming during the diauxic shift and for survival in stationary phase; similar to E. coli Hsp31 and S. cerevisiae Hsp31p, Hsp33p, and Sno4p; member of the DJ-1/ThiJ/PfpI superfamily, which includes human DJ-1 involved in Parkinson's disease and cancer	multigene family / close paralogs
1B-D1606	YPL279C	FEX2	Protein involved in fluoride export; nearly identical to FEX1, and deletion of both proteins results in a large increase in fluoride sensitivity compared with the single mutant; contains two FEX domains connected by a linker; part of a widespread family of conserved fluoride export proteins	multigene family / close paralogs
1B-D1606	YPL274W	SAM3	High-affinity S-adenosylmethionine permease; required for utilization of S-adenosylmethionine as a sulfur source; has similarity to S-methylmethionine permease Mmp1p	multigene family / close paralogs
1B-D1606	YPL273W	SAM4	S-adenosylmethionine-homocysteine methyltransferase; functions along with Mht1p in the conversion of S-adenosylmethionine (AdoMet) to methionine to control the methionine/AdoMet ratio; SAM4 has a paralog, YMR321C, that arose from a single-locus duplication	multigene family / close paralogs
1B-D1606	YPR156C	TPO3	Polyamine transporter of the major facilitator superfamily; member of the 12-spanner drug%3AH(+) antiporter DHA1 family; specific for spermine; localizes to the plasma membrane; TPO3 has a paralog, TPO2, that arose from the whole genome duplication	multigene family / close paralogs
1B-D1606	YPR198W	SGE1	Plasma membrane multidrug transporter; member of the major facilitator superfamily; acts as an extrusion permease; partial multicopy suppressor of gal11 mutations	multigene family / close paralogs
1B-D1606	YPR199C	ARR1	Transcriptional activator of the basic leucine zipper (bZIP) family; required for transcription of genes involved in resistance to arsenic compounds	multigene family / close paralogs
1B-D1606	YPR200C	ARR2	Arsenate reductase required for arsenate resistance; converts arsenate to arsenite which can then be exported from cells by Arr3p	multigene family / close paralogs
1B-D1606	YPR201W	ARR3	Plasma membrane metalloid/H+ antiporter; transports arsenite and antimonite; required for resistance to arsenic compounds; transcription is activated by Arr1p in the presence of arsenite	multigene family / close paralogs
74-D694	YAL068C	PAU8	Protein of unknown function; member of the seripauperin multigene family encoded mainly in subtelomeric regions	multigene family / close paralogs
74-D694	YAL063C	FLO9	Lectin-like protein with similarity to Flo1p; thought to be expressed and involved in flocculation	multigene family / close paralogs
74-D694	YAL005C	SSA1	ATPase involved in protein folding and NLS-directed nuclear transport; member of HSP70 family; forms chaperone complex with Ydj1p; localized to nucleus, cytoplasm, and cell wall; 98%25 identical with paralog Ssa2p, but subtle differences between the two proteins provide functional specificity with respect to propagation of yeast %5BURE3%5D prions and vacuolar-mediated degradations of gluconeogene…	multigene family / close paralogs
74-D694	YAR020C	PAU7	Member of the seripauperin multigene family; active during alcoholic fermentation, regulated by anaerobiosis, inhibited by oxygen, repressed by heme	multigene family / close paralogs
74-D694	YAR050W	FLO1	Lectin-like protein involved in flocculation; cell wall protein that binds mannose chains on the surface of other cells, confers floc-forming ability that is chymotrypsin sensitive and heat resistant; FLO1 has a paralog, FLO5, that arose from a segmental duplication	multigene family / close paralogs
74-D694	YAR071W	PHO11	One of three repressible acid phosphatases; glycoprotein that is transported to the cell surface by the secretory pathway; induced by phosphate starvation and coordinately regulated by PHO4 and PHO2; PHO11 has a paralog, PHO12, that arose from a segmental duplication	multigene family / close paralogs
74-D694	YBL108C-A	PAU9	Protein of unknown function; member of the seripauperin multigene family encoded mainly in subtelomeric regions	multigene family / close paralogs
74-D694	YBR299W	MAL32	Maltase (alpha-D-glucosidase); inducible protein involved in maltose catabolism; encoded in the MAL3 complex locus; functional in genomic reference strain S288C; hydrolyzes the disaccharides maltose, turanose, maltotriose, and sucrose	multigene family / close paralogs
74-D694	YBR301W	PAU24	Cell wall mannoprotein; has similarity to Tir1p, Tir2p, Tir3p, and Tir4p; member of the seripauperin multigene family encoded mainly in subtelomeric regions; expressed under anaerobic conditions, completely repressed during aerobic growth	multigene family / close paralogs
74-D694	YBR302C	COS2	Protein of unknown function; member of the DUP380 subfamily of conserved, often subtelomerically-encoded proteins	multigene family / close paralogs
74-D694	YCL067C	HMLALPHA2	Silenced copy of ALPHA2 at HML; homeobox-domain protein that associates with Mcm1p in haploid cells to repress a-specific gene expression and interacts with a1p in diploid cells to repress haploid-specific gene expression	Probably due to reads originating from the MATA2 gene
74-D694	YCR019W	MAK32	Protein necessary for stability of L-A dsRNA-containing particles	adjacent to tRNA genes and Ty elements
74-D694	YCR020C	PET18	Protein of unknown function; has weak similarity to proteins involved in thiamin metabolism; expression is induced in the absence of thiamin	Adjacent to a MAK31 and MAK32
74-D694	YCR020C-A	MAK31	Non-catalytic subunit of N-terminal acetyltransferase of the NatC type; required for replication of dsRNA virus; member of the Sm protein family	multigene family / close paralogs
74-D694	YCR020W-B	HTL1	Component of the RSC chromatin remodeling complex; RSC functions in transcriptional regulation and elongation, chromosome stability, and establishing sister chromatid cohesion; involved in telomere maintenance
74-D694	YCR021C	HSP30	Negative regulator of the H(+)-ATPase Pma1p; stress-responsive protein; hydrophobic plasma membrane localized; induced by heat shock, ethanol treatment, weak organic acid, glucose limitation, and entry into stationary phase
74-D694	YCR023C		Vacuolar membrane protein of unknown function; member of the multidrug resistance family; YCR023C is not an essential gene	multigene family / close paralogs
74-D694	YCR024C	SLM5	Mitochondrial asparaginyl-tRNA synthetase
74-D694	YCR024C-A	PMP1	Regulatory subunit for the plasma membrane H(+)-ATPase Pma1p; small single-membrane span proteolipid; forms unique helix and positively charged cytoplasmic domain that is able to specifically segregate phosphatidylserines; PMP1 has a paralog, PMP2, that arose from the whole genome duplication	multigene family / close paralogs
74-D694	YCR026C	NPP1	Nucleotide pyrophosphatase/phosphodiesterase; mediates extracellular nucleotide phosphate hydrolysis along with Npp2p and Pho5p; activity and expression enhanced during conditions of phosphate starvation; involved in spore wall assembly; NPP1 has a paralog, NPP2, that arose from the whole genome duplication, and an npp1 npp2 double mutant exhibits reduced dityrosine fluorescence relative to the s…	multigene family / close paralogs
74-D694	YCR027C	RHB1	Putative Rheb-related GTPase; involved in regulating canavanine resistance and arginine uptake; member of the Ras superfamily of G-proteins	multigene family / close paralogs
74-D694	YCR038C	BUD5	GTP/GDP exchange factor for Rsr1p (Bud1p); required for both axial and bipolar budding patterns; mutants exhibit random budding in all cell types	Overlaps with the MAT locus
74-D694	YCR039C	MATALPHA2	Homeobox-domain protein; with Mcm1p, represses a-specific genes in haploids; acts with A1p to repress transcription of haploid-specific genes in diploids; one of two genes encoded by the MATalpha mating type cassette	Probably due to reads originating from the MATA2 gene
74-D694	YCR096C	HMRA2	Silenced copy of a2 at HMR; similarity to Alpha2p; required along with a1p for inhibiting expression of the HO endonuclease in a/alpha HO/HO diploid cells with an active mating-type interconversion system	Two copies, in the mating locus and in the silent cassette
74-D694	YCR097W	HMRA1	Silenced copy of a1 at HMR; homeobox corepressor that interacts with Alpha2p to repress haploid-specific gene transcription in diploid cells	Two copies, in the mating locus and in the silent cassette
74-D694	YCR104W	PAU3	Member of the seripauperin multigene family; encoded mainly in subtelomeric region; active during alcoholic fermentation; regulated by anaerobiosis; negatively regulated by oxygen; repressed by heme	multigene family / close paralogs
74-D694	YDL248W	COS7	Protein of unknown function; member of the DUP380 subfamily of conserved, often subtelomerically-encoded proteins; the authentic, non-tagged protein is detected in highly purified mitochondria in high-throughput studies	multigene family / close paralogs
74-D694	YDL247W	MPH2	Alpha-glucoside permease; transports maltose, maltotriose, alpha-methylglucoside, and turanose; identical to Mph3p; encoded in a subtelomeric position in a region likely to have undergone duplication	multigene family / close paralogs
74-D694	YDL245C	HXT15	Protein of unknown function with similarity to hexose transporters; expression is induced by low levels of glucose and repressed by high levels of glucose	multigene family / close paralogs
74-D694	YDL244W	THI13	Protein involved in synthesis of the thiamine precursor HMP; member of a subtelomeric gene family including THI5, THI11, THI12, and THI13; hydroxymethylpyrimidine is also known as HMP	multigene family / close paralogs
74-D694	YDL243C	AAD4	Putative aryl-alcohol dehydrogenase; involved in oxidative stress response; similar to P. chrysosporium aryl-alcohol dehydrogenase; expression induced in cells treated with the mycotoxin patulin; members of the AAD gene family comprise three pairs (AAD3 + AAD15, AAD6/AAD16 + AAD4, AAD10 + AAD14) whose two genes are more related to one another than to other members of the family	multigene family / close paralogs
74-D694	YDL229W	SSB1	Cytoplasmic ATPase that is a ribosome-associated molecular chaperone; functions with J-protein partner Zuo1p; may be involved in folding of newly-made polypeptide chains; member of the HSP70 family; interacts with phosphatase subunit Reg1p; SSB1 has a paralog, SSB2, that arose from the whole genome duplication	multigene family / close paralogs
74-D694	YDR038C	ENA5	Protein with similarity to P-type ATPase sodium pumps; member of the Na+ efflux ATPase family	multigene family / close paralogs
74-D694	YDR039C	ENA2	P-type ATPase sodium pump; involved in Na+ efflux to allow salt tolerance; likely not involved in Li+ efflux	multigene family / close paralogs
74-D694	YDR040C	ENA1	P-type ATPase sodium pump; involved in Na+ and Li+ efflux to allow salt tolerance	multigene family / close paralogs
74-D694	YDR058C	TGL2	Triacylglycerol lipase that is localized to the mitochondria; has lipolytic activity towards triacylglycerols and diacylglycerols when expressed in E. coli	adjacent to tRNA genes and UBC5
74-D694	YDR059C	UBC5	Ubiquitin-conjugating enzyme; mediates selective degradation of short-lived, abnormal, or excess proteins, including histone H3; central component of the cellular stress response; expression is heat inducible; protein abundance increases in response to DNA replication stress; UBC5 has a paralog, UBC4, that arose from the whole genome duplication	multigene family / close paralogs
74-D694	YDR342C	HXT7	High-affinity glucose transporter; member of the major facilitator superfamily, nearly identical to Hxt6p, expressed at high basal levels relative to other HXTs, expression repressed by high glucose levels; HXT7 has a paralog, HXT4, that arose from the whole genome duplication	multigene family / close paralogs
74-D694	YDR343C	HXT6	High-affinity glucose transporter; member of the major facilitator superfamily, nearly identical to Hxt7p, expressed at high basal levels relative to other HXTs, repression of expression by high glucose requires SNF3; HXT6 has a paralog, HXT1, that arose from the whole genome duplication	multigene family / close paralogs
74-D694	YDR345C	HXT3	Low affinity glucose transporter of the major facilitator superfamily; expression is induced in low or high glucose conditions; HXT3 has a paralog, HXT5, that arose from the whole genome duplication	multigene family / close paralogs
74-D694	YDR385W	EFT2	Elongation factor 2 (EF-2), also encoded by EFT1; catalyzes ribosomal translocation during protein synthesis; contains diphthamide, the unique posttranslationally modified histidine residue specifically ADP-ribosylated by diphtheria toxin; EFT2 has a paralog, EFT1, that arose from the whole genome duplication	multigene family / close paralogs
74-D694	YDR542W	PAU10	Protein of unknown function; member of the seripauperin multigene family encoded mainly in subtelomeric regions	multigene family / close paralogs
74-D694	YDR545W	YRF1-1	Helicase encoded by the Y' element of subtelomeric regions; highly expressed in the mutants lacking the telomerase component TLC1; potentially phosphorylated by Cdc28p	multigene family / close paralogs
74-D694	YEL069C	HXT13	Hexose transporter; induced in the presence of non-fermentable carbon sources, induced by low levels of glucose, repressed by high levels of glucose; HXT13 has a paralog, HXT17, that arose from a segmental duplication	multigene family / close paralogs
74-D694	YEL049W	PAU2	Member of the seripauperin multigene family; encoded mainly in subtelomeric region; active during alcoholic fermentation; regulated by anaerobiosis; negatively regulated by oxygen; repressed by heme	multigene family / close paralogs
74-D694	YEL048C	TCA17	Component of transport protein particle (TRAPP) complex II; TRAPPII is a multimeric guanine nucleotide-exchange factor for the GTPase Ypt1p, regulating intra-Golgi and endosome-Golgi traffic; promotes association of TRAPPII-specific subunits with the TRAPP core complex; sedlin related; human Sedlin mutations cause SEDT, a skeletal disorder	adjacent to PAU2
74-D694	YER133W	GLC7	Type 1 serine/threonine protein phosphatase catalytic subunit; cleavage and polyadenylation factor (CPF) component; involved in various processes including glycogen metabolism, sporulation, mitosis; accumulates at mating projections by interaction with Afr1p; interacts with many regulatory subunits; involved in regulation of the nucleocytoplasmic shuttling of Hxk2p; import into nucleus is inhibit…	Adjacent to a Ty element
74-D694	YER134C	Ontology_term=GO:0003993,GO:0005634,GO:0005737,GO:0008150,GO:0030946	Magnesium-dependent acid phosphatase; member of the haloacid dehalogenase superfamily; non-essential gene	multigene family / close paralogs
74-D694	YER136W	GDI1	GDP dissociation inhibitor; regulates vesicle traffic in secretory pathways by regulating the dissociation of GDP from the Sec4/Ypt/rab family of GTP binding proteins	multigene family / close paralogs
74-D694	YER139C	RTR1	CTD phosphatase; dephosphorylates S5-P in the C-terminal domain of Rpo21p; has a cysteine-rich motif required for function and conserved in eukaryotes; shuttles between the nucleus and cytoplasm; RTR1 has a paralog, RTR2, that arose from the whole genome duplication	multigene family / close paralogs
74-D694	YER190W	YRF1-2	Helicase encoded by the Y' element of subtelomeric regions; highly expressed in the mutants lacking the telomerase component TLC1; potentially phosphorylated by Cdc28p; induced by treatment with 8-methoxypsoralen and UVA irradiation	multigene family / close paralogs
74-D694	YFL062W	COS4	Protein of unknown function; member of the DUP380 subfamily of conserved, often subtelomerically-encoded proteins	multigene family / close paralogs
74-D694	YFL060C	SNO3	Protein of unknown function; nearly identical to Sno2p; expression is induced before the diauxic shift and also in the absence of thiamin	multigene family / close paralogs
74-D694	YFL059W	SNZ3	Member of a stationary phase-induced gene family; expressed in the presence of galactose; transcription of SNZ3 is induced prior to diauxic shift, and also in the absence of thiamin in a Thi2p-dependent manner; forms a coregulated gene pair with SNO3	multigene family / close paralogs
74-D694	YFL058W	THI5	Protein involved in synthesis of the thiamine precursor HMP; member of a subtelomeric gene family including THI5, THI11, THI12, and THI13; hydroxymethylpyrimidine is also known as HMP	multigene family / close paralogs
74-D694	YFL057C	AAD16	Putative aryl alcohol dehydrogenase; similar to Phanerochaete chrysosporium aryl alcohol dehydrogenase; ORFs AAD6/YFL056C and AAD16/YFL057C are displaced from one another by -1 frameshift; members of the AAD gene family comprise three pairs (AAD3 + AAD15, AAD6/AAD16 + AAD4, AAD10 + AAD14) whose two genes are more related to one another than to other members of the family	multigene family / close paralogs
74-D694	YFL020C	PAU5	Member of the seripauperin multigene family; encoded mainly in subtelomeric regions; induced during alcoholic fermentation; induced by low temperature and also by anaerobic conditions; negatively regulated by oxygen and repressed by heme	multigene family / close paralogs
74-D694	YFL003C	MSH4	Protein involved in meiotic recombination; required for normal levels of crossing over, colocalizes with Zip2p to discrete foci on meiotic chromosomes, has homology to bacterial MutS protein	adjacent to tRNA genes and Ty elements
74-D694	YGL050W	TYW3	tRNA methyltransferase required for synthesis of wybutosine; a modified guanosine found at the 3'-position adjacent to the anticodon of phenylalanine tRNA which supports reading frame maintenance by stabilizing codon-anticodon interactions	multigene family / close paralogs
74-D694	YGR029W	ERV1	Flavin-linked sulfhydryl oxidase of the mitochondrial IMS; N-terminus is an intrinsically disordered domain that in the cytosol helps target Erv1p to mitochondria, and in the intermembrane space oxidizes Mia40p as part of a disulfide relay system that promotes intermembrane space retention of imported proteins; functional ortholog of human GFER (ALR)	multigene family / close paralogs
74-D694	YGR030C	POP6	Subunit of both RNase MRP and nuclear RNase P; forms a soluble heterodimer with Pop7p that binds P3 domain of RNase MRP and RNase P RNAs; RNase MRP cleaves pre-rRNA, while nuclear RNase P cleaves tRNA precursors to generate mature 5' ends and facilitates turnover of nuclear RNAs; relocalizes to the cytosol in response to hypoxia	Adjacent to a tRNA gene
74-D694	YGR031W	IMO32	Conserved mitochondrial protein of unknown function; processed by both mitochondrial processing peptidase and mitochondrial octapeptidyl aminopeptidase; gene contains the nested antisense gene NAG1
74-D694	YGR031C-A	NAG1	Protein involved in yeast cell wall biogenesis; localizes to the cell periphery; production of Nag1p is dependent upon the presence of Slt2p and Rlm1p; gene is nested within and antisense to IMO32
74-D694	YGR032W	GSC2	Catalytic subunit of 1,3-beta-glucan synthase; involved in formation of the inner layer of the spore wall; activity positively regulated by Rho1p and negatively by Smk1p; GSC2 has a paralog, FKS1, that arose from the whole genome duplication	multigene family / close paralogs
74-D694	YGR033C	TIM21	Nonessential component of the TIM23 complex; interacts with the Translocase of the Outer Mitochondrial membrane (TOM complex) and with respiratory enzymes; may regulate the Translocase of the Inner Mitochondrial membrane (TIM23 complex) activity
74-D694	YGR034W	RPL26B	Ribosomal 60S subunit protein L26B; binds to 5.8S rRNA; non-essential even when paralog is also deleted; deletion has minimal affections on ribosome biosynthesis; homologous to mammalian ribosomal protein L26 and bacterial L24; RPL26B has a paralog, RPL26A, that arose from the whole genome duplication	multigene family / close paralogs
74-D694	YGR036C	CAX4	Dolichyl pyrophosphate (Dol-P-P) phosphatase; has a luminally oriented active site in the ER; cleaves the anhydride linkage in Dol-P-P; required for Dol-P-P-linked oligosaccharide intermediate synthesis and protein N-glycosylation
74-D694	YGR037C	ACB1	Acyl-CoA-binding protein; transports newly synthesized acyl-CoA esters from fatty acid synthetase (Fas1p-Fas2p) to acyl-CoA-consuming processes; subject to starvation-induced, Grh1p-mediated unconventional secretion; protein abundance increases in response to DNA replication stress	Adjacent to ORM1
74-D694	YGR038W	ORM1	Protein that mediates sphingolipid homeostasis; evolutionarily conserved, required for resistance to agents that induce unfolded protein response; Orm1p and Orm2p together control membrane biogenesis by coordinating lipid homeostasis with protein quality control; ORM1 has a paralog, ORM2, that arose from the whole genome duplication	multigene family / close paralogs
74-D694	YGR138C	TPO2	Polyamine transporter of the major facilitator superfamily; member of the 12-spanner drug%3AH(+) antiporter DHA1 family; specific for spermine; localizes to the plasma membrane; transcription of TPO2 is regulated by Haa1p; TPO2 has a paralog, TPO3, that arose from the whole genome duplication	multigene family / close paralogs
74-D694	YGR192C	TDH3	Glyceraldehyde-3-phosphate dehydrogenase (GAPDH), isozyme 3; involved in glycolysis and gluconeogenesis; tetramer that catalyzes the reaction of glyceraldehyde-3-phosphate to 1,3 bis-phosphoglycerate; detected in the cytoplasm and cell wall; GAPDH-derived antimicrobial peptides secreted by S. cerevisiae are active against a wide variety of wine-related yeasts and bateria; TDH3 has a paralog, TDH2…	multigene family / close paralogs
74-D694	YGR254W	ENO1	Enolase I, a phosphopyruvate hydratase; catalyzes conversion of 2-phosphoglycerate to phosphoenolpyruvate during glycolysis and the reverse reaction during gluconeogenesis; expression repressed in response to glucose; protein abundance increases in response to DNA replication stress; N-terminally propionylated in vivo; ENO1 has a paralog, ENO2, that arose from the whole genome duplication	multigene family / close paralogs
74-D694	YGR287C	IMA1	Major isomaltase (alpha-1,6-glucosidase/alpha-methylglucosidase); required for isomaltose utilization; preferred specificity for isomaltose, alpha-methylglucoside, and palatinose, but also exhibits alpha-1,2 glucosidase activity on sucrose and kojibiose, and can cleave the 1,3-alpha linkage of nigerose and turanose and the alpha-1,5 linkage of leucrose in vitro; member of the IMA isomaltase family	multigene family / close paralogs
74-D694	YGR292W	MAL12	Maltase (alpha-D-glucosidase); inducible protein involved in maltose catabolism; encoded in the MAL1 complex locus; hydrolyzes the disaccharides maltose, turanose, maltotriose, and sucrose	multigene family / close paralogs
74-D694	YGR294W	PAU12	Protein of unknown function; member of the seripauperin multigene family encoded mainly in subtelomeric regions	multigene family / close paralogs
74-D694	YGR295C	COS6	Protein of unknown function; member of the DUP380 subfamily of conserved, often subtelomerically-encoded proteins	multigene family / close paralogs
74-D694	YGR296W	YRF1-3	Helicase encoded by the Y' element of subtelomeric regions; highly expressed in the mutants lacking the telomerase component TLC1; potentially phosphorylated by Cdc28p	multigene family / close paralogs
74-D694	YHL048W	COS8	Nuclear membrane protein; member of the DUP380 subfamily of conserved, often subtelomerically-encoded proteins; regulation suggests a potential role in the unfolded protein response	multigene family / close paralogs
74-D694	YHL046C	PAU13	Protein of unknown function; member of the seripauperin multigene family encoded mainly in subtelomeric regions; expression is induced after ethanol shock	multigene family / close paralogs
74-D694	YHR014W	SPO13	Meiotic regulator; involved in maintaining sister chromatid cohesion during meiosis I as well as promoting proper attachment of kinetochores to the spindle during meiosis I and meiosis II; anaphase-promoting complex (APC) substrate that is degraded during anaphase I; expressed only in meiotic cells	adjacent to tRNA genes and Ty elements
74-D694	YHR015W	MIP6	Putative RNA-binding protein; interacts with Mex67p, which is a component of the nuclear pore involved in nuclear mRNA export; MIP6 has a paralog, PES4, that arose from the whole genome duplication	multigene family / close paralogs
74-D694	YHR053C	CUP1-1	Metallothionein; binds copper and mediates resistance to high concentrations of copper and cadmium; locus is variably amplified in different strains, with two copies, CUP1-1 and CUP1-2, in the genomic sequence reference strain S288C; CUP1-1 has a paralog, CUP1-2, that arose from a segmental duplication	multigene family / close paralogs
74-D694	YHR055C	CUP1-2	Metallothionein; binds copper and mediates resistance to high concentrations of copper and cadmium; locus is variably amplified in different strains, with two copies, CUP1-1 and CUP1-2, in the genomic sequence reference strain S288C; CUP1-2 has a paralog, CUP1-1, that arose from a segmental duplication	multigene family / close paralogs
74-D694	YHR056C	RSC30	Component of the RSC chromatin remodeling complex; non-essential gene required for regulation of ribosomal protein genes and the cell wall/stress response; null mutants are osmosensitive; RSC30 has a paralog, RSC3, that arose from the whole genome duplication	multigene family / close paralogs
74-D694	YHR211W	FLO5	Lectin-like cell wall protein (flocculin) involved in flocculation; binds mannose chains on the surface of other cells, confers floc-forming ability that is chymotrypsin resistant but heat labile; FLO5 has a paralog, FLO1, that arose from a segmental duplication	multigene family / close paralogs
74-D694	YHR215W	PHO12	One of three repressible acid phosphatases; glycoprotein that is transported to the cell surface by the secretory pathway; pregulated by phosphate starvation; PHO12 has a paralog, PHO11, that arose from a segmental duplication	multigene family / close paralogs
74-D694	YHR216W	IMD2	Inosine monophosphate dehydrogenase; catalyzes the rate-limiting step in GTP biosynthesis, expression is induced by mycophenolic acid resulting in resistance to the drug, expression is repressed by nutrient limitation; IMD2 has a paralog, YAR073W/YAR075W, that arose from a segmental duplication	multigene family / close paralogs
74-D694	YIL173W	VTH1	Putative membrane glycoprotein; has strong similarity to Vth2p and Pep1p/Vps10p; may be involved in vacuolar protein sorting	multigene family / close paralogs
74-D694	YIL172C	IMA3	Alpha-glucosidase; weak, but broad substrate specificity for alpha-1,4- and alpha-1,6-glucosides; member of IMA isomaltase family; not required for isomaltose utilization, but Ima3p overexpression allows the ima1 null mutant to grow on isomaltose; lower activitiy and thermostability in vitro than Ima2p despite sequence difference of only 3 amino acids; cleaves alpha-1,3 linkage of nigerose and tu…	multigene family / close paralogs
74-D694	YIR039C	YPS6	Putative GPI-anchored aspartic protease; member of the yapsin family of proteases involved in cell wall growth and maintenance	multigene family / close paralogs
74-D694	YIR041W	PAU15	Protein of unknown function; member of the seripauperin multigene family encoded mainly in subtelomeric regions	multigene family / close paralogs
74-D694	YJL223C	PAU1	Member of the seripauperin multigene family; encoded mainly in subtelomeric regions; active during alcoholic fermentation; regulated by anaerobiosis, negatively regulated by oxygen; repressed by heme; identical to Pau14p	multigene family / close paralogs
74-D694	YJL222W	VTH2	Putative membrane glycoprotein; has strong similarity to Vth1p and Pep1p/Vps10p; may be involved in vacuolar protein sorting	multigene family / close paralogs
74-D694	YJL221C	IMA4	Alpha-glucosidase; weak, but broad substrate specificity for alpha-1,4- and alpha-1,6-glucosides; member of IMA isomaltase family; not required for isomaltose utilization, but Ima4p overexpression allows the ima1 null mutant to grow on isomaltose; identical to IMA3	multigene family / close paralogs
74-D694	YJL219W	HXT9	Putative hexose transporter that is nearly identical to Hxt11p; has similarity to major facilitator superfamily (MFS) transporters, expression of HXT9 is regulated by transcription factors Pdr1p and Pdr3p	multigene family / close paralogs
74-D694	YJL214W	HXT8	Protein of unknown function with similarity to hexose transporters; expression is induced by low levels of glucose and repressed by high levels of glucose	multigene family / close paralogs
74-D694	YJL138C	TIF2	Translation initiation factor eIF4A; DEA(D/H)-box RNA helicase that couples ATPase activity to RNA binding and unwinding; forms a dumbbell structure of two compact domains connected by a linker; interacts with eIF4G; protein abundance increases in response to DNA replication stress; TIF2 has a paralog, TIF1, that arose from the whole genome duplication	multigene family / close paralogs
74-D694	YJL052W	TDH1	Glyceraldehyde-3-phosphate dehydrogenase (GAPDH), isozyme 1; involved in glycolysis and gluconeogenesis; tetramer that catalyzes the reaction of glyceraldehyde-3-phosphate to 1,3 bis-phosphoglycerate; detected in the cytoplasm and cell wall; protein abundance increases in response to DNA replication stress; GAPDH-derived antimicrobial peptides secreted by S. cerevisiae are active against a wide v…	multigene family / close paralogs
74-D694	YJL038C	LOH1	Protein involved in outer spore wall assembly; likely involved directly in dityrosine layer assembly; proposed role in maintenance of genome integrity; induced during sporulation; repressed during vegetative growth by Sum1p and Hst1p; sequence similar to adjacent ORF, IRC18/YJL037W, and the double mutant irc18 loh1 exhibits reduced dityrosine fluorescence relative to the single mutants	multigene family / close paralogs
74-D694	YJR008W	MHO1	Protein of unknown function; inhibits haploid invasive growth when overexpressed; synthetically lethal with phospholipase C (PLC1); expression induced by mild heat-stress on a non-fermentable carbon source, upon entry into stationary phase and upon nitrogen deprivation; repressed by inosine and choline in an Opi1p-dependent manner; highly conserved from bacteria to human; Memo, the human homolog,…	adjacent to TDH2
74-D694	YJR009C	TDH2	Glyceraldehyde-3-phosphate dehydrogenase (GAPDH), isozyme 2; involved in glycolysis and gluconeogenesis; tetramer that catalyzes reaction of glyceraldehyde-3-phosphate to 1,3 bis-phosphoglycerate; detected in cytoplasm and cell wall; protein abundance increases in response to DNA replication stress; GAPDH-derived antimicrobial peptides are active against a wide variety of wine-related yeasts and …	multigene family / close paralogs
74-D694	YJR155W	AAD10	Putative aryl-alcohol dehydrogenase; similar to P. chrysosporium aryl-alcohol dehydrogenase; mutational analysis has not yet revealed a physiological role; members of the AAD gene family comprise three pairs (AAD3 + AAD15, AAD6/AAD16 + AAD4, AAD10 + AAD14) whose two genes are more related to one another than to other members of the family	multigene family / close paralogs
74-D694	YJR156C	THI11	Protein involved in synthesis of the thiamine precursor HMP; member of a subtelomeric gene family including THI5, THI11, THI12, and THI13; hydroxymethylpyrimidine is also known as HMP	multigene family / close paralogs
74-D694	YJR158W	HXT16	Protein of unknown function with similarity to hexose transporters; expression is repressed by high levels of glucose	multigene family / close paralogs
74-D694	YJR159W	SOR1	Sorbitol dehydrogenase; expression is induced in the presence of sorbitol or xylose	Adjacent to MPH3
74-D694	YJR160C	MPH3	Alpha-glucoside permease; transports maltose, maltotriose, alpha-methylglucoside, and turanose; identical to Mph2p; encoded in a subtelomeric position in a region likely to have undergone duplication	multigene family / close paralogs
74-D694	YJR161C	COS5	Protein of unknown function; member the DUP380 subfamily of conserved, often subtelomerically-encoded proteins	multigene family / close paralogs
74-D694	YKL224C	PAU16	Protein of unknown function; member of the seripauperin multigene family encoded mainly in subtelomeric regions	multigene family / close paralogs
74-D694	YKR059W	TIF1	Translation initiation factor eIF4A; DEA(D/H)-box RNA helicase that couples ATPase activity to RNA binding and unwinding; forms a dumbbell structure of two compact domains connected by a linker; interacts with eIF4G; protein abundance increases in response to DNA replication stress; TIF1 has a paralog, TIF2, that arose from the whole genome duplication	multigene family / close paralogs
74-D694	YLL064C	PAU18	Protein of unknown function; member of the seripauperin multigene family encoded mainly in subtelomeric regions; identical to Pau6p	multigene family / close paralogs
74-D694	YLL024C	SSA2	ATP-binding protein; involved in protein folding and vacuolar import of proteins; member of heat shock protein 70 (HSP70) family; associated with the chaperonin-containing T-complex; present in the cytoplasm, vacuolar membrane and cell wall; 98%25 identical with paralog Ssa1p, but subtle differences between the two proteins provide functional specificity with respect to propagation of yeast %5BUR…	multigene family / close paralogs
74-D694	YLR154W-C	TAR1	Protein potentially involved in regulation of respiratory metabolism; located in the mitochondria; interacts genetically with RPO41 and physically with Coq5p; encoded within the 25S rRNA gene on the opposite strand	Inside rDNA repeats
74-D694	YLR155C	ASP3-1	Cell-wall L-asparaginase II involved in asparagine catabolism; expression induced during nitrogen starvation; ORF contains a short non-coding RNA that enhances expression of full-length gene; likely arose in via horizontal gene transfer from the wine yeast Wickerhamomyces anomalus or a close relative; reference strain S288C has four copies of ASP3; ASP3-1 has a paralog, ASP3-3, that arose from a …	multigene family / close paralogs
74-D694	YLR158C	ASP3-3	Cell-wall L-asparaginase II involved in asparagine catabolism; expression induced during nitrogen starvation; ORF contains a short non-coding RNA that enhances expression of full-length gene; likely arose in via horizontal gene transfer from the wine yeast Wickerhamomyces anomalus or a close relative; reference strain S288C has four copies of ASP3; ASP3-3 has a paralog, ASP3-1, that arose from a …	multigene family / close paralogs
74-D694	YLR160C	ASP3-4	Cell-wall L-asparaginase II involved in asparagine catabolism; expression induced during nitrogen starvation; ORF contains a short non-coding RNA that enhances expression of full-length gene; likely arose in via horizontal gene transfer from the wine yeast Wickerhamomyces anomalus or a close relative; reference strain S288C has four copies of ASP3; ASP3-4 has a paralog, ASP3-2, that arose from a …	multigene family / close paralogs
74-D694	YLR432W	IMD3	Inosine monophosphate dehydrogenase; catalyzes the rate-limiting step in the de novo synthesis of GTP; member of a four-gene family in S. cerevisiae, constitutively expressed; IMD3 has a paralog, IMD4, that arose from the whole genome duplication	multigene family / close paralogs
74-D694	YLR433C	CNA1	Calcineurin A; one isoform (the other is Cmp2p) of the catalytic subunit of calcineurin, a Ca++/calmodulin-regulated protein phosphatase which regulates Crz1p (a stress-response transcription factor), the other calcineurin subunit is CNB1; regulates the function of Aly1p alpha-arrestin; CNA1 has a paralog, CMP2, that arose from the whole genome duplication	multigene family / close paralogs
74-D694	YLR461W	PAU4	Member of the seripauperin multigene family; encoded mainly in subtelomeric regions; active during alcoholic fermentation; regulated by anaerobiosis; negatively regulated by oxygen; repressed by heme	multigene family / close paralogs
74-D694	YLR466W	YRF1-4	Helicase encoded by the Y' element of subtelomeric regions; highly expressed in the mutants lacking the telomerase component TLC1; potentially phosphorylated by Cdc28p	multigene family / close paralogs
74-D694	YLR467W	YRF1-5	Helicase encoded by the Y' element of subtelomeric regions; highly expressed in the mutants lacking the telomerase component TLC1; potentially phosphorylated by Cdc28p	multigene family / close paralogs
74-D694	YML132W	COS3	Protein involved in salt resistance; interacts with sodium%3Ahydrogen antiporter Nha1p; member of the DUP380 subfamily of conserved, often subtelomerically-encoded proteins	multigene family / close paralogs
74-D694	YMR322C	SNO4	Possible chaperone and cysteine protease; required for transcriptional reprogramming during the diauxic shift and for survival in stationary phase; similar to bacterial Hsp31 and yeast Hsp31p, Hsp32p, and Hsp33p; DJ-1/ThiJ/PfpI superfamily member; predicted involvement in pyridoxine metabolism; induced by mild heat stress and copper deprivation	multigene family / close paralogs
74-D694	YMR323W	ERR3	Enolase, a phosphopyruvate hydratase; catalyzes the conversion of 2-phosphoglycerate to phosphoenolpyruvate; complements the growth defect of an ENO1 ENO2 double mutant in glucose	multigene family / close paralogs
74-D694	YMR325W	PAU19	Protein of unknown function; member of the seripauperin multigene family encoded mainly in subtelomeric regions	multigene family / close paralogs
74-D694	YNL339C	YRF1-6	Helicase encoded by the Y' element of subtelomeric regions; highly expressed in the mutants lacking the telomerase component TLC1; potentially phosphorylated by Cdc28p	multigene family / close paralogs
74-D694	YNL336W	COS1	Protein of unknown function; member of the DUP380 subfamily of conserved, often subtelomerically-encoded proteins	multigene family / close paralogs
74-D694	YNL334C	SNO2	Protein of unknown function; nearly identical to Sno3p; expression is induced before the diauxic shift and also in the absence of thiamin	multigene family / close paralogs
74-D694	YNL333W	SNZ2	Member of a stationary phase-induced gene family; transcription of SNZ2 is induced prior to diauxic shift, and also in the absence of thiamin in a Thi2p-dependent manner; forms a coregulated gene pair with SNO2; interacts with Thi11p	multigene family / close paralogs
74-D694	YNL332W	THI12	Protein involved in synthesis of the thiamine precursor HMP; member of a subtelomeric gene family including THI5, THI11, THI12, and THI13; hydroxymethylpyrimidine is also known as HMP	multigene family / close paralogs
74-D694	YNL331C	AAD14	Putative aryl-alcohol dehydrogenase; similar to P. chrysosporium aryl-alcohol dehydrogenase; mutational analysis has not yet revealed a physiological role; members of the AAD gene family comprise three pairs (AAD3 + AAD15, AAD6/AAD16 + AAD4, AAD10 + AAD14) whose two genes are more related to one another than to other members of the family	multigene family / close paralogs
74-D694	YNL209W	SSB2	Cytoplasmic ATPase that is a ribosome-associated molecular chaperone; functions with J-protein partner Zuo1p; may be involved in the folding of newly-synthesized polypeptide chains; member of the HSP70 family; SSB2 has a paralog, SSB1, that arose from the whole genome duplication	multigene family / close paralogs
74-D694	YNL096C	RPS7B	Protein component of the small (40S) ribosomal subunit; interacts with Kti11p; deletion causes hypersensitivity to zymocin; homologous to mammalian ribosomal protein S7, no bacterial homolog; RPS7B has a paralog, RPS7A, that arose from the whole genome duplication; protein abundance increases in response to DNA replication stress	multigene family / close paralogs
74-D694	YNL016W	PUB1	Poly (A)+ RNA-binding protein; abundant mRNP-component protein that binds mRNA and is required for stability of many mRNAs; component of glucose deprivation induced stress granules, involved in P-body-dependent granule assembly; protein abundance increases in response to DNA replication stress
74-D694	YNR072W	HXT17	Hexose transporter; up-regulated in media containing raffinose and galactose at pH 7.7 versus pH 4.7, repressed by high levels of glucose; HXT17 has a paralog, HXT13, that arose from a segmental duplication	multigene family / close paralogs
74-D694	YNR076W	PAU6	Member of the seripauperin multigene family; encoded mainly in subtelomeric regions; active during alcoholic fermentation; regulated by anaerobiosis; negatively regulated by oxygen; repressed by heme; identical to Pau18p	multigene family / close paralogs
74-D694	YOL161C	PAU20	Protein of unknown function; member of the seripauperin multigene family encoded mainly in subtelomeric regions; expression induced by low temperature and also by anaerobic conditions; induced during alcoholic fermentation	multigene family / close paralogs
74-D694	YOL157C	IMA2	Isomaltase (alpha-1,6-glucosidase/alpha-methylglucosidase); preferred specificity for isomaltose, alpha-methylglucoside, and palatinose, but also exhibits alpha-1,2 glucosidase activity on sucrose and kojibiose, and can cleave the 1,3-alpha linkage of nigerose and turanose and the alpha-1,5 linkage of leucrose in vitro; not required for isomaltose utilization, but Ima2p overexpression allows the …	multigene family / close paralogs
74-D694	YOL156W	HXT11	Putative hexose transporter that is nearly identical to Hxt9p; has similarity to major facilitator superfamily (MFS) transporters and is involved in pleiotropic drug resistance	multigene family / close paralogs
74-D694	YOL155C	HPF1	Haze-protective mannoprotein; reduces the particle size of aggregated proteins in white wines
74-D694	YOR133W	EFT1	Elongation factor 2 (EF-2), also encoded by EFT2; catalyzes ribosomal translocation during protein synthesis; contains diphthamide, the unique posttranslationally modified histidine residue specifically ADP-ribosylated by diphtheria toxin; EFT1 has a paralog, EFT2, that arose from the whole genome duplication	multigene family / close paralogs
74-D694	YOR388C	FDH1	NAD(+)-dependent formate dehydrogenase; may protect cells from exogenous formate	multigene family / close paralogs
74-D694	YOR390W	FEX1	Protein involved in fluoride export; nearly identical to FEX2, and deletion of both proteins results in a large increase in fluoride sensitivity compared with the single mutant; contains two FEX domains connected by a linker; part of a widespread family of conserved fluoride export proteins	multigene family / close paralogs
74-D694	YOR391C	HSP33	Possible chaperone and cysteine protease; required for transcriptional reprogramming during the diauxic shift and for survival in stationary phase; similar to E. coli Hsp31 and S. cerevisiae Hsp31p, Hsp32p, and Sno4p; member of the DJ-1/ThiJ/PfpI superfamily, which includes human DJ-1 involved in Parkinson's disease and cancer	multigene family / close paralogs
74-D694	YOR393W	ERR1	Protein of unknown function; has similarity to enolases	multigene family / close paralogs
74-D694	YOR394W	PAU21	Protein of unknown function; member of the seripauperin multigene family encoded mainly in subtelomeric regions; identical to Pau22p; encodes 2 proteins that are translated from 2 different start codons	multigene family / close paralogs
74-D694	YPL283C	YRF1-7	Helicase encoded by the Y' element of subtelomeric regions; highly expressed in the mutants lacking the telomerase component TLC1; potentially phosphorylated by Cdc28p	multigene family / close paralogs
74-D694	YPL282C	PAU22	Protein of unknown function; member of the seripauperin multigene family encoded mainly in subtelomeric regions; identical to Pau21p; encodes 2 proteins that are translated from 2 different start codons	multigene family / close paralogs
74-D694	YPL281C	ERR2	Enolase, a phosphopyruvate hydratase; catalyzes the conversion of 2-phosphoglycerate to phosphoenolpyruvate; complements the growth defect of an ENO1 ENO2 double mutant	multigene family / close paralogs
74-D694	YPL280W	HSP32	Possible chaperone and cysteine protease; required for transcriptional reprogramming during the diauxic shift and for survival in stationary phase; similar to E. coli Hsp31 and S. cerevisiae Hsp31p, Hsp33p, and Sno4p; member of the DJ-1/ThiJ/PfpI superfamily, which includes human DJ-1 involved in Parkinson's disease and cancer	multigene family / close paralogs
74-D694	YPL279C	FEX2	Protein involved in fluoride export; nearly identical to FEX1, and deletion of both proteins results in a large increase in fluoride sensitivity compared with the single mutant; contains two FEX domains connected by a linker; part of a widespread family of conserved fluoride export proteins	multigene family / close paralogs
74-D694	YPL274W	SAM3	High-affinity S-adenosylmethionine permease; required for utilization of S-adenosylmethionine as a sulfur source; has similarity to S-methylmethionine permease Mmp1p	multigene family / close paralogs
74-D694	YPL273W	SAM4	S-adenosylmethionine-homocysteine methyltransferase; functions along with Mht1p in the conversion of S-adenosylmethionine (AdoMet) to methionine to control the methionine/AdoMet ratio; SAM4 has a paralog, YMR321C, that arose from a single-locus duplication	multigene family / close paralogs
74-D694	YPR080W	TEF1	Translational elongation factor EF-1 alpha; also encoded by TEF2; functions in the binding reaction of aminoacyl-tRNA (AA-tRNA) to ribosomes; may also have a role in tRNA re-export from the nucleus; TEF1 has a paralog, TEF2, that arose from the whole genome duplication	multigene family / close paralogs
74-D694	YPR081C	GRS2	Glycine-tRNA synthetase, not expressed under normal growth conditions; expression is induced under heat, oxidative, pH, or ethanol stress conditions; more stable than the major glycine-tRNA synthetase Grs1p at 37 deg C; GRS2 has a paralog, GRS1, that arose from the whole genome duplication	multigene family / close paralogs
74-D694	YPR156C	TPO3	Polyamine transporter of the major facilitator superfamily; member of the 12-spanner drug%3AH(+) antiporter DHA1 family; specific for spermine; localizes to the plasma membrane; TPO3 has a paralog, TPO2, that arose from the whole genome duplication	multigene family / close paralogs
74-D694	YPR198W	SGE1	Plasma membrane multidrug transporter; member of the major facilitator superfamily; acts as an extrusion permease; partial multicopy suppressor of gal11 mutations	multigene family / close paralogs
74-D694	YPR199C	ARR1	Transcriptional activator of the basic leucine zipper (bZIP) family; required for transcription of genes involved in resistance to arsenic compounds	multigene family / close paralogs
74-D694	YPR200C	ARR2	Arsenate reductase required for arsenate resistance; converts arsenate to arsenite which can then be exported from cells by Arr3p	multigene family / close paralogs
74-D694	YPR201W	ARR3	Plasma membrane metalloid/H+ antiporter; transports arsenite and antimonite; required for resistance to arsenic compounds; transcription is activated by Arr1p in the presence of arsenite	multigene family / close paralogs
6P-33G-D373	YAL068C	PAU8	Protein of unknown function; member of the seripauperin multigene family encoded mainly in subtelomeric regions	multigene family / close paralogs
6P-33G-D373	YAL063C	FLO9	Lectin-like protein with similarity to Flo1p; thought to be expressed and involved in flocculation	multigene family / close paralogs
6P-33G-D373	YAL049C	AIM2	Cytoplasmic protein involved in mitochondrial function or organization; null mutant displays reduced frequency of mitochondrial genome loss; potential Hsp82p interactor
6P-33G-D373	YAL048C	GEM1	Outer mitochondrial membrane GTPase, subunit of the ERMES complex; potential regulatory subunit of the ERMES complex that links the ER to mitochondria and may promote inter-organellar calcium and phospholipid exchange as well as coordinating mitochondrial DNA replication and growth; cells lacking Gem1p contain collapsed, globular, or grape-like mitochondria; ortholog of metazoan Miro GTPases
6P-33G-D373	YAL005C	SSA1	ATPase involved in protein folding and NLS-directed nuclear transport; member of HSP70 family; forms chaperone complex with Ydj1p; localized to nucleus, cytoplasm, and cell wall; 98%25 identical with paralog Ssa2p, but subtle differences between the two proteins provide functional specificity with respect to propagation of yeast %5BURE3%5D prions and vacuolar-mediated degradations of gluconeogene…	multigene family / close paralogs
6P-33G-D373	YAR020C	PAU7	Member of the seripauperin multigene family; active during alcoholic fermentation, regulated by anaerobiosis, inhibited by oxygen, repressed by heme	multigene family / close paralogs
6P-33G-D373	YAR050W	FLO1	Lectin-like protein involved in flocculation; cell wall protein that binds mannose chains on the surface of other cells, confers floc-forming ability that is chymotrypsin sensitive and heat resistant; FLO1 has a paralog, FLO5, that arose from a segmental duplication	multigene family / close paralogs
6P-33G-D373	YAR071W	PHO11	One of three repressible acid phosphatases; glycoprotein that is transported to the cell surface by the secretory pathway; induced by phosphate starvation and coordinately regulated by PHO4 and PHO2; PHO11 has a paralog, PHO12, that arose from a segmental duplication	multigene family / close paralogs
6P-33G-D373	YBL108C-A	PAU9	Protein of unknown function; member of the seripauperin multigene family encoded mainly in subtelomeric regions	multigene family / close paralogs
6P-33G-D373	YBL087C	RPL23A	Ribosomal 60S subunit protein L23A; homologous to mammalian ribosomal protein L23 and bacterial L14; RPL23A has a paralog, RPL23B, that arose from the whole genome duplication	multigene family / close paralogs
6P-33G-D373	YBL072C	RPS8A	Protein component of the small (40S) ribosomal subunit; homologous to mammalian ribosomal protein S8, no bacterial homolog; RPS8A has a paralog, RPS8B, that arose from the whole genome duplication	multigene family / close paralogs
6P-33G-D373	YBR010W	HHT1	Histone H3; core histone protein required for chromatin assembly, part of heterochromatin-mediated telomeric and HM silencing; one of two identical histone H3 proteins (see HHT2); regulated by acetylation, methylation, and phosphorylation; H3K14 acetylation plays an important role in the unfolding of strongly positioned nucleosomes during repair of UV damage	multigene family / close paralogs
6P-33G-D373	YBR031W	RPL4A	Ribosomal 60S subunit protein L4A; N-terminally acetylated; homologous to mammalian ribosomal protein L4 and bacterial L4; RPL4A has a paralog, RPL4B, that arose from the whole genome duplication	multigene family / close paralogs
6P-33G-D373	YBR048W	RPS11B	Protein component of the small (40S) ribosomal subunit; homologous to mammalian ribosomal protein S11 and bacterial S17; RPS11B has a paralog, RPS11A, that arose from the whole genome duplication	multigene family / close paralogs
6P-33G-D373	YBR049C	REB1	RNA polymerase I enhancer binding protein; DNA binding protein that binds to genes transcribed by both RNA polymerase I and RNA polymerase II; required for termination of RNA polymerase I transcription; REB1 has a paralog, NSI1, that arose from the whole genome duplication	multigene family / close paralogs
6P-33G-D373	YBR091C	TIM12	Essential protein of the inner mitochondrial membrane; peripherally localized; component of the TIM22 complex, which is a twin-pore translocase that mediates insertion of numerous multispanning inner membrane proteins	Adjacent to PHO3/PHO5
6P-33G-D373	YBR092C	PHO3	Constitutively expressed acid phosphatase similar to Pho5p; brought to the cell surface by transport vesicles; hydrolyzes thiamin phosphates in the periplasmic space, increasing cellular thiamin uptake; expression is repressed by thiamin	multigene family / close paralogs
6P-33G-D373	YBR093C	PHO5	Repressible acid phosphatase; 1 of 3 repressible acid phosphatases that also mediates extracellular nucleotide-derived phosphate hydrolysis; secretory pathway derived cell surface glycoprotein; induced by phosphate starvation and coordinately regulated by PHO4 and PHO2	multigene family / close paralogs
6P-33G-D373	YBR118W	TEF2	Translational elongation factor EF-1 alpha; also encoded by TEF1; functions in the binding reaction of aminoacyl-tRNA (AA-tRNA) to ribosomes; TEF2-RFP levels increase during replicative aging; may also have a role in tRNA re-export from the nucleus; TEF2 has a paralog, TEF1, that arose from the whole genome duplication	multigene family / close paralogs
6P-33G-D373	YBR119W	MUD1	U1 snRNP A protein; homolog of human U1-A; involved in nuclear mRNA splicing	Adjacent to TEF2
6P-33G-D373	YBR180W	DTR1	Putative dityrosine transporter of the major facilitator superfamily; member of the 12-spanner drug%3AH(+) antiporter DHA1 family; required for spore wall synthesis; sequence similarity to QDR1 and QDR3, and the triple mutant dtr1 qdr1 qdr3 exhibits reduced dityrosine fluorescence relative to the single mutants; expressed during sporulation	multigene family / close paralogs
6P-33G-D373	YBR181C	RPS6B	Protein component of the small (40S) ribosomal subunit; homologous to mammalian ribosomal protein S6, no bacterial homolog; RPS6B has a paralog, RPS6A, that arose from the whole genome duplication	multigene family / close paralogs
6P-33G-D373	YBR204C	LDH1	Serine hydrolase; exhibits active esterase plus weak triacylglycerol lipase activities; proposed role in lipid homeostasis, regulating phospholipid and non-polar lipid levels and required for mobilization of LD-stored lipids; localizes to the lipid droplet (LD) surface; contains a classical serine containing catalytic triad (GxSxG motif)
6P-33G-D373	YBR205W	KTR3	Putative alpha-1,2-mannosyltransferase; involved in O- and N-linked protein glycosylation; member of the KRE2/MNT1 mannosyltransferase family; Svp26p mediates uptake of Ktr3p into COPII vesicles; relocalizes from nucleus to vacuole upon DNA replication stress
6P-33G-D373	YBR218C	PYC2	Pyruvate carboxylase isoform; cytoplasmic enzyme that converts pyruvate to oxaloacetate; differentially regulated than isoform Pyc1p; mutations in the human homolog are associated with lactic acidosis; PYC2 has a paralog, PYC1, that arose from the whole genome duplication	multigene family / close paralogs
6P-33G-D373	YBR249C	ARO4	3-deoxy-D-arabino-heptulosonate-7-phosphate (DAHP) synthase; catalyzes the first step in aromatic amino acid biosynthesis and is feedback-inhibited by tyrosine or high concentrations of phenylalanine or tryptophan; relative distribution to the nucleus increases upon DNA replication stress
6P-33G-D373	YBR299W	MAL32	Maltase (alpha-D-glucosidase); inducible protein involved in maltose catabolism; encoded in the MAL3 complex locus; functional in genomic reference strain S288C; hydrolyzes the disaccharides maltose, turanose, maltotriose, and sucrose	multigene family / close paralogs
6P-33G-D373	YBR301W	PAU24	Cell wall mannoprotein; has similarity to Tir1p, Tir2p, Tir3p, and Tir4p; member of the seripauperin multigene family encoded mainly in subtelomeric regions; expressed under anaerobic conditions, completely repressed during aerobic growth	multigene family / close paralogs
6P-33G-D373	YBR302C	COS2	Protein of unknown function; member of the DUP380 subfamily of conserved, often subtelomerically-encoded proteins	multigene family / close paralogs
6P-33G-D373	YCL067C	HMLALPHA2	Silenced copy of ALPHA2 at HML; homeobox-domain protein that associates with Mcm1p in haploid cells to repress a-specific gene expression and interacts with a1p in diploid cells to repress haploid-specific gene expression	Two copies, in the mating locus and the other in the silent cassette
6P-33G-D373	YCL066W	HMLALPHA1	Silenced copy of ALPHA1 at HML; ALPHA1 encodes a transcriptional coactivator involved in the regulation of mating-type alpha-specific gene expression	Two copies, in the mating locus and the other in the silent cassette
6P-33G-D373	YCL018W	LEU2	Beta-isopropylmalate dehydrogenase (IMDH); catalyzes the third step in the leucine biosynthesis pathway; can additionally catalyze the conversion of %26%23946;-ethylmalate into %26%23945;-ketovalerate	Two copies, one in proper locus and the other in the SUP35 locus
6P-33G-D373	YCL017C	NFS1	Cysteine desulfurase; involved in iron-sulfur cluster (Fe/S) biogenesis and in thio-modification of mitochondrial and cytoplasmic tRNAs; essential protein located predominantly in mitochondria
6P-33G-D373	YCR019W	MAK32	Protein necessary for stability of L-A dsRNA-containing particles	adjacent to tRNA genes and Ty elements
6P-33G-D373	YCR020C	PET18	Protein of unknown function; has weak similarity to proteins involved in thiamin metabolism; expression is induced in the absence of thiamin	Adjacent to a MAK31 and MAK32
6P-33G-D373	YCR021C	HSP30	Negative regulator of the H(+)-ATPase Pma1p; stress-responsive protein; hydrophobic plasma membrane localized; induced by heat shock, ethanol treatment, weak organic acid, glucose limitation, and entry into stationary phase
6P-33G-D373	YCR023C	Ontology_term=GO:0000329,GO:0003674,GO:0008150,GO:0016021	Vacuolar membrane protein of unknown function; member of the multidrug resistance family; YCR023C is not an essential gene	multigene family / close paralogs
6P-33G-D373	YCR026C	NPP1	Nucleotide pyrophosphatase/phosphodiesterase; mediates extracellular nucleotide phosphate hydrolysis along with Npp2p and Pho5p; activity and expression enhanced during conditions of phosphate starvation; involved in spore wall assembly; NPP1 has a paralog, NPP2, that arose from the whole genome duplication, and an npp1 npp2 double mutant exhibits reduced dityrosine fluorescence relative to the s…	multigene family / close paralogs
6P-33G-D373	YCR027C	RHB1	Putative Rheb-related GTPase; involved in regulating canavanine resistance and arginine uptake; member of the Ras superfamily of G-proteins	multigene family / close paralogs
6P-33G-D373	YCR089W	FIG2	Cell wall adhesin, expressed specifically during mating; may be involved in maintenance of cell wall integrity during mating; FIG2 has a paralog, AGA1, that arose from the whole genome duplication	multigene family / close paralogs
6P-33G-D373	YCR104W	PAU3	Member of the seripauperin multigene family; encoded mainly in subtelomeric region; active during alcoholic fermentation; regulated by anaerobiosis; negatively regulated by oxygen; repressed by heme	multigene family / close paralogs
6P-33G-D373	YCR107W	AAD3	Putative aryl-alcohol dehydrogenase; similar to P. chrysosporium aryl-alcohol dehydrogenase; mutational analysis has not yet revealed a physiological role; AAD3 has a paralog, AAD15, that arose from a segmental duplication; members of the AAD gene family comprise three pairs (AAD3 + AAD15, AAD6/AAD16 + AAD4, AAD10 + AAD14) whose two genes are more related to one another than to other members of t…	multigene family / close paralogs
6P-33G-D373	YDL248W	COS7	Protein of unknown function; member of the DUP380 subfamily of conserved, often subtelomerically-encoded proteins; the authentic, non-tagged protein is detected in highly purified mitochondria in high-throughput studies	multigene family / close paralogs
6P-33G-D373	YDL247W	MPH2	Alpha-glucoside permease; transports maltose, maltotriose, alpha-methylglucoside, and turanose; identical to Mph3p; encoded in a subtelomeric position in a region likely to have undergone duplication	multigene family / close paralogs
6P-33G-D373	YDL245C	HXT15	Protein of unknown function with similarity to hexose transporters; expression is induced by low levels of glucose and repressed by high levels of glucose	multigene family / close paralogs
6P-33G-D373	YDL244W	THI13	Protein involved in synthesis of the thiamine precursor HMP; member of a subtelomeric gene family including THI5, THI11, THI12, and THI13; hydroxymethylpyrimidine is also known as HMP	multigene family / close paralogs
6P-33G-D373	YDL243C	AAD4	Putative aryl-alcohol dehydrogenase; involved in oxidative stress response; similar to P. chrysosporium aryl-alcohol dehydrogenase; expression induced in cells treated with the mycotoxin patulin; members of the AAD gene family comprise three pairs (AAD3 + AAD15, AAD6/AAD16 + AAD4, AAD10 + AAD14) whose two genes are more related to one another than to other members of the family	multigene family / close paralogs
6P-33G-D373	YDL238C	GUD1	Guanine deaminase; a catabolic enzyme of the guanine salvage pathway producing xanthine and ammonia from guanine; activity is low in exponentially-growing cultures but expression is increased in post-diauxic and stationary-phase cultures
6P-33G-D373	YDL237W	AIM6	Putative protein of unknown function; required for respiratory growth; YDL237W is not an essential gene
6P-33G-D373	YDL229W	SSB1	Cytoplasmic ATPase that is a ribosome-associated molecular chaperone; functions with J-protein partner Zuo1p; may be involved in folding of newly-made polypeptide chains; member of the HSP70 family; interacts with phosphatase subunit Reg1p; SSB1 has a paralog, SSB2, that arose from the whole genome duplication	multigene family / close paralogs
6P-33G-D373	YDL189W	RBS1	Protein of unknown function; identified as a high copy suppressor of psk1 psk2 mutations that confer temperature-sensitivity for galactose utilization; proposed to bind single-stranded nucleic acids via its R3H domain
6P-33G-D373	YDL188C	PPH22	Catalytic subunit of protein phosphatase 2A (PP2A); functionally redundant with Pph21p; methylated at C terminus; forms alternate complexes with several regulatory subunits; involved in signal transduction and regulation of mitosis; protein abundance increases in response to DNA replication stress; PPH22 has a paralog, PPH21, that arose from the whole genome duplication	multigene family / close paralogs
6P-33G-D373	YDL182W	LYS20	Homocitrate synthase isozyme; catalyzes the condensation of acetyl-CoA and alpha-ketoglutarate to form homocitrate, which is the first step in the lysine biosynthesis pathway; LYS20 has a paralog, LYS21, that arose from the whole genome duplication	multigene family / close paralogs
6P-33G-D373	YDL134C	PPH21	Catalytic subunit of protein phosphatase 2A (PP2A); functionally redundant with Pph22p; methylated at C terminus; forms alternate complexes with several regulatory subunits; involved in signal transduction and regulation of mitosis; forms nuclear foci upon DNA replication stress; PPH21 has a paralog, PPH22, that arose from the whole genome duplication	multigene family / close paralogs
6P-33G-D373	YDL082W	RPL13A	Ribosomal 60S subunit protein L13A; not essential for viability; homologous to mammalian ribosomal protein L13, no bacterial homolog; RPL13A has a paralog, RPL13B, that arose from the whole genome duplication	multigene family / close paralogs
6P-33G-D373	YDL039C	PRM7	Pheromone-regulated protein; predicted to have one transmembrane segment; promoter contains Gcn4p binding elements
6P-33G-D373	YDL019C	OSH2	Member of an oxysterol-binding protein family with seven members; in S. cerevisiae, family members have overlapping, redundant functions in sterol metabolism and collectively perform a function essential for viability; OSH2 has a paralog, SWH1, that arose from the whole genome duplication	multigene family / close paralogs
6P-33G-D373	YDR012W	RPL4B	Ribosomal 60S subunit protein L4B; homologous to mammalian ribosomal protein L4 and bacterial L4; RPL4B has a paralog, RPL4A, that arose from the whole genome duplication	multigene family / close paralogs
6P-33G-D373	YDR013W	PSF1	Subunit of the GINS complex (Sld5p, Psf1p, Psf2p, Psf3p); complex is localized to DNA replication origins and implicated in assembly of the DNA replication machinery	Adjacent to RPL4B
6P-33G-D373	YDR025W	RPS11A	Protein component of the small (40S) ribosomal subunit; homologous to mammalian ribosomal protein S11 and bacterial S17; N-terminally propionylated in vivo; RPS11A has a paralog, RPS11B, that arose from the whole genome duplication	multigene family / close paralogs
6P-33G-D373	YDR026C	NSI1	RNA polymerase I termination factor; binds to rDNA terminator element, required for efficient Pol I termination; required for rDNA silencing at NTS1; facilities association of Sir2p with NTS1, contributes to rDNA stability and cell longevity; interacts physically with Fob1p and RENT subunits, Sir2p and Net1p; may interact with ribosomes, based on co-purification experiments; Myb-like DNA-binding …	multigene family / close paralogs
6P-33G-D373	YDR038C	ENA5	Protein with similarity to P-type ATPase sodium pumps; member of the Na+ efflux ATPase family	multigene family / close paralogs
6P-33G-D373	YDR039C	ENA2	P-type ATPase sodium pump; involved in Na+ efflux to allow salt tolerance; likely not involved in Li+ efflux	multigene family / close paralogs
6P-33G-D373	YDR040C	ENA1	P-type ATPase sodium pump; involved in Na+ and Li+ efflux to allow salt tolerance	multigene family / close paralogs
6P-33G-D373	YDR058C	TGL2	Triacylglycerol lipase that is localized to the mitochondria; has lipolytic activity towards triacylglycerols and diacylglycerols when expressed in E. coli	adjacent to tRNA genes and UBC5
6P-33G-D373	YDR059C	UBC5	Ubiquitin-conjugating enzyme; mediates selective degradation of short-lived, abnormal, or excess proteins, including histone H3; central component of the cellular stress response; expression is heat inducible; protein abundance increases in response to DNA replication stress; UBC5 has a paralog, UBC4, that arose from the whole genome duplication	multigene family / close paralogs
6P-33G-D373	YDR072C	IPT1	Inositolphosphotransferase; involved in synthesis of mannose-(inositol-P)2-ceramide (M(IP)2C), the most abundant sphingolipid; can mutate to resistance to the antifungals syringomycin E and DmAMP1 and to K. lactis zymocin
6P-33G-D373	YDR107C	TMN2	Protein with a role in cellular adhesion and filamentous growth; similar to Tmn3p; member of the evolutionarily conserved Transmembrane Nine family of proteins with nine membrane-spanning segments; TMN2 has a paralog, EMP70, that arose from the whole genome duplication	multigene family / close paralogs
6P-33G-D373	YDR342C	HXT7	High-affinity glucose transporter; member of the major facilitator superfamily, nearly identical to Hxt6p, expressed at high basal levels relative to other HXTs, expression repressed by high glucose levels; HXT7 has a paralog, HXT4, that arose from the whole genome duplication	multigene family / close paralogs
6P-33G-D373	YDR343C	HXT6	High-affinity glucose transporter; member of the major facilitator superfamily, nearly identical to Hxt7p, expressed at high basal levels relative to other HXTs, repression of expression by high glucose requires SNF3; HXT6 has a paralog, HXT1, that arose from the whole genome duplication	multigene family / close paralogs
6P-33G-D373	YDR345C	HXT3	Low affinity glucose transporter of the major facilitator superfamily; expression is induced in low or high glucose conditions; HXT3 has a paralog, HXT5, that arose from the whole genome duplication	multigene family / close paralogs
6P-33G-D373	YDR385W	EFT2	Elongation factor 2 (EF-2), also encoded by EFT1; catalyzes ribosomal translocation during protein synthesis; contains diphthamide, the unique posttranslationally modified histidine residue specifically ADP-ribosylated by diphtheria toxin; EFT2 has a paralog, EFT1, that arose from the whole genome duplication	multigene family / close paralogs
6P-33G-D373	YDR403W	DIT1	Sporulation-specific enzyme required for spore wall maturation; involved in the production of a soluble LL-dityrosine-containing precursor of the spore wall; transcripts accumulate at the time of prospore enclosure
6P-33G-D373	YDR446W	ECM11	Meiosis-specific protein; component of the Synaptonemal Complex (SC) along with Gmc2p; required for efficient crossover formation and for the efficient loading of the SC transverse filament protein, Zip1p; is SUMOlytaed in a Gmc2p manner, and SUMOylation is required for its function in meiosis; GFP fusion protein is present in discrete clusters in the nucleus throughout mitosis; may be involved i…	Adjacent to Ty elements and tRNA genes
6P-33G-D373	YDR453C	TSA2	Stress inducible cytoplasmic thioredoxin peroxidase; cooperates with Tsa1p in the removal of reactive oxygen, nitrogen and sulfur species using thioredoxin as hydrogen donor; deletion enhances the mutator phenotype of tsa1 mutants; protein abundance increases in response to DNA replication stress; TSA2 has a paralog, TSA1, that arose from the whole genome duplication	multigene family / close paralogs
6P-33G-D373	YDR542W	PAU10	Protein of unknown function; member of the seripauperin multigene family encoded mainly in subtelomeric regions	multigene family / close paralogs
6P-33G-D373	YDR545W	YRF1-1	Helicase encoded by the Y' element of subtelomeric regions; highly expressed in the mutants lacking the telomerase component TLC1; potentially phosphorylated by Cdc28p	multigene family / close paralogs
6P-33G-D373	YEL069C	HXT13	Hexose transporter; induced in the presence of non-fermentable carbon sources, induced by low levels of glucose, repressed by high levels of glucose; HXT13 has a paralog, HXT17, that arose from a segmental duplication	multigene family / close paralogs
6P-33G-D373	YEL049W	PAU2	Member of the seripauperin multigene family; encoded mainly in subtelomeric region; active during alcoholic fermentation; regulated by anaerobiosis; negatively regulated by oxygen; repressed by heme	multigene family / close paralogs
6P-33G-D373	YEL048C	TCA17	Component of transport protein particle (TRAPP) complex II; TRAPPII is a multimeric guanine nucleotide-exchange factor for the GTPase Ypt1p, regulating intra-Golgi and endosome-Golgi traffic; promotes association of TRAPPII-specific subunits with the TRAPP core complex; sedlin related; human Sedlin mutations cause SEDT, a skeletal disorder	adjacent to PAU2
6P-33G-D373	YER043C	SAH1	S-adenosyl-L-homocysteine hydrolase; catabolizes S-adenosyl-L-homocysteine which is formed after donation of the activated methyl group of S-adenosyl-L-methionine (AdoMet) to an acceptor; regulates cellular lipid homoeostasis by regulating phosphatidylcholine(PC)synthesis and triacylglycerol (TG) levels	#N/A
6P-33G-D373	YER056C	FCY2	Purine-cytosine permease; mediates purine (adenine, guanine, and hypoxanthine) and cytosine accumulation; relative distribution to the vacuole increases upon DNA replication stress	#N/A
6P-33G-D373	YER056C-A	RPL34A	Ribosomal 60S subunit protein L34A; homologous to mammalian ribosomal protein L34, no bacterial homolog; RPL34A has a paralog, RPL34B, that arose from the whole genome duplication	multigene family / close paralogs
6P-33G-D373	YER102W	RPS8B	Protein component of the small (40S) ribosomal subunit; homologous to mammalian ribosomal protein S8, no bacterial homolog; RPS8B has a paralog, RPS8A, that arose from the whole genome duplication	multigene family / close paralogs
6P-33G-D373	YER117W	RPL23B	Ribosomal 60S subunit protein L23B; homologous to mammalian ribosomal protein L23 and bacterial L14; RPL23B has a paralog, RPL23A, that arose from the whole genome duplication	multigene family / close paralogs
6P-33G-D373	YER118C	SHO1	Transmembrane osmosensor for filamentous growth and HOG pathways; involved in activation of the Cdc42p- and MAP kinase-dependent filamentous growth pathway and the high-osmolarity glycerol (HOG) response pathway; phosphorylated by Hog1p; interacts with Pbs2p, Msb2p, Hkr1p, and Ste11p	Adjacent to RPL23B
6P-33G-D373	YER180C	ISC10	Protein required for sporulation; transcript is induced 7.5 hours after induction of meiosis, expected to play significant role in the formation of reproductive cells	Adjacent to a tRNA gene and a Ty element
6P-33G-D373	YER180C-A	SLO1	Protein interacting with Arl3p; Arl3p is a GTPase of the Ras superfamily involved in vesicle-tethering at the Golgi; putative ortholog of human SCOCO	Adjacent to a tRNA gene and a Ty element
6P-33G-D373	YER190W	YRF1-2	Helicase encoded by the Y' element of subtelomeric regions; highly expressed in the mutants lacking the telomerase component TLC1; potentially phosphorylated by Cdc28p; induced by treatment with 8-methoxypsoralen and UVA irradiation	multigene family / close paralogs
6P-33G-D373	YFL062W	COS4	Protein of unknown function; member of the DUP380 subfamily of conserved, often subtelomerically-encoded proteins	multigene family / close paralogs
6P-33G-D373	YFL060C	SNO3	Protein of unknown function; nearly identical to Sno2p; expression is induced before the diauxic shift and also in the absence of thiamin	multigene family / close paralogs
6P-33G-D373	YFL059W	SNZ3	Member of a stationary phase-induced gene family; expressed in the presence of galactose; transcription of SNZ3 is induced prior to diauxic shift, and also in the absence of thiamin in a Thi2p-dependent manner; forms a coregulated gene pair with SNO3	multigene family / close paralogs
6P-33G-D373	YFL058W	THI5	Protein involved in synthesis of the thiamine precursor HMP; member of a subtelomeric gene family including THI5, THI11, THI12, and THI13; hydroxymethylpyrimidine is also known as HMP	multigene family / close paralogs
6P-33G-D373	YFL057C	AAD16	Putative aryl alcohol dehydrogenase; similar to Phanerochaete chrysosporium aryl alcohol dehydrogenase; ORFs AAD6/YFL056C and AAD16/YFL057C are displaced from one another by -1 frameshift; members of the AAD gene family comprise three pairs (AAD3 + AAD15, AAD6/AAD16 + AAD4, AAD10 + AAD14) whose two genes are more related to one another than to other members of the family	multigene family / close paralogs
6P-33G-D373	YFL056C	AAD6	Putative aryl-alcohol dehydrogenase; involved in oxidative stress response; similar to P. chrysosporium aryl-alcohol dehydrogenase; ORFs AAD6/YFL056C and AAD16/YFL057C are displaced from one another by -1 frameshift; members of the AAD gene family comprise three pairs (AAD3 + AAD15, AAD6/AAD16 + AAD4, AAD10 + AAD14) whose two genes are more related to one another than to other members of the fami…	multigene family / close paralogs
6P-33G-D373	YFL039C	ACT1	Actin; structural protein involved in cell polarization, endocytosis, and other cytoskeletal functions
6P-33G-D373	YFL020C	PAU5	Member of the seripauperin multigene family; encoded mainly in subtelomeric regions; induced during alcoholic fermentation; induced by low temperature and also by anaerobic conditions; negatively regulated by oxygen and repressed by heme	multigene family / close paralogs
6P-33G-D373	YFL018C	LPD1	Dihydrolipoamide dehydrogenase; the lipoamide dehydrogenase component (E3) of the pyruvate dehydrogenase and 2-oxoglutarate dehydrogenase multi-enzyme complexes; PDH complex is concentrated in spots within the mitochondrial matrix, often near the ERMES complex and near peroxisomes; LPD1 has a paralog, IRC15, that arose from the whole genome duplication	multigene family / close paralogs
6P-33G-D373	YFL003C	MSH4	Protein involved in meiotic recombination; required for normal levels of crossing over, colocalizes with Zip2p to discrete foci on meiotic chromosomes, has homology to bacterial MutS protein	adjacent to tRNA genes and Ty elements
6P-33G-D373	YFR009W	GCN20	Positive regulator of the Gcn2p kinase activity; forms a complex with Gcn1p; proposed to stimulate Gcn2p activation by an uncharged tRNA	adjacent to tRNA genes and Ty elements
6P-33G-D373	YFR025C	HIS2	Histidinolphosphatase; catalyzes the eighth step in histidine biosynthesis; mutations cause histidine auxotrophy and sensitivity to Cu, Co, and Ni salts; transcription is regulated by general amino acid control	Adjacent to a tRNA gene and a Ty element
6P-33G-D373	YFR026C	ULI1	Putative protein of unknown function; involved in and induced by the endoplasmic reticulum unfolded protein response (UPR)	Adjacent to a tRNA gene and a Ty element
6P-33G-D373	YFR031C-A	RPL2A	Ribosomal 60S subunit protein L2A; homologous to mammalian ribosomal protein L2 and bacterial L2; RPL2A has a paralog, RPL2B, that arose from the whole genome duplication	multigene family / close paralogs
6P-33G-D373	YGL258W	VEL1	Protein of unknown function; highly induced in zinc-depleted conditions and has increased expression in NAP1 deletion mutants; VEL1 has a paralog, YOR387C, that arose from a single-locus duplication	multigene family / close paralogs
6P-33G-D373	YGL148W	ARO2	Bifunctional chorismate synthase and flavin reductase; catalyzes the conversion of 5-enolpyruvylshikimate 3-phosphate (EPSP) to form chorismate, which is a precursor to aromatic amino acids; protein abundance increases in response to DNA replication stress	Adjacent to RPL9A
6P-33G-D373	YGL147C	RPL9A	Ribosomal 60S subunit protein L9A; homologous to mammalian ribosomal protein L9 and bacterial L6; RPL9A has a paralog, RPL9B, that arose from a single-locus duplication	multigene family / close paralogs
6P-33G-D373	YGL135W	RPL1B	Ribosomal 60S subunit protein L1B; N-terminally acetylated; homologous to mammalian ribosomal protein L10A and bacterial L1; RPL1B has a paralog, RPL1A, that arose from the whole genome duplication; rpl1a rpl1b double null mutation is lethal	multigene family / close paralogs
6P-33G-D373	YGL116W	CDC20	Activator of anaphase-promoting complex/cyclosome (APC/C); APC/C is required for metaphase/anaphase transition; directs ubiquitination of mitotic cyclins, Pds1p, and other anaphase inhibitors; cell-cycle regulated; potential Cdc28p substrate; relative distribution to the nucleus increases upon DNA replication stress
6P-33G-D373	YGL076C	RPL7A	Ribosomal 60S subunit protein L7A; required for processing of 27SA3 pre-rRNA to 27SB pre-rRNA during assembly of large ribosomal subunit; depletion leads to a turnover of pre-rRNA; contains a conserved C-terminal Nucleic acid Binding Domain (NDB2); binds to Domain II of 25S and 5.8S rRNAs; homologous to mammalian ribosomal protein L7 and bacterial L30; RPL7A has a paralog, RPL7B, that arose from …	multigene family / close paralogs
6P-33G-D373	YGL062W	PYC1	Pyruvate carboxylase isoform; cytoplasmic enzyme that converts pyruvate to oxaloacetate; differentially regulated than isoform Pyc2p; mutations in the human homolog are associated with lactic acidosis; PYC1 has a paralog, PYC2, that arose from the whole genome duplication	multigene family / close paralogs
6P-33G-D373	YGL053W	PRM8	Pheromone-regulated protein; contains with 2 predicted transmembrane segments and an FF sequence, a motif involved in COPII binding; forms a complex with Prp9p in the ER; member of DUP240 gene family; PRM8 has a paralog, PRM9, that arose from a segmental duplication	multigene family / close paralogs
6P-33G-D373	YGL050W	TYW3	tRNA methyltransferase required for synthesis of wybutosine; a modified guanosine found at the 3'-position adjacent to the anticodon of phenylalanine tRNA which supports reading frame maintenance by stabilizing codon-anticodon interactions	multigene family / close paralogs
6P-33G-D373	YGL008C	PMA1	Plasma membrane H+-ATPase; pumps protons out of the cell; major regulator of cytoplasmic pH and plasma membrane potential; P2-type ATPase; Hsp30p plays a role in Pma1p regulation; interactions with Std1p appear to propagate [GAR+]
6P-33G-D373	YGR029W	ERV1	Flavin-linked sulfhydryl oxidase of the mitochondrial IMS; N-terminus is an intrinsically disordered domain that in the cytosol helps target Erv1p to mitochondria, and in the intermembrane space oxidizes Mia40p as part of a disulfide relay system that promotes intermembrane space retention of imported proteins; functional ortholog of human GFER (ALR)	multigene family / close paralogs
6P-33G-D373	YGR056W	RSC1	Component of the RSC chromatin remodeling complex; required for expression of mid-late sporulation-specific genes; contains two essential bromodomains, a bromo-adjacent homology (BAH) domain, and an AT hook; RSC1 has a paralog, RSC2, that arose from the whole genome duplication	multigene family / close paralogs
6P-33G-D373	YGR085C	RPL11B	Ribosomal 60S subunit protein L11B; expressed at half the level of Rpl11Ap; involved in ribosomal assembly; depletion causes degradation of 60S proteins and RNA; homologous to mammalian ribosomal protein L11 and bacterial L5; RPL11B has a paralog, RPL11A, that arose from the whole genome duplication	multigene family / close paralogs
6P-33G-D373	YGR124W	ASN2	Asparagine synthetase; catalyzes the synthesis of L-asparagine from L-aspartate in the asparagine biosynthetic pathway; ASN2 has a paralog, ASN1, that arose from the whole genome duplication	multigene family / close paralogs
6P-33G-D373	YGR138C	TPO2	Polyamine transporter of the major facilitator superfamily; member of the 12-spanner drug%3AH(+) antiporter DHA1 family; specific for spermine; localizes to the plasma membrane; transcription of TPO2 is regulated by Haa1p; TPO2 has a paralog, TPO3, that arose from the whole genome duplication	multigene family / close paralogs
6P-33G-D373	YGR152C	RSR1	GTP-binding protein of the Ras superfamily; required for bud site selection, morphological changes in response to mating pheromone, and efficient cell fusion; localized to the plasma membrane; significantly similar to mammalian Rap GTPases	multigene family / close paralogs
6P-33G-D373	YGR181W	TIM13	Mitochondrial intermembrane space protein; forms a complex with Tim8p that delivers a subset of hydrophobic proteins to the TIM22 complex for insertion into the inner membrane	Adjacent to a tRNA gene
6P-33G-D373	YGR189C	CRH1	Chitin transglycosylase; functions in the transfer of chitin to beta(1-6) and beta(1-3) glucans in the cell wall; similar and functionally redundant to Utr2; localizes to sites of polarized growth; expression induced by cell wall stress	Adjacent to a tRNA gene
6P-33G-D373	YGR192C	TDH3	Glyceraldehyde-3-phosphate dehydrogenase (GAPDH), isozyme 3; involved in glycolysis and gluconeogenesis; tetramer that catalyzes the reaction of glyceraldehyde-3-phosphate to 1,3 bis-phosphoglycerate; detected in the cytoplasm and cell wall; GAPDH-derived antimicrobial peptides secreted by S. cerevisiae are active against a wide variety of wine-related yeasts and bateria; TDH3 has a paralog, TDH2…	multigene family / close paralogs
6P-33G-D373	YGR254W	ENO1	Enolase I, a phosphopyruvate hydratase; catalyzes conversion of 2-phosphoglycerate to phosphoenolpyruvate during glycolysis and the reverse reaction during gluconeogenesis; expression repressed in response to glucose; protein abundance increases in response to DNA replication stress; N-terminally propionylated in vivo; ENO1 has a paralog, ENO2, that arose from the whole genome duplication	multigene family / close paralogs
6P-33G-D373	YGR287C	IMA1	Major isomaltase (alpha-1,6-glucosidase/alpha-methylglucosidase); required for isomaltose utilization; preferred specificity for isomaltose, alpha-methylglucoside, and palatinose, but also exhibits alpha-1,2 glucosidase activity on sucrose and kojibiose, and can cleave the 1,3-alpha linkage of nigerose and turanose and the alpha-1,5 linkage of leucrose in vitro; member of the IMA isomaltase family	multigene family / close paralogs
6P-33G-D373	YGR292W	MAL12	Maltase (alpha-D-glucosidase); inducible protein involved in maltose catabolism; encoded in the MAL1 complex locus; hydrolyzes the disaccharides maltose, turanose, maltotriose, and sucrose	multigene family / close paralogs
6P-33G-D373	YGR294W	PAU12	Protein of unknown function; member of the seripauperin multigene family encoded mainly in subtelomeric regions	multigene family / close paralogs
6P-33G-D373	YGR295C	COS6	Protein of unknown function; member of the DUP380 subfamily of conserved, often subtelomerically-encoded proteins	multigene family / close paralogs
6P-33G-D373	YGR296W	YRF1-3	Helicase encoded by the Y' element of subtelomeric regions; highly expressed in the mutants lacking the telomerase component TLC1; potentially phosphorylated by Cdc28p	multigene family / close paralogs
6P-33G-D373	YHL048W	COS8	Nuclear membrane protein; member of the DUP380 subfamily of conserved, often subtelomerically-encoded proteins; regulation suggests a potential role in the unfolded protein response	Most probably explained by chromosome VIII disomy in this strain
6P-33G-D373	YHL046C	PAU13	Protein of unknown function; member of the seripauperin multigene family encoded mainly in subtelomeric regions; expression is induced after ethanol shock	Most probably explained by chromosome VIII disomy in this strain
6P-33G-D373	YHL043W	ECM34	Putative protein of unknown function; member of the DUP380 subfamily of conserved, often subtelomerically-encoded proteins	Most probably explained by chromosome VIII disomy in this strain
6P-33G-D373	YHL040C	ARN1	ARN family transporter for siderophore-iron chelates; responsible for uptake of iron bound to ferrirubin, ferrirhodin, and related siderophores; protein increases in abundance and relocalizes to the vacuole upon DNA replication stress	Most probably explained by chromosome VIII disomy in this strain
6P-33G-D373	YHL039W	EFM1	Lysine methyltransferase; involved in the monomethylation of eEF1A (Tef1p/Tef2p); SET-domain family member; predicted involvement in ribosome biogenesis; green fluorescent protein (GFP)-fusion protein localizes to the cytoplasm	Most probably explained by chromosome VIII disomy in this strain
6P-33G-D373	YHL038C	CBP2	Required for splicing of the group I intron bI5 of the COB pre-mRNA; nuclear-encoded mitochondrial protein that binds to the RNA to promote splicing; also involved in but not essential for splicing of the COB bI2 intron and the intron in the 21S rRNA gene	Most probably explained by chromosome VIII disomy in this strain
6P-33G-D373	YHL036W	MUP3	Low affinity methionine permease; similar to Mup1p	Most probably explained by chromosome VIII disomy in this strain
6P-33G-D373	YHL035C	VMR1	Vacuolar membrane protein; involved in multiple drug resistance and metal sensitivity; ATP-binding cassette (ABC) family member involved in drug transport; potential Cdc28p substrate; induced under respiratory conditions; VMR1 has a paralog, YBT1, that arose from the whole genome duplication	Most probably explained by chromosome VIII disomy in this strain
6P-33G-D373	YHL034C	SBP1	Protein that binds eIF4G and has a role in repression of translation; has an RGG motif; found in cytoplasmic P bodies; binds to mRNAs under glucose starvation stress, most often in the 5' UTR; found associated with small nucleolar RNAs snR10 and snR11; SBP1 has a paralog, RNP1, that arose from the whole genome duplication	Most probably explained by chromosome VIII disomy in this strain
6P-33G-D373	YHL033C	RPL8A	Ribosomal 60S subunit protein L8A; required for processing of 27SA3 pre-rRNA to 27SB pre-rRNA during assembly of large ribosomal subunit; depletion leads to a turnover of pre-rRNA; L8 binds to Domain I of 25S and 5.8 S rRNAs; mutation results in decreased amounts of free 60S subunits; homologous to mammalian ribosomal protein L7A, no bacterial homolog; RPL8A has a paralog, RPL8B, that arose from …	Most probably explained by chromosome VIII disomy in this strain
6P-33G-D373	YHL032C	GUT1	Glycerol kinase; converts glycerol to glycerol-3-phosphate; glucose repression of expression is mediated by Adr1p and Ino2p-Ino4p; derepression of expression on non-fermentable carbon sources is mediated by Opi1p and Rsf1p	Most probably explained by chromosome VIII disomy in this strain
6P-33G-D373	YHL031C	GOS1	v-SNARE protein involved in Golgi transport; homolog of the mammalian protein GOS-28/GS28	Most probably explained by chromosome VIII disomy in this strain
6P-33G-D373	YHL030W	ECM29	Scaffold protein; assists in association of the proteasome core particle with the regulatory particle; inhibits proteasomal ATPase activity; degraded by the mature proteasome after assembly; contains HEAT-like repeats; protein increases in abundance and relocalizes from nucleus to cytoplasm upon DNA replication stress	Most probably explained by chromosome VIII disomy in this strain
6P-33G-D373	YHL028W	WSC4	Endoplasmic reticulum (ER) membrane protein; involved in the translocation of soluble secretory proteins and insertion of membrane proteins into the ER membrane; may also have a role in the stress response but has only partial functional overlap with WSC1-3	Most probably explained by chromosome VIII disomy in this strain
6P-33G-D373	YHL027W	RIM101	Cys2His2 zinc-finger transcriptional repressor; involved in alkaline responsive gene repression as part of adaptation to a alkaline conditions; involved in cell wall assembly; required for alkaline pH-stimulated haploid invasive growth and sporulation; activated by alkaline-dependent proteolytic processing which results in removal of the C-terminal tail; similar to A. nidulans PacC	Most probably explained by chromosome VIII disomy in this strain
6P-33G-D373	YHL025W	SNF6	Subunit of the SWI/SNF chromatin remodeling complex; involved in transcriptional regulation; functions interdependently in transcriptional activation with Snf2p and Snf5p; relocates to the cytosol under hypoxic conditions	Most probably explained by chromosome VIII disomy in this strain
6P-33G-D373	YHL024W	RIM4	Putative RNA-binding protein; required for the expression of early and middle sporulation genes	Most probably explained by chromosome VIII disomy in this strain
6P-33G-D373	YHL023C	NPR3	Subunit of SEA (Seh1-associated), Npr2/3, and Iml1p complexes; Npr2/3 complex mediates downregulation of TORC1 activity upon amino acid limitation; SEA complex is a coatomer-related complex that associates dynamically with the vacuole; Iml1p complex (Iml1p-Npr2p-Npr3p) is required for non-nitrogen-starvation (NNS)-induced autophagy; required for Npr2p phosphorylation and Iml1p-Npr2p interaction; …	Most probably explained by chromosome VIII disomy in this strain
6P-33G-D373	YHL022C	SPO11	Meiosis-specific protein that initiates meiotic recombination; initiates meiotic recombination by catalyzing the formation of double-strand breaks in DNA via a transesterification reaction; required for homologous chromosome pairing and synaptonemal complex formation	Most probably explained by chromosome VIII disomy in this strain
6P-33G-D373	YHL021C	AIM17	Putative protein of unknown function; the authentic, non-tagged protein is detected in highly purified mitochondria in high-throughput studies; null mutant displays reduced frequency of mitochondrial genome loss	Most probably explained by chromosome VIII disomy in this strain
6P-33G-D373	YHL020C	OPI1	Transcriptional regulator of a variety of genes; phosphorylation by protein kinase A stimulates Opi1p function in negative regulation of phospholipid biosynthetic genes; involved in telomere maintenance; null exhibits disrupted mitochondrial metabolism and low cardiolipin content, strongly correlated with overproduction of inositol	Most probably explained by chromosome VIII disomy in this strain
6P-33G-D373	YHL019C	APM2	Protein of unknown function; homologous to the medium chain of mammalian clathrin-associated protein complex; involved in vesicular transport	Most probably explained by chromosome VIII disomy in this strain
6P-33G-D373	YHL016C	DUR3	Plasma membrane transporter for both urea and polyamines; expression is highly sensitive to nitrogen catabolite repression and induced by allophanate, the last intermediate of the allantoin degradative pathway	Most probably explained by chromosome VIII disomy in this strain
6P-33G-D373	YHL015W	RPS20	Protein component of the small (40S) ribosomal subunit; overproduction suppresses mutations affecting RNA polymerase III-dependent transcription; homologous to mammalian ribosomal protein S20 and bacterial S10	Most probably explained by chromosome VIII disomy in this strain
6P-33G-D373	YHL014C	YLF2	Protein of unknown function; has weak similarity to E. coli GTP-binding protein gtp1; the authentic, non-tagged protein is detected in highly purified mitochondria in high-throughput studies	Most probably explained by chromosome VIII disomy in this strain
6P-33G-D373	YHL011C	PRS3	5-phospho-ribosyl-1(alpha)-pyrophosphate synthetase; synthesizes PRPP, which is required for nucleotide, histidine, and tryptophan biosynthesis; one of five related enzymes, which are active as heteromultimeric complexes	Most probably explained by chromosome VIII disomy in this strain
6P-33G-D373	YHL010C	ETP1	Putative protein of unknown function required for growth on ethanol; contains a zinc finger region and has homology to human BRAP2, which is a cytoplasmic protein that binds nuclear localization sequences	Most probably explained by chromosome VIII disomy in this strain
6P-33G-D373	YHL007C	STE20	Cdc42p-activated signal transducing kinase; involved in pheromone response, pseudohyphal/invasive growth, vacuole inheritance, down-regulation of sterol uptake; GBB motif binds Ste4p; member of the PAK (p21-activated kinase) family	Most probably explained by chromosome VIII disomy in this strain
6P-33G-D373	YHL006C	SHU1	Component of Shu complex (aka PCSS complex); Shu complex also includes Psy3, Csm2, Shu2, and promotes error-free DNA repair, mediates inhibition of Srs2p function; essential for promoting the establishment of homolog bias during meiotic homologous recombination; promotes both crossover (CO) and non-crossover (NCO) pathways of meiotic recombination	Most probably explained by chromosome VIII disomy in this strain
6P-33G-D373	YHL004W	MRP4	Mitochondrial ribosomal protein of the small subunit	Most probably explained by chromosome VIII disomy in this strain
6P-33G-D373	YHL003C	LAG1	Ceramide synthase component; involved in synthesis of ceramide from C26(acyl)-coenzyme A and dihydrosphingosine or phytosphingosine, functionally equivalent to Lac1p; forms ER foci upon DNA replication stress; homolog of human CERS2, a tumor metastasis suppressor gene whose silencing enahnces invasion/metastasis of prostate cancer cells; LAG1 has a paralog, LAC1, that arose from the whole genome …	Most probably explained by chromosome VIII disomy in this strain
6P-33G-D373	YHL002W	HSE1	Subunit of the endosomal Vps27p-Hse1p complex; complex is required for sorting of ubiquitinated membrane proteins into intralumenal vesicles prior to vacuolar degradation, as well as for recycling of Golgi proteins and formation of lumenal membranes	Most probably explained by chromosome VIII disomy in this strain
6P-33G-D373	YHL001W	RPL14B	Ribosomal 60S subunit protein L14B; homologous to mammalian ribosomal protein L14, no bacterial homolog; RPL14B has a paralog, RPL14A, that arose from the whole genome duplication; protein abundance increases in response to DNA replication stress	Most probably explained by chromosome VIII disomy in this strain
6P-33G-D373	YHR001W	OSH7	Oxysterol-binding protein; part of family with seven members in S. cerevisiae; family members have overlapping, redundant functions in sterol metabolism and collectively perform a function essential for viability; OSH7 has a paralog, OSH6, that arose from the whole genome duplication	Most probably explained by chromosome VIII disomy in this strain
6P-33G-D373	YHR002W	LEU5	Mitochondrial carrier protein; involved in the accumulation of CoA in the mitochondrial matrix; homolog of human Graves disease protein; does not encode an isozyme of Leu4p, as first hypothesized	Most probably explained by chromosome VIII disomy in this strain
6P-33G-D373	YHR003C	TCD1	tRNA threonylcarbamoyladenosine dehydratase; required for the ct6A tRNA base modification, where an adenosine at position 37 is modified to form a cyclized active ester with an oxazolone ring; localized to the mitochondrial outer membrane; TCD1 has a paralog, TCD2, that arose from the whole genome duplication	Most probably explained by chromosome VIII disomy in this strain
6P-33G-D373	YHR006W	STP2	Transcription factor; activated by proteolytic processing in response to signals from the SPS sensor system for external amino acids; activates transcription of amino acid permease genes; STP2 has a paralog, STP1, that arose from the whole genome duplication	Most probably explained by chromosome VIII disomy in this strain
6P-33G-D373	YHR008C	SOD2	Mitochondrial manganese superoxide dismutase; protects cells against oxygen toxicity; phosphorylated	Most probably explained by chromosome VIII disomy in this strain
6P-33G-D373	YHR009C	TDA3	Putative oxidoreductase involved in late endosome to Golgi transport; physical and genetical interactions with Btn2p; null mutant is viable, has extended S phase, and sensitive to expression of top1-T722A allele; similar to human FOXRED1	Most probably explained by chromosome VIII disomy in this strain
6P-33G-D373	YHR010W	RPL27A	Ribosomal 60S subunit protein L27A; homologous to mammalian ribosomal protein L27, no bacterial homolog; RPL27A has a paralog, RPL27B, that arose from the whole genome duplication	Most probably explained by chromosome VIII disomy in this strain
6P-33G-D373	YHR011W	DIA4	Probable mitochondrial seryl-tRNA synthetase; mutant displays increased invasive and pseudohyphal growth	Most probably explained by chromosome VIII disomy in this strain
6P-33G-D373	YHR012W	VPS29	Subunit of the membrane-associated retromer complex; endosomal protein; essential for endosome-to-Golgi retrograde transport; forms a subcomplex with Vps35p and Vps26p that selects cargo proteins for endosome-to-Golgi retrieval	Most probably explained by chromosome VIII disomy in this strain
6P-33G-D373	YHR013C	ARD1	Subunit of protein N-terminal acetyltransferase NatA; NatA is comprised of Nat1p, Ard1p, and Nat5p; acetylates many proteins and thus affects telomeric silencing, cell cycle, heat-shock resistance, mating, and sporulation; human Ard1p levels are elevated in cancer cells; protein abundance increases in response to DNA replication stress	Most probably explained by chromosome VIII disomy in this strain
6P-33G-D373	YHR014W	SPO13	Meiotic regulator; involved in maintaining sister chromatid cohesion during meiosis I as well as promoting proper attachment of kinetochores to the spindle during meiosis I and meiosis II; anaphase-promoting complex (APC) substrate that is degraded during anaphase I; expressed only in meiotic cells	Most probably explained by chromosome VIII disomy in this strain
6P-33G-D373	YHR015W	MIP6	Putative RNA-binding protein; interacts with Mex67p, which is a component of the nuclear pore involved in nuclear mRNA export; MIP6 has a paralog, PES4, that arose from the whole genome duplication	Most probably explained by chromosome VIII disomy in this strain
6P-33G-D373	YHR016C	YSC84	Actin-binding protein; involved in bundling of actin filaments and endocytosis of actin cortical patches; activity stimulated by Las17p; contains SH3 domain similar to Rvs167p; YSC84 has a paralog, LSB3, that arose from the whole genome duplication	Most probably explained by chromosome VIII disomy in this strain
6P-33G-D373	YHR017W	YSC83	Non-essential mitochondrial protein of unknown function; mRNA induced during meiosis, peaking between mid to late prophase of meiosis I; similar to S. douglasii YSD83	Most probably explained by chromosome VIII disomy in this strain
6P-33G-D373	YHR018C	ARG4	Argininosuccinate lyase; catalyzes the final step in the arginine biosynthesis pathway	Most probably explained by chromosome VIII disomy in this strain
6P-33G-D373	YHR019C	DED81	Cytosolic asparaginyl-tRNA synthetase; required for protein synthesis, catalyzes the specific attachment of asparagine to its cognate tRNA	Most probably explained by chromosome VIII disomy in this strain
6P-33G-D373	YHR021C	RPS27B	Protein component of the small (40S) ribosomal subunit; homologous to mammalian ribosomal protein S27, no bacterial homolog; RPS27B has a paralog, RPS27A, that arose from the whole genome duplication	Most probably explained by chromosome VIII disomy in this strain
6P-33G-D373	YHR023W	MYO1	Type II myosin heavy chain; required for wild-type cytokinesis and cell separation; localizes to the actomyosin ring; binds to myosin light chains Mlc1p and Mlc2p through its IQ1 and IQ2 motifs respectively	Most probably explained by chromosome VIII disomy in this strain
6P-33G-D373	YHR024C	MAS2	Larger subunit of the mitochondrial processing protease (MPP); essential processing enzyme that cleaves the N-terminal targeting sequences from mitochondrially imported proteins	Most probably explained by chromosome VIII disomy in this strain
6P-33G-D373	YHR025W	THR1	Homoserine kinase; conserved protein required for threonine biosynthesis; expression is regulated by the GCN4-mediated general amino acid control pathway	Most probably explained by chromosome VIII disomy in this strain
6P-33G-D373	YHR026W	VMA16	Subunit c'' of the vacuolar ATPase; v-ATPase functions in acidification of the vacuole; one of three proteolipid subunits of the V0 domain	Most probably explained by chromosome VIII disomy in this strain
6P-33G-D373	YHR027C	RPN1	Non-ATPase base subunit of the 19S RP of the 26S proteasome; may participate in the recognition of several ligands of the proteasome; contains a leucine-rich repeat (LRR) domain, a site for protein-protein interactions; RP is the acronym for regulatory particle	Most probably explained by chromosome VIII disomy in this strain
6P-33G-D373	YHR028C	DAP2	Dipeptidyl aminopeptidase; synthesized as a glycosylated precursor; localizes to the vacuolar membrane; similar to Ste13p	Most probably explained by chromosome VIII disomy in this strain
6P-33G-D373	YHR030C	SLT2	Serine/threonine MAP kinase; involved in regulating maintenance of cell wall integrity, cell cycle progression, and nuclear mRNA retention in heat shock; required for mitophagy and pexophagy; affects recruitment of mitochondria to phagophore assembly site (PAS); plays a role in adaptive response of cells to cold; regulated by the PKC1-mediated signaling pathway; SLT2 has a paralog, KDX1, that aro…	Most probably explained by chromosome VIII disomy in this strain
6P-33G-D373	YHR031C	RRM3	DNA helicase involved in rDNA replication and Ty1 transposition; binds to and suppresses DNA damage at G4 motifs in vivo; relieves replication fork pauses at telomeric regions; structurally and functionally related to Pif1p	Most probably explained by chromosome VIII disomy in this strain
6P-33G-D373	YHR032W	ERC1	Member of the multi-drug and toxin extrusion (MATE) family; the MATE family is part of the multidrug/oligosaccharidyl-lipid/polysaccharide (MOP) exporter superfamily; overproduction confers ethionine resistance and accumulation of S-adenosylmethionine	Most probably explained by chromosome VIII disomy in this strain
6P-33G-D373	YHR034C	PIH1	Component of the conserved R2TP complex (Rvb1-Rvb2-Tah1-Pih1); R2TP complex interacts with Hsp90 (Hsp82p and Hsc82p) to mediate assembly large protein complexes such as box C/D snoRNPs and RNA polymerase II	Most probably explained by chromosome VIII disomy in this strain
6P-33G-D373	YHR035W	NEL1	Activator of Sar1p GTPase activity; paralog of Sec23 but does not associate with the COPII components; not an essential gene	Most probably explained by chromosome VIII disomy in this strain
6P-33G-D373	YHR036W	BRL1	Essential nuclear envelope integral membrane protein; identified as a suppressor of a conditional mutation in the major karyopherin, CRM1; homologous to and interacts with Brr6p, a nuclear envelope protein involved in nuclear export	Most probably explained by chromosome VIII disomy in this strain
6P-33G-D373	YHR037W	PUT2	Delta-1-pyrroline-5-carboxylate dehydrogenase; nuclear-encoded mitochondrial protein involved in utilization of proline as sole nitrogen source; deficiency of the human homolog causes HPII, an autosomal recessive inborn error of metabolism	Most probably explained by chromosome VIII disomy in this strain
6P-33G-D373	YHR039C	MSC7	Protein of unknown function; green fluorescent protein (GFP)-fusion protein localizes to the endoplasmic reticulum; msc7 mutants are defective in directing meiotic recombination events to homologous chromatids	Most probably explained by chromosome VIII disomy in this strain
6P-33G-D373	YHR040W	BCD1	Essential protein required for the accumulation of box C/D snoRNA	Most probably explained by chromosome VIII disomy in this strain
6P-33G-D373	YHR042W	NCP1	NADP-cytochrome P450 reductase; involved in ergosterol biosynthesis; associated and coordinately regulated with Erg11p	Most probably explained by chromosome VIII disomy in this strain
6P-33G-D373	YHR043C	DOG2	2-deoxyglucose-6-phosphate phosphatase; member of a family of low molecular weight phosphatases, induced by oxidative and osmotic stress, confers 2-deoxyglucose resistance when overexpressed; DOG2 has a paralog, DOG1, that arose from a single-locus duplication	Most probably explained by chromosome VIII disomy in this strain
6P-33G-D373	YHR047C	AAP1	Arginine/alanine amino peptidase; overproduction stimulates glycogen accumulation; AAP1 has a paralog, APE2, that arose from the whole genome duplication	Most probably explained by chromosome VIII disomy in this strain
6P-33G-D373	YHR049W	FSH1	Putative serine hydrolase; localizes to both the nucleus and cytoplasm; sequence is similar to S. cerevisiae Fsh2p and Fsh3p and the human candidate tumor suppressor OVCA2	Most probably explained by chromosome VIII disomy in this strain
6P-33G-D373	YHR050W	SMF2	Divalent metal ion transporter involved in manganese homeostasis; has broad specificity for di-valent and tri-valent metals; post-translationally regulated by levels of metal ions; member of the Nramp family of metal transport proteins	Most probably explained by chromosome VIII disomy in this strain
6P-33G-D373	YHR051W	COX6	Subunit VI of cytochrome c oxidase (Complex IV); Complex IV is the terminal member of the mitochondrial inner membrane electron transport chain; expression is regulated by oxygen levels	Most probably explained by chromosome VIII disomy in this strain
6P-33G-D373	YHR053C	CUP1-1	Metallothionein; binds copper and mediates resistance to high concentrations of copper and cadmium; locus is variably amplified in different strains, with two copies, CUP1-1 and CUP1-2, in the genomic sequence reference strain S288C; CUP1-1 has a paralog, CUP1-2, that arose from a segmental duplication	Most probably explained by chromosome VIII disomy in this strain
6P-33G-D373	YHR055C	CUP1-2	Metallothionein; binds copper and mediates resistance to high concentrations of copper and cadmium; locus is variably amplified in different strains, with two copies, CUP1-1 and CUP1-2, in the genomic sequence reference strain S288C; CUP1-2 has a paralog, CUP1-1, that arose from a segmental duplication	Most probably explained by chromosome VIII disomy in this strain
6P-33G-D373	YHR056C	RSC30	Component of the RSC chromatin remodeling complex; non-essential gene required for regulation of ribosomal protein genes and the cell wall/stress response; null mutants are osmosensitive; RSC30 has a paralog, RSC3, that arose from the whole genome duplication	Most probably explained by chromosome VIII disomy in this strain
6P-33G-D373	YHR057C	CPR2	Peptidyl-prolyl cis-trans isomerase (cyclophilin); catalyzes the cis-trans isomerization of peptide bonds N-terminal to proline residues; has a potential role in the secretory pathway; CPR2 has a paralog, CPR5, that arose from the whole genome duplication	Most probably explained by chromosome VIII disomy in this strain
6P-33G-D373	YHR058C	MED6	Subunit of the RNA polymerase II mediator complex; associates with core polymerase subunits to form the RNA polymerase II holoenzyme; essential for transcriptional regulation; protein abundance increases in response to DNA replication stress	Most probably explained by chromosome VIII disomy in this strain
6P-33G-D373	YHR059W	FYV4	Protein of unknown function; required for survival upon exposure to K1 killer toxin	Most probably explained by chromosome VIII disomy in this strain
6P-33G-D373	YHR060W	VMA22	Protein that is required for vacuolar H+-ATPase (V-ATPase) function; peripheral membrane protein; not an actual component of the V-ATPase complex; functions in the assembly of the V-ATPase; localized to the yeast endoplasmic reticulum (ER)	Most probably explained by chromosome VIII disomy in this strain
6P-33G-D373	YHR061C	GIC1	Protein involved in initiation of budding and cellular polarization; interacts with Cdc42p via the Cdc42/Rac-interactive binding (CRIB) domain; relocalizes from bud neck to nucleus upon DNA replication stress; GIC1 has a paralog, GIC2, that arose from the whole genome duplication	Most probably explained by chromosome VIII disomy in this strain
6P-33G-D373	YHR062C	RPP1	Subunit of both RNase MRP and nuclear RNase P; RNase MRP cleaves pre-rRNA, while nuclear RNase P cleaves tRNA precursors to generate mature 5' ends and facilitates turnover of nuclear RNAs; relocalizes to the cytosol in response to hypoxia	Most probably explained by chromosome VIII disomy in this strain
6P-33G-D373	YHR064C	SSZ1	Hsp70 protein that interacts with Zuo1p (a DnaJ homolog); interacts with Zuo1p to form a ribosome-associated complex that binds the ribosome via the Zuo1p subunit; also involved in pleiotropic drug resistance via sequential activation of PDR1 and PDR5; binds ATP	Most probably explained by chromosome VIII disomy in this strain
6P-33G-D373	YHR065C	RRP3	Protein involved in rRNA processing; required for maturation of the 35S primary transcript of pre-rRNA and for cleavage leading to mature 18S rRNA; homologous to eIF-4a, which is a DEAD box RNA-dependent ATPase with helicase activity	Most probably explained by chromosome VIII disomy in this strain
6P-33G-D373	YHR066W	SSF1	Constituent of 66S pre-ribosomal particles; required for ribosomal large subunit maturation; functionally redundant with Ssf2p; member of the Brix family; SSF1 has a paralog, SSF2, that arose from the whole genome duplication	Most probably explained by chromosome VIII disomy in this strain
6P-33G-D373	YHR068W	DYS1	Deoxyhypusine synthase; catalyzes formation of deoxyhypusine, the first step in hypusine biosynthesis; triggers posttranslational hypusination of translation elongation factor eIF-5A and regulates its intracellular levels; tetrameric	Most probably explained by chromosome VIII disomy in this strain
6P-33G-D373	YHR069C	RRP4	Exosome non-catalytic core component; involved in 3'-5' RNA processing and degradation in both the nucleus and the cytoplasm; predicted to contain RNA binding domains; has similarity to human hRrp4p (EXOSC2)	Most probably explained by chromosome VIII disomy in this strain
6P-33G-D373	YHR070W	TRM5	tRNA(m(1)G37)methyltransferase; methylates a tRNA base adjacent to the anticodon that has a role in prevention of frameshifting; highly conserved across Archaea, Bacteria, and Eukarya	Most probably explained by chromosome VIII disomy in this strain
6P-33G-D373	YHR071W	PCL5	Cyclin; interacts with and phosphorylated by Pho85p cyclin-dependent kinase (Cdk), induced by Gcn4p at level of transcription, specifically required for Gcn4p degradation, may be sensor of cellular protein biosynthetic capacity	Most probably explained by chromosome VIII disomy in this strain
6P-33G-D373	YHR072W	ERG7	Lanosterol synthase; an essential enzyme that catalyzes the cyclization of squalene 2,3-epoxide, a step in ergosterol biosynthesis	Most probably explained by chromosome VIII disomy in this strain
6P-33G-D373	YHR072W-A	NOP10	Subunit of box H/ACA snoRNP complex; required for pseudouridylation and processing of pre-18S rRNA	Most probably explained by chromosome VIII disomy in this strain
6P-33G-D373	YHR073W	OSH3	Member of an oxysterol-binding protein family; this family has seven members in S. cerevisiae; family members have overlapping, redundant functions in sterol metabolism and collectively perform a function essential for viability	Most probably explained by chromosome VIII disomy in this strain
6P-33G-D373	YHR074W	QNS1	Glutamine-dependent NAD(+) synthetase; essential for the formation of NAD(+) from nicotinic acid adenine dinucleotide	Most probably explained by chromosome VIII disomy in this strain
6P-33G-D373	YHR075C	PPE1	Protein with carboxyl methyl esterase activity; may have a role in demethylation of the phosphoprotein phosphatase catalytic subunit; also identified as a small subunit mitochondrial ribosomal protein	Most probably explained by chromosome VIII disomy in this strain
6P-33G-D373	YHR076W	PTC7	Type 2C serine/threonine protein phosphatase (PP2C); alternatively spliced to create two mRNA isoforms; protein from spliced form localizes to the mitochondria while the one from the unspliced form is localized to the nuclear envelope; activates coenzyme Q6 biosynthesis by dephosphorylation of demethoxy-Q6 hydroxylase Coq7p	Most probably explained by chromosome VIII disomy in this strain
6P-33G-D373	YHR077C	NMD2	Protein involved in the nonsense-mediated mRNA decay (NMD) pathway; interacts with Nam7p and Upf3p; involved in telomere maintenance	Most probably explained by chromosome VIII disomy in this strain
6P-33G-D373	YHR082C	KSP1	Serine/threonine protein kinase; associates with TORC1 and likely involved in TOR signaling cascades; negative regulator of autophagy; nuclear translocation required for haploid filamentous growth; regulates filamentous growth induced nuclear translocation of Bcy1p, Fus3p, and Sks1p; overproduction causes allele-specific suppression of prp20-10; protein abundance increases in response to DNA repl…	Most probably explained by chromosome VIII disomy in this strain
6P-33G-D373	YHR083W	SAM35	Component of the sorting and assembly machinery (SAM) complex; the SAM (or TOB) complex is located in the mitochondrial outer membrane; the complex binds precursors of beta-barrel proteins and facilitates their insertion into the outer membrane	Most probably explained by chromosome VIII disomy in this strain
6P-33G-D373	YHR084W	STE12	Transcription factor that is activated by a MAPK signaling cascade; activates genes involved in mating or pseudohyphal/invasive growth pathways; cooperates with Tec1p transcription factor to regulate genes specific for invasive growth	Most probably explained by chromosome VIII disomy in this strain
6P-33G-D373	YHR085W	IPI1	Component of the Rix1 complex and possibly pre-replicative complexes; required for processing of ITS2 sequences from 35S pre-rRNA; component of the pre-60S ribosomal particle with the dynein-related AAA-type ATPase Mdn1p; required for pre-replicative complex (pre-RC) formation and maintenance during DNA replication licensing; relocalizes to the cytosol in response to hypoxia; essential gene	Most probably explained by chromosome VIII disomy in this strain
6P-33G-D373	YHR086W	NAM8	RNA binding protein, component of the U1 snRNP protein; mutants are defective in meiotic recombination and in formation of viable spores, involved in the formation of DSBs through meiosis-specific splicing of REC107 pre-mRNA; Nam8p regulon embraces the meiotic pre-mRNAs of REC107, HFM1, AMA1 SPO22 and PCH2; the putative RNA binding domains RRM2 and RRM3 are required for Nam8p meiotic function	Most probably explained by chromosome VIII disomy in this strain
6P-33G-D373	YHR087W	RTC3	Protein of unknown function involved in RNA metabolism; has structural similarity to SBDS, the human protein mutated in Shwachman-Diamond Syndrome (the yeast SBDS ortholog %3D SDO1); null mutation suppresses cdc13-1 temperature sensitivity; protein abundance increases in response to DNA replication stress	Most probably explained by chromosome VIII disomy in this strain
6P-33G-D373	YHR088W	RPF1	Protein involved in assembly and export of the large ribosomal subunit; nucleolar protein; constituent of 66S pre-ribosomal particles; contains a sigma(70)-like motif, which is thought to bind RNA	Most probably explained by chromosome VIII disomy in this strain
6P-33G-D373	YHR089C	GAR1	Protein component of the H/ACA snoRNP pseudouridylase complex; involved in the modification and cleavage of the 18S pre-rRNA	Most probably explained by chromosome VIII disomy in this strain
6P-33G-D373	YHR090C	YNG2	Subunit of NuA4, an essential histone acetyltransferase complex; positions Piccolo NuA4 for efficient acetylation of histone H4 or histone H2A; relocalizes to the cytosol in response to hypoxia; similar to human tumor suppressor ING1 and its isoforms ING4 and ING5	Most probably explained by chromosome VIII disomy in this strain
6P-33G-D373	YHR091C	MSR1	Mitochondrial arginyl-tRNA synthetase; mutations in human ortholog are associated with pontocerebellar hypoplasia type 6; MSR1 has a paralog, YDR341C, that arose from the whole genome duplication	Most probably explained by chromosome VIII disomy in this strain
6P-33G-D373	YHR092C	HXT4	High-affinity glucose transporter; member of the major facilitator superfamily, expression is induced by low levels of glucose and repressed by high levels of glucose; HXT4 has a paralog, HXT7, that arose from the whole genome duplication	Most probably explained by chromosome VIII disomy in this strain
6P-33G-D373	YHR094C	HXT1	Low-affinity glucose transporter of the major facilitator superfamily; expression is induced by Hxk2p in the presence of glucose and repressed by Rgt1p when glucose is limiting; HXT1 has a paralog, HXT6, what arose from the whole genome duplication	Most probably explained by chromosome VIII disomy in this strain
6P-33G-D373	YHR096C	HXT5	Hexose transporter with moderate affinity for glucose; induced in the presence of non-fermentable carbon sources, induced by a decrease in growth rate, contains an extended N-terminal domain relative to other HXTs; HXT5 has a paralog, HXT3, that arose from the whole genome duplication	Most probably explained by chromosome VIII disomy in this strain
6P-33G-D373	YHR098C	SFB3	Component of the Sec23p-Sfb3p heterodimer of the COPII vesicle coat; COPII coat is required for cargo selection during vesicle formation in ER to Golgi transport; homologous to Sec24p and Sfb2p	Most probably explained by chromosome VIII disomy in this strain
6P-33G-D373	YHR099W	TRA1	Subunit of SAGA and NuA4 histone acetyltransferase complexes; interacts with acidic activators (e.g., Gal4p) which leads to transcription activation; similar to human TRRAP, which is a cofactor for c-Myc mediated oncogenic transformation	Most probably explained by chromosome VIII disomy in this strain
6P-33G-D373	YHR101C	BIG1	Integral membrane protein of the endoplasmic reticulum; required for normal content of cell wall beta-1,6-glucan	Most probably explained by chromosome VIII disomy in this strain
6P-33G-D373	YHR102W	KIC1	Protein kinase of the PAK/Ste20 family, required for cell integrity; physically interacts with Cdc31p (centrin), which is a component of the spindle pole body; part of the RAM network that regulates cellular polarity and morphogenesis	Most probably explained by chromosome VIII disomy in this strain
6P-33G-D373	YHR103W	SBE22	Protein involved in bud growth; involved in the transport of cell wall components from the Golgi to the cell surface; similar in structure and functionally redundant with Sbe2p; SBE22 has a paralog, SBE2, that arose from the whole genome duplication	Most probably explained by chromosome VIII disomy in this strain
6P-33G-D373	YHR104W	GRE3	Aldose reductase; involved in methylglyoxal, d-xylose, arabinose, and galactose metabolism; stress induced (osmotic, ionic, oxidative, heat shock, starvation and heavy metals); regulated by the HOG pathway; protein abundance increases in response to DNA replication stress	Most probably explained by chromosome VIII disomy in this strain
6P-33G-D373	YHR105W	YPT35	Endosomal protein of unknown function; contains a phox (PX) homology domain; binds to both phosphatidylinositol-3-phosphate (PtdIns(3)P) and proteins involved in ER-Golgi or vesicular transport	Most probably explained by chromosome VIII disomy in this strain
6P-33G-D373	YHR106W	TRR2	Mitochondrial thioredoxin reductase; involved in protection against oxidative stress, required with Glr1p to maintain the redox state of Trx3p; contains active-site motif (CAVC) present in prokaryotic orthologs; binds NADPH and FAD; TRR2 has a paralog, TRR1, that arose from the whole genome duplication	Most probably explained by chromosome VIII disomy in this strain
6P-33G-D373	YHR107C	CDC12	Component of the septin ring that is required for cytokinesis; septins are GTP-binding proteins that assemble into rod-like hetero-oligomers that can associate with other rods to form filaments; septin rings at the mother-bud neck act as scaffolds for recruiting cell division factors and as barriers to prevent diffusion of specific proteins between mother and daughter cells	Most probably explained by chromosome VIII disomy in this strain
6P-33G-D373	YHR108W	GGA2	Protein that regulates Arf1p, Arf2p to facilitate Golgi trafficking; binds phosphatidylinositol 4-phosphate, which plays a role in TGN localization; has homology to gamma-adaptin; GGA2 has a paralog, GGA1, that arose from the whole genome duplication	Most probably explained by chromosome VIII disomy in this strain
6P-33G-D373	YHR109W	CTM1	Cytochrome c lysine methyltransferase; trimethylates residue 72 of apo-cytochrome c (Cyc1p) in the cytosol; not required for normal respiratory growth	Most probably explained by chromosome VIII disomy in this strain
6P-33G-D373	YHR110W	ERP5	Protein with similarity to Emp24p and Erv25p; member of the p24 family involved in ER to Golgi transport	Most probably explained by chromosome VIII disomy in this strain
6P-33G-D373	YHR111W	UBA4	E1-like protein that activates Urm1p before urmylation; also acts in thiolation of the wobble base of cytoplasmic tRNAs by adenylating and then thiolating Urm1p; receives sulfur from Tum1p	Most probably explained by chromosome VIII disomy in this strain
6P-33G-D373	YHR113W	APE4	Cytoplasmic aspartyl aminopeptidase with possible vacuole function; Cvt pathway cargo protein; cleaves unblocked N-terminal acidic amino acids from peptide substrates; forms a 12-subunit homo-oligomer; M18 metalloprotease family	Most probably explained by chromosome VIII disomy in this strain
6P-33G-D373	YHR114W	BZZ1	SH3 domain protein implicated in regulating actin polymerization; able to recruit actin polymerization machinery through its SH3 domains; colocalizes with cortical actin patches and Las17p; interacts with type I myosins	Most probably explained by chromosome VIII disomy in this strain
6P-33G-D373	YHR115C	DMA1	Ubiquitin-protein ligase (E3); controls septin dynamics, spindle position checkpoint (SPOC) with ligase Dma2p by regulating recruitment of Elm1p to bud neck; regulates levels of eIF2 subunit Gcd11p, as well as abundance, localization, and ubiquitination of Cdk inhibitory kinase Swe1p; ubiquitinates cyclin Pcl1p; ortholog of human RNF8, similar to human Chfr; contains FHA, RING fingers; DMA1 has a…	Most probably explained by chromosome VIII disomy in this strain
6P-33G-D373	YHR116W	COX23	Protein that functions in mitochondrial copper homeostasis; mitochondrial intermembrane space protein; essential for functional cytochrome oxidase expression; homologous to Cox17p; contains twin cysteine-x9-cysteine motifs	Most probably explained by chromosome VIII disomy in this strain
6P-33G-D373	YHR117W	TOM71	Mitochondrial outer membrane protein; probable minor component of the TOM (translocase of outer membrane) complex responsible for recognition and import of mitochondrially directed proteins; TOM71 has a paralog, TOM70, that arose from the whole genome duplication	Most probably explained by chromosome VIII disomy in this strain
6P-33G-D373	YHR118C	ORC6	Subunit of the origin recognition complex (ORC); ORC directs DNA replication by binding to replication origins and is also involved in transcriptional silencing; phosphorylated by Cdc28p; mutation in the human Orc6p is linked to Meier-Gorlin syndrome	Most probably explained by chromosome VIII disomy in this strain
6P-33G-D373	YHR119W	SET1	Histone methyltransferase, subunit of the COMPASS (Set1C) complex; COMPASS methylates histone H3K4; Set1p-dependent H3K4 trimethylation recruits Nrd1p, allowing efficient termination of snoRNAs and cryptic unstable transcripts (CUTs) by Nrd1p-Nab3p-Sen1p pathway; modulates histone acetylation levels in promoter proximal regions to ensure efficient Nrd1p-dependent termination; required in transcri…	Most probably explained by chromosome VIII disomy in this strain
6P-33G-D373	YHR120W	MSH1	DNA-binding protein of the mitochondria; involved in repair of mitochondrial DNA; has ATPase activity and binds to DNA mismatches; has homology to E. coli MutS; transcription is induced during meiosis	Most probably explained by chromosome VIII disomy in this strain
6P-33G-D373	YHR121W	LSM12	Protein of unknown function that may function in RNA processing; interacts with Pbp1p and Pbp4p and associates with ribosomes; contains an RNA-binding LSM domain and an AD domain; GFP-fusion protein is induced by the DNA-damaging agent MMS; relative distribution to the nucleus increases upon DNA replication stress	Most probably explained by chromosome VIII disomy in this strain
6P-33G-D373	YHR122W	CIA2	Component of cytosolic iron-sulfur protein assembly (CIA) machinery; acts at a late step of Fe-S cluster assembly; forms the CIA targeting complex with Cia1p and Met18p that directs Fe-S cluster incorporation into a subset of proteins involved in methionine biosynthesis, DNA replication and repair, transcription, and telomere maintenance; ortholog of human FAM96B	Most probably explained by chromosome VIII disomy in this strain
6P-33G-D373	YHR123W	EPT1	sn-1,2-diacylglycerol ethanolamine- and cholinephosphotranferase; not essential for viability; EPT1 has a paralog, CPT1, that arose from the whole genome duplication	Most probably explained by chromosome VIII disomy in this strain
6P-33G-D373	YHR124W	NDT80	Meiosis-specific transcription factor; required for exit from pachytene and for full meiotic recombination; activates middle sporulation genes; competes with Sum1p for binding to promoters containing middle sporulation elements (MSE)	Most probably explained by chromosome VIII disomy in this strain
6P-33G-D373	YHR128W	FUR1	Uracil phosphoribosyltransferase; synthesizes UMP from uracil; involved in the pyrimidine salvage pathway	Most probably explained by chromosome VIII disomy in this strain
6P-33G-D373	YHR129C	ARP1	Actin-related protein of the dynactin complex; required for spindle orientation and nuclear migration; forms actin-like short filament composed of 9 or 10 Arp1p monomers; putative ortholog of mammalian centractin	Most probably explained by chromosome VIII disomy in this strain
6P-33G-D373	YHR132C	ECM14	Putative metalloprotease with similarity to zinc carboxypeptidases; required for normal cell wall assembly	Most probably explained by chromosome VIII disomy in this strain
6P-33G-D373	YHR133C	NSG1	Protein involved in regulation of sterol biosynthesis; specifically stabilizes Hmg2p, one of two HMG-CoA isoenzymes that catalyze the rate-limiting step in sterol biosynthesis; forms foci at the nuclear periphery upon DNA replication stress; relocalizes to the cytosol in response to hypoxia; homolog of mammalian INSIG proteins; NSG1 has a paralog, NSG2, that arose from the whole genome duplication	Most probably explained by chromosome VIII disomy in this strain
6P-33G-D373	YHR134W	WSS1	Sumoylated protein localizing to the nuclear periphery of mother cells; localizes to a single spot on the nuclear periphery of mother cells but not daughters; interacts genetically with SMT3; UV-sensitive mutant phenotype and genetic interactions suggest a role in the DNA damage response	Most probably explained by chromosome VIII disomy in this strain
6P-33G-D373	YHR135C	YCK1	Palmitoylated plasma membrane-bound casein kinase I (CK1) isoform; shares redundant functions with Yck2p in morphogenesis, proper septin assembly, endocytic trafficking, and glucose sensing; stabilized by Sod1p binding in the presence of glucose and oxygen, causing glucose repression of respiratory metabolism; YCK1 has a paralog, YCK2, that arose from the whole genome duplication	Most probably explained by chromosome VIII disomy in this strain
6P-33G-D373	YHR136C	SPL2	Protein with similarity to cyclin-dependent kinase inhibitors; downregulates low-affinity phosphate transport during phosphate limitation by targeting Pho87p to the vacuole; upstream region harbors putative hypoxia response element (HRE) cluster; overproduction suppresses a plc1 null mutation; promoter shows an increase in Snf2p occupancy after heat shock; GFP-fusion protein localizes to the cyto…	Most probably explained by chromosome VIII disomy in this strain
6P-33G-D373	YHR137W	ARO9	Aromatic aminotransferase II; catalyzes the first step of tryptophan, phenylalanine, and tyrosine catabolism	Most probably explained by chromosome VIII disomy in this strain
6P-33G-D373	YHR139C	SPS100	Protein required for spore wall maturation; expressed during sporulation; may be a component of the spore wall; expression also induced in cells treated with the mycotoxin patulin; SPS100 has a paralog, YGP1, that arose from the whole genome duplication	Most probably explained by chromosome VIII disomy in this strain
6P-33G-D373	YHR141C	RPL42B	Ribosomal 60S subunit protein L42B; required for propagation of the killer toxin-encoding M1 double-stranded RNA satellite of the L-A double-stranded RNA virus; homologous to mammalian ribosomal protein L36A, no bacterial homolog; RPL42B has a paralog, RPL42A, that arose from the whole genome duplication	Most probably explained by chromosome VIII disomy in this strain
6P-33G-D373	YHR142W	CHS7	Protein of unknown function; may be involved in chitin biosynthesis by regulation of Chs3p export from the ER; relocalizes from bud neck to ER upon DNA replication stress	Most probably explained by chromosome VIII disomy in this strain
6P-33G-D373	YHR143W	DSE2	Daughter cell-specific secreted protein with similarity to glucanases; degrades cell wall from the daughter side causing daughter to separate from mother; expression is repressed by cAMP	Most probably explained by chromosome VIII disomy in this strain
6P-33G-D373	YHR144C	DCD1	Deoxycytidine monophosphate (dCMP) deaminase; involved in dUMP and dTMP biosynthesis; expression is NOT cell cycle regulated	Most probably explained by chromosome VIII disomy in this strain
6P-33G-D373	YHR146W	CRP1	Protein that binds to cruciform DNA structures; CRP1 has a paralog, MDG1, that arose from the whole genome duplication	Most probably explained by chromosome VIII disomy in this strain
6P-33G-D373	YHR148W	IMP3	Component of the SSU processome; SSU processome is required for pre-18S rRNA processing, essential protein that interacts with Mpp10p and mediates interactions of Imp4p and Mpp10p with U3 snoRNA	Most probably explained by chromosome VIII disomy in this strain
6P-33G-D373	YHR149C	SKG6	Integral membrane protein; localizes primarily to growing sites such as the bud tip or the cell periphery; potential Cdc28p substrate; Skg6p interacts with Zds1p and Zds2p; SKG6 has a paralog, TOS2, that arose from the whole genome duplication	Most probably explained by chromosome VIII disomy in this strain
6P-33G-D373	YHR151C	MTC6	Protein of unknown function; mtc6 is synthetically sick with cdc13-1	Most probably explained by chromosome VIII disomy in this strain
6P-33G-D373	YHR152W	SPO12	Nucleolar protein of unknown function; positive regulator of mitotic exit; involved in regulating release of Cdc14p from the nucleolus in early anaphase, may play similar role in meiosis; SPO12 has a paralog, BNS1, that arose from the whole genome duplication	Most probably explained by chromosome VIII disomy in this strain
6P-33G-D373	YHR154W	RTT107	Protein implicated in Mms22-dependent DNA repair during S phase; involved in recruiting the SMC5/6 complex to double-strand breaks; DNA damage induces phosphorylation by Mec1p at one or more SQ/TQ motifs; interacts with Mms22p and Slx4p; has four BRCT domains; has a role in regulation of Ty1 transposition; relative distribution to nuclear foci increases upon DNA replication stress	Most probably explained by chromosome VIII disomy in this strain
6P-33G-D373	YHR158C	KEL1	Protein required for proper cell fusion and cell morphology; functions in a complex with Kel2p to negatively regulate mitotic exit, interacts with Tem1p and Lte1p; localizes to regions of polarized growth; potential Cdc28p substrate; KEL1 has a paralog, KEL2, that arose from the whole genome duplication	Most probably explained by chromosome VIII disomy in this strain
6P-33G-D373	YHR160C	PEX18	Peroxin; required for targeting of peroxisomal matrix proteins containing PTS2; interacts with Pex7p; partially redundant with Pex21p; PEX18 has a paralog, PEX21, that arose from the whole genome duplication	Most probably explained by chromosome VIII disomy in this strain
6P-33G-D373	YHR161C	YAP1801	Protein of the AP180 family, involved in clathrin cage assembly; binds Pan1p and clathrin; YAP1801 has a paralog, YAP1802, that arose from the whole genome duplication	Most probably explained by chromosome VIII disomy in this strain
6P-33G-D373	YHR162W	MPC2	Highly conserved subunit of the mitochondrial pyruvate carrier; a mitochondrial inner membrane complex comprised of Fmp37p/Mpc1p and either Mpc2p or Fmp43p/Mpc3p mediates mitochondrial pyruvate uptake; more highly expressed in glucose-containing minimal medium than in lactate-containing medium; MPC2 has a paralog, FMP43, that arose from the whole genome duplication	Most probably explained by chromosome VIII disomy in this strain
6P-33G-D373	YHR163W	SOL3	6-phosphogluconolactonase; catalyzes the second step of the pentose phosphate pathway; weak multicopy suppressor of los1-1 mutation; homologous to Sol2p and Sol1p; SOL3 has a paralog, SOL4, that arose from the whole genome duplication	Most probably explained by chromosome VIII disomy in this strain
6P-33G-D373	YHR164C	DNA2	Tripartite DNA replication factor; has single-stranded DNA-dependent ATPase, ATP-dependent nuclease, and helicase activities; tracking protein for flap cleavage during Okazaki fragment maturation; involved in DNA repair and processing of meiotic DNA double strand breaks; required for normal life span; component of telomeric chromatin, with cell-cycle dependent localization; required for telomeras…	Most probably explained by chromosome VIII disomy in this strain
6P-33G-D373	YHR165C	PRP8	Component of U4/U6-U5 snRNP complex; involved in second catalytic step of splicing; participates in spliceosomal assembly through its interaction with U1 snRNA; largest and most evolutionarily conserved protein of the spliceosome; mutations in its human ortholog, PRPF8, cause Retinitis pigmentosa and missplicing in Myelodysplastic syndrome.	Most probably explained by chromosome VIII disomy in this strain
6P-33G-D373	YHR166C	CDC23	Subunit of the Anaphase-Promoting Complex/Cyclosome (APC/C); APC/C is a ubiquitin-protein ligase required for degradation of anaphase inhibitors, including mitotic cyclins, during the metaphase/anaphase transition	Most probably explained by chromosome VIII disomy in this strain
6P-33G-D373	YHR167W	THP2	Subunit of the THO and TREX complexes; THO connects transcription elongation and mitotic recombination, and TREX is recruited to activated genes and couples transcription to mRNA export; involved in telomere maintenance	Most probably explained by chromosome VIII disomy in this strain
6P-33G-D373	YHR168W	MTG2	Putative GTPase; member of the Obg family; peripheral protein of the mitochondrial inner membrane that associates with the large ribosomal subunit; required for mitochondrial translation, possibly via a role in ribosome assembly	Most probably explained by chromosome VIII disomy in this strain
6P-33G-D373	YHR169W	DBP8	ATPase, putative RNA helicase of the DEAD-box family; component of 90S preribosome complex involved in production of 18S rRNA and assembly of 40S small ribosomal subunit; ATPase activity stimulated by association with Esf2p	Most probably explained by chromosome VIII disomy in this strain
6P-33G-D373	YHR170W	NMD3	Protein involved in nuclear export of the large ribosomal subunit; acts as a Crm1p-dependent adapter protein for export of nascent ribosomal subunits through the nuclear pore complex	Most probably explained by chromosome VIII disomy in this strain
6P-33G-D373	YHR171W	ATG7	Autophagy-related protein and dual specificity member of the E1 family; mediates the conjugation of Atg12p with Atg5p and Atg8p with phosphatidylethanolamine which are required steps in autophagosome formation; E1 enzymes are also known as ubiquitin-activating enzymes; involved in methionine restriction extension of chronological lifespan in an autophagy-dependent manner	Most probably explained by chromosome VIII disomy in this strain
6P-33G-D373	YHR172W	SPC97	Component of the microtubule-nucleating Tub4p (gamma-tubulin) complex; interacts with Spc110p at the spindle pole body (SPB) inner plaque and with Spc72p at the SPB outer plaque	Most probably explained by chromosome VIII disomy in this strain
6P-33G-D373	YHR174W	ENO2	Enolase II, a phosphopyruvate hydratase; catalyzes conversion of 2-phosphoglycerate to phosphoenolpyruvate during glycolysis and the reverse reaction during gluconeogenesis; expression induced in response to glucose; ENO2 has a paralog, ENO1, that arose from the whole genome duplication	Most probably explained by chromosome VIII disomy in this strain
6P-33G-D373	YHR175W	CTR2	Putative low-affinity copper transporter of the vacuolar membrane; mutation confers resistance to toxic copper concentrations, while overexpression confers resistance to copper starvation	Most probably explained by chromosome VIII disomy in this strain
6P-33G-D373	YHR176W	FMO1	Flavin-containing monooxygenase; localized to the cytoplasmic face of the ER membrane; catalyzes oxidation of biological thiols to maintain the ER redox buffer ratio for correct folding of disulfide-bonded proteins	Most probably explained by chromosome VIII disomy in this strain
6P-33G-D373	YHR178W	STB5	Transcription factor; involved in regulating multidrug resistance and oxidative stress response; forms a heterodimer with Pdr1p; contains a Zn(II)2Cys6 zinc finger domain that interacts with a pleiotropic drug resistance element in vitro	Most probably explained by chromosome VIII disomy in this strain
6P-33G-D373	YHR179W	OYE2	Conserved NADPH oxidoreductase containing flavin mononucleotide (FMN); responsible for geraniol reduction into citronellol during fermentation; homologous to Oye3p with different ligand binding and catalytic properties; may be involved in sterol metabolism, oxidative stress response, and programmed cell death; protein abundance increases in response to DNA replication stress	Most probably explained by chromosome VIII disomy in this strain
[truncated: 201 more rows]
