# Supplementary material for: Genome Sequencing and Comparative Analysis of Saccharomyces cerevisiae Strains of the Peterhof Genetic Collection
Source: PLoS One. 2016 May 6;11(5):e0154722. doi: 10.1371/journal.pone.0154722 (PMC4859572; doi:10.1371/journal.pone.0154722)
Supplement: S7 Table — Light green, known genotype. (XLS) [file pone.0154722.s015.xls]

## Sheet: combined
Strain	ORF with a stop codon gained	Standard name	Function	Comments			Strain	ORF with a stop codon lost	Standard name	Function	Comments
Common genes with stop codon gained	YNL065W	AQR1	Plasma membrane transporter of the major facilitator superfamily; member of the 12-spanner drug:H(+) antiporter DHA1 family; confers resistance to short-chain monocarboxylic acids and quinidine; involved in the excretion of excess amino acids; AQR1 has a paralog, QDR1, that arose from the whole genome duplication; relocalizes from plasma membrane to cytoplasm upon DNA replication stress	Stop codon at 563 in many SGD strains			15V-P4	YER109C	FLO8	Transcription factor; required for flocculation, diploid filamentous growth, and haploid invasive growth; forms a heterodimer with Mss1p that interacts with the Swi/Snf complex during transcriptional activation of FLO1, FLO11, and STA1; S. cerevisiae genome reference strain S288C contains an internal in-frame stop at codon 142, which in other strains encodes tryptophan
Common genes with stop codon gained	YGR249W	MGA1	Protein similar to heat shock transcription factor; multicopy suppressor of pseudohyphal growth defects of ammonium permease mutants				15V-P4	YOR031W	CRS5	Copper-binding metallothionein; required for wild-type copper resistance
Common genes with stop codon gained	YGR069W	YGR069W	Dubious open reading frame; unlikely to encode a functional protein, based on available experimental and comparative sequence data
Common genes with stop codon gained	YMR316C-A	YMR316C-A	Protein of unknown function; mRNA identified as translated by ribosome profiling data; overlaps the verified gene DIA1/YMR316W				25-25-2V-P3982	YER109C	FLO8	Transcription factor; required for flocculation, diploid filamentous growth, and haploid invasive growth; forms a heterodimer with Mss1p that interacts with the Swi/Snf complex during transcriptional activation of FLO1, FLO11, and STA1; S. cerevisiae genome reference strain S288C contains an internal in-frame stop at codon 142, which in other strains encodes tryptophan
Common genes with stop codon gained	YNL285W	YNL285W	Dubious open reading frame; unlikely to encode a functional protein, based on available experimental and comparative sequence data				25-25-2V-P3982	YOR031W	CRS5	Copper-binding metallothionein; required for wild-type copper resistance
15V-P4	YAL059W	ECM1	Pre-ribosomal factor involved in 60S ribosomal protein subunit export; associates with the pre-60S particle; shuttles between the nucleus and cytoplasm				1B-D1606	YER109C	FLO8	Transcription factor; required for flocculation, diploid filamentous growth, and haploid invasive growth; forms a heterodimer with Mss1p that interacts with the Swi/Snf complex during transcriptional activation of FLO1, FLO11, and STA1; S. cerevisiae genome reference strain S288C contains an internal in-frame stop at codon 142, which in other strains encodes tryptophan
15V-P4	YAL019W-A	YAL019W-A	Dubious open reading frame; unlikely to encode a functional protein, based on available experimental and comparative sequence data; partially overlaps ORF ATS1/YAL020C				1B-D1606	YOR031W	CRS5	Copper-binding metallothionein; required for wild-type copper resistance
15V-P4	YAR028W	YAR028W	Putative integral membrane protein; member of DUP240 gene family; GFP-fusion protein is induced in response to the DNA-damaging agent MMS
15V-P4	YAR030C	YAR030C	Dubious open reading frame; unlikely to encode a functional protein, based on available experimental and comparative sequence data; partially overlaps the uncharacterized ORF YAR029W and the verified gene PRM9				74-D694	YOR031W	CRS5	Copper-binding metallothionein; required for wild-type copper resistance
15V-P4	YAR030C	YAR030C	Dubious open reading frame; unlikely to encode a functional protein, based on available experimental and comparative sequence data; partially overlaps the uncharacterized ORF YAR029W and the verified gene PRM9
15V-P4	YAR031W	PRM9	Pheromone-regulated protein; contains 3 predicted transmembrane segments and an FF sequence, a motif involved in COPII binding; member of DUP240 gene family; PRM9 has a paralog, PRM8, that arose from a segmental duplication				6P-33G-D373	YOR031W	CRS5	Copper-binding metallothionein; required for wild-type copper resistance
15V-P4	YBL096C	YBL096C	Non-essential protein of unknown function
15V-P4	YBR109W-A	YBR109W-A	Putative protein of unknown function; questionable ORF from MIPS
15V-P4	YBR113W	YBR113W	Dubious open reading frame; unlikely to encode a functional protein, based on available experimental and comparative sequence data; partially overlaps the verified gene CYC8
15V-P4	YBR113W	YBR113W	Dubious open reading frame; unlikely to encode a functional protein, based on available experimental and comparative sequence data; partially overlaps the verified gene CYC8
15V-P4	YCR022C	YCR022C	Dubious open reading frame; unlikely to encode a functional protein, based on available experimental and comparative sequence data; YCR022C is not an essential gene
15V-P4	YCR022C	YCR022C	Dubious open reading frame; unlikely to encode a functional protein, based on available experimental and comparative sequence data; YCR022C is not an essential gene
15V-P4	YCR087W	YCR087W	Dubious open reading frame; unlikely to encode a functional protein, based on available experimental and comparative sequence data; partially overlaps uncharacterized gene YCR087C-A; YCR087W is not an essential gene
15V-P4	YCR102C	YCR102C	Putative protein of unknown function; involved in copper metabolism; similar to C. carbonum toxD gene; member of the quinone oxidoreductase family
15V-P4	YDL242W	YDL242W	Dubious open reading frame; unlikely to encode a functional protein, based on available experimental and comparative sequence data
15V-P4	YDL236W	PHO13	Alkaline phosphatase specific for p-nitrophenyl phosphate; also has protein phosphatase activity	Stop codon leading to 1-aa truncation is also present in some other strains: YS9, RedStar, D273-10B
15V-P4	YDL196W	YDL196W	Dubious open reading frame; unlikely to encode a functional protein, based on available experimental and comparative sequence data; open reading frame is located in promoter region of essential gene SEC31
15V-P4	YDL085W	NDE2	Mitochondrial external NADH dehydrogenase; catalyzes the oxidation of cytosolic NADH; Nde1p and Nde2p are involved in providing the cytosolic NADH to the mitochondrial respiratory chain; NDE2 has a paralog, NDE1, that arose from the whole genome duplication
15V-P4	YDR010C	YDR010C	Dubious open reading frame; unlikely to encode a functional protein, based on available experimental and comparative sequence data
15V-P4	YDR515W	SLF1	RNA binding protein that associates with polysomes; may be involved in regulating mRNA translation; involved in the copper-dependent mineralization of copper sulfide complexes on cell surface in cells cultured in copper salts; SLF1 has a paralog, SRO9, that arose from the whole genome duplication; protein abundance increases in response to DNA replication stress
15V-P4	YER001W	MNN1	Alpha-1,3-mannosyltransferase; integral membrane glycoprotein of the Golgi complex, required for addition of alpha1,3-mannose linkages to N-linked and O-linked oligosaccharides, one of five S. cerevisiae proteins of the MNN1 family
15V-P4	YER132C	PMD1	Protein with an N-terminal kelch-like domain; putative negative regulator of early meiotic gene expression; required, with Mds3p, for growth under alkaline conditions; PMD1 has a paralog, MDS3, that arose from the whole genome duplication
15V-P4	YFL015C	YFL015C	Dubious open reading frame; unlikely to encode a functional protein, based on available experimental and comparative sequence data; partially overlaps dubious ORF YFL015W-A; YFL015C is not an essential gene
15V-P4	YFR035C	YFR035C	Putative protein of unknown function; deletion mutant exhibits synthetic phenotype with alpha-synuclein
15V-P4	YGL263W	COS12	Endosomal protein involved in turnover of plasma membrane proteins; member of the DUP380 subfamily of conserved, often subtelomeric COS genes; required for the multivesicular vesicle body sorting pathway that internalizes plasma membrane proteins for degradation; Cos proteins provide ubiquitin in trans for nonubiquitinated cargo proteins
15V-P4	YGL090W	LIF1	Component of the DNA ligase IV complex; this complex mediates nonhomologous end joining in DNA double-strand break repair; physically interacts with Dnl4p and Nej1p; homologous to mammalian XRCC4 protein
15V-P4	YGR017W	YGR017W	Putative protein of unknown function; green fluorescent protein (GFP)-fusion protein localizes to both the nucleus and the cytoplasm
15V-P4	YGR051C	YGR051C	Dubious open reading frame; unlikely to encode a functional protein, based on available experimental and comparative sequence data; YGR051C is not an essential gene
15V-P4	YGR069W	YGR069W	Dubious open reading frame; unlikely to encode a functional protein, based on available experimental and comparative sequence data
15V-P4	YGR176W	YGR176W	Dubious open reading frame; unlikely to encode a functional protein, based on available experimental and comparative sequence data
15V-P4	YGR249W	MGA1	Protein similar to heat shock transcription factor; multicopy suppressor of pseudohyphal growth defects of ammonium permease mutants
15V-P4	YGR290W	YGR290W	Dubious open reading frame; unlikely to encode a functional protein, based on available experimental and comparative sequence data; putative HLH protein; partially overlaps the verified ORF MAL11/YGR289C (a high-affinity maltose transporter)
15V-P4	YHL003C	LAG1	Ceramide synthase component; involved in synthesis of ceramide from C26(acyl)-coenzyme A and dihydrosphingosine or phytosphingosine, functionally equivalent to Lac1p; forms ER foci upon DNA replication stress; homolog of human CERS2, a tumor metastasis suppressor gene whose silencing enahnces invasion/metastasis of prostate cancer cells; LAG1 has a paralog, LAC1, that arose from the whole genome …
15V-P4	YHR143W	DSE2	Daughter cell-specific secreted protein with similarity to glucanases; degrades cell wall from the daughter side causing daughter to separate from mother; expression is repressed by cAMP
15V-P4	YIL058W	YIL058W	Dubious open reading frame; unlikely to encode a functional protein, based on available experimental and comparative sequence data
15V-P4	YIR020C-B	YIR020C-B	Dubious open reading frame; unlikely to encode a functional protein, based on available experimental and comparative sequence data; partially overlaps verified ORF MRS1
15V-P4	YIR028W	DAL4	Allantoin permease; expression sensitive to nitrogen catabolite repression and induced by allophanate, an intermediate in allantoin degradation
15V-P4	YJL214W	HXT8	Protein of unknown function with similarity to hexose transporters; expression is induced by low levels of glucose and repressed by high levels of glucose
15V-P4	YJL182C	YJL182C	Dubious open reading frame; unlikely to encode a functional protein, based on available experimental and comparative sequence data; partially overlaps uncharacterized ORF YJL181W
15V-P4	YJL089W	SIP4	C6 zinc cluster transcriptional activator; binds to the carbon source-responsive element (CSRE) of gluconeogenic genes; involved in the positive regulation of gluconeogenesis; regulated by Snf1p protein kinase; localized to the nucleus
15V-P4	YKL062W	MSN4	Stress-responsive transcriptional activator; activated in stochastic pulses of nuclear localization in response to various stress conditions; binds DNA at stress response elements of responsive genes, inducing gene expression; involved in diauxic shift
15V-P4	YKR056W	TRM2	tRNA methyltransferase; 5-methylates the uridine residue at position 54 of tRNAs and may also have a role in tRNA stabilization or maturation; endo-exonuclease with a role in DNA repair
15V-P4	YKR069W	MET1	S-adenosyl-L-methionine uroporphyrinogen III transmethylase; involved in the biosynthesis of siroheme, a prosthetic group used by sulfite reductase; required for sulfate assimilation and methionine biosynthesis
15V-P4	YLL061W	MMP1	High-affinity S-methylmethionine permease; required for utilization of S-methylmethionine as a sulfur source; has similarity to S-adenosylmethionine permease Sam3p
15V-P4	YLL059C	YLL059C	Dubious open reading frame; unlikely to encode a functional protein, based on available experimental and comparative sequence data
15V-P4	YLL059C	YLL059C	Dubious open reading frame; unlikely to encode a functional protein, based on available experimental and comparative sequence data
15V-P4	YLL058W	YLL058W	Putative protein of unknown function with similarity to Str2p; Str2p is a cystathionine gamma-synthase important in sulfur metabolism; YLL058W is not an essential gene
15V-P4	YLR123C	YLR123C	Dubious open reading frame; unlikely to encode a functional protein, based on available experimental and comparative sequence data; partially overlaps the dubious ORF YLR122C; contains characteristic aminoacyl-tRNA motif
15V-P4	YLR194C	YLR194C	Structural constituent of the cell wall; attached to the plasma membrane by a GPI-anchor; expression is upregulated in response to cell wall stress
15V-P4	YLR213C	CRR1	Putative glycoside hydrolase of the spore wall envelope; required for normal spore wall assembly, possibly for cross-linking between the glucan and chitosan layers; expressed during sporulation
15V-P4	YLR346C	YLR346C	Putative protein of unknown function found in mitochondria; expression is regulated by transcription factors involved in pleiotropic drug resistance, Pdr1p and Yrr1p; not an essential gene; YLR346C has a paralog, YGR035C, that arose from the whole genome duplication
15V-P4	YLR408C	BLS1	Subunit of the BLOC-1 complex involved in endosomal maturation; green fluorescent protein (GFP)-fusion protein localizes to the endosome; YLR408C is not an essential gene
15V-P4	YLR444C	YLR444C	Dubious open reading frame; unlikely to encode a functional protein, based on available experimental and comparative sequence data
15V-P4	YML057C-A	YML057C-A	Dubious open reading frame; unlikely to encode a functional protein, based on available experimental and comparative sequence data; overlaps the verified gene CMP2/YML057W
15V-P4	YMR316W	DIA1	Protein of unknown function; involved in invasive and pseudohyphal growth; green fluorescent protein (GFP)-fusion protein localizes to the cytoplasm in a punctate pattern
15V-P4	YMR316C-A	YMR316C-A	Protein of unknown function; mRNA identified as translated by ribosome profiling data; overlaps the verified gene DIA1/YMR316W
15V-P4	YNL285W	YNL285W	Dubious open reading frame; unlikely to encode a functional protein, based on available experimental and comparative sequence data
15V-P4	YNL179C	YNL179C	Dubious open reading frame; unlikely to encode a functional protein, based on available experimental and comparative sequence data; not conserved in closely related Saccharomyces species; deletion in cyr1 mutant results in loss of stress resistance
15V-P4	YNL065W	AQR1	Plasma membrane transporter of the major facilitator superfamily; member of the 12-spanner drug:H(+) antiporter DHA1 family; confers resistance to short-chain monocarboxylic acids and quinidine; involved in the excretion of excess amino acids; AQR1 has a paralog, QDR1, that arose from the whole genome duplication; relocalizes from plasma membrane to cytoplasm upon DNA replication stress
15V-P4	YNL040W	YNL040W	Putative protein of unknown function; has strong similarity to alanyl-tRNA synthases from Eubacteria; null mutant displays decreased translation rate and increased readthrough of premature stop codons; green fluorescent protein (GFP)-fusion protein localizes to the cytoplasm; YNL040W is not an essential gene
15V-P4	YNR072W	HXT17	Hexose transporter; up-regulated in media containing raffinose and galactose at pH 7.7 versus pH 4.7, repressed by high levels of glucose; HXT17 has a paralog, HXT13, that arose from a segmental duplication
15V-P4	YOL158C	ENB1	Endosomal ferric enterobactin transporter; expressed under conditions of iron deprivation; member of the major facilitator superfamily; expression is regulated by Rcs1p and affected by chloroquine treatment
15V-P4	YOL154W	ZPS1	Putative GPI-anchored protein; transcription is induced under low-zinc conditions, as mediated by the Zap1p transcription factor, and at alkaline pH
15V-P4	YOL134C	YOL134C	Dubious open reading frame; unlikely to encode a functional protein, based on available experimental and comparative sequence data; partially overlaps HRT1, a verified gene that encodes an SCF ubiquitin ligase subunit
15V-P4	YOL079W	YOL079W	Dubious open reading frame; unlikely to encode a functional protein, based on available experimental and comparative sequence data
15V-P4	YOL079W	YOL079W	Dubious open reading frame; unlikely to encode a functional protein, based on available experimental and comparative sequence data
15V-P4	YOL063C	CRT10	Protein involved in transcriptional regulation of RNR2 and RNR3; expression of the gene is induced by DNA damage and null mutations confer increased resistance to hydroxyurea; N-terminal region has a leucine repeat and a WD40 repeat
15V-P4	YOL060C	MAM3	Protein required for normal mitochondrial morphology; has similarity to hemolysins
15V-P4	YOR024W	YOR024W	Dubious open reading frame; unlikely to encode a functional protein, based on available experimental and comparative sequence data
15V-P4	YOR157C	PUP1	Beta 2 subunit of the 20S proteasome; endopeptidase with trypsin-like activity that cleaves after basic residues; synthesized as a proprotein before being proteolytically processed for assembly into 20S particle; human homolog is subunit Z
15V-P4	YOR183W	FYV12	Protein of unknown function; required for survival upon exposure to K1 killer toxin
15V-P4	YOR256C	TRE2	Transferrin receptor-like protein; functions with Tre1p to regulate ubiquitylation and vacuolar degradation of the metal transporter Smf1p; inviability of null mutant in systematic studies is due to proximity to CDC31; TRE2 has a paralog, TRE1, that arose from the whole genome duplication
15V-P4	YOR300W	YOR300W	Dubious open reading frame; unlikely to encode a functional protein, based on available experimental and comparative sequence data; overlaps with verified gene BUD7/YOR299W; mutation affects bipolar budding and bud site selection, though phenotype could be due to the mutation's effects on BUD7
15V-P4	YOR331C	YOR331C	Dubious open reading frame; unlikely to encode a functional protein, based on available experimental and comparative sequence data; open reading frame overlaps the verified gene VMA4/YOR332W
15V-P4	YPL274W	SAM3	High-affinity S-adenosylmethionine permease; required for utilization of S-adenosylmethionine as a sulfur source; has similarity to S-methylmethionine permease Mmp1p
15V-P4	YPL273W	SAM4	S-adenosylmethionine-homocysteine methyltransferase; functions along with Mht1p in the conversion of S-adenosylmethionine (AdoMet) to methionine to control the methionine/AdoMet ratio; SAM4 has a paralog, YMR321C, that arose from a single-locus duplication
15V-P4	YPR170C	YPR170C	Dubious open reading frame; unlikely to encode a functional protein, based on available experimental and comparative sequence data; partially overlaps ORFs YPR169W-A and YPR170W-B
15V-P4	Q0017	Q0017	Dubious open reading frame; unlikely to encode a protein, based on available experimental and comparative sequence data; partially overlaps the dubious ORF Q0010
25-25-2V-P3982	YAL059W	ECM1	Pre-ribosomal factor involved in 60S ribosomal protein subunit export; associates with the pre-60S particle; shuttles between the nucleus and cytoplasm
25-25-2V-P3982	YAR015W	ADE1	N-succinyl-5-aminoimidazole-4-carboxamide ribotide synthetase; required for 'de novo' purine nucleotide biosynthesis; red pigment accumulates in mutant cells deprived of adenine; protein abundance increases in response to DNA replication stress	ade1-14
25-25-2V-P3982	YAR028W	YAR028W	Putative integral membrane protein; member of DUP240 gene family; GFP-fusion protein is induced in response to the DNA-damaging agent MMS
25-25-2V-P3982	YAR030C	YAR030C	Dubious open reading frame; unlikely to encode a functional protein, based on available experimental and comparative sequence data; partially overlaps the uncharacterized ORF YAR029W and the verified gene PRM9
25-25-2V-P3982	YAR030C	YAR030C	Dubious open reading frame; unlikely to encode a functional protein, based on available experimental and comparative sequence data; partially overlaps the uncharacterized ORF YAR029W and the verified gene PRM9
25-25-2V-P3982	YAR031W	PRM9	Pheromone-regulated protein; contains 3 predicted transmembrane segments and an FF sequence, a motif involved in COPII binding; member of DUP240 gene family; PRM9 has a paralog, PRM8, that arose from a segmental duplication
25-25-2V-P3982	YBL096C	YBL096C	Non-essential protein of unknown function
25-25-2V-P3982	YBR109W-A	YBR109W-A	Putative protein of unknown function; questionable ORF from MIPS
25-25-2V-P3982	YBR113W	YBR113W	Dubious open reading frame; unlikely to encode a functional protein, based on available experimental and comparative sequence data; partially overlaps the verified gene CYC8
25-25-2V-P3982	YBR113W	YBR113W	Dubious open reading frame; unlikely to encode a functional protein, based on available experimental and comparative sequence data; partially overlaps the verified gene CYC8
25-25-2V-P3982	YBR115C	LYS2	Alpha aminoadipate reductase; catalyzes the reduction of alpha-aminoadipate to alpha-aminoadipate 6-semialdehyde, which is the fifth step in biosynthesis of lysine; activation requires posttranslational phosphopantetheinylation by Lys5p	lys2-87
25-25-2V-P3982	YBR248C	HIS7	Imidazole glycerol phosphate synthase; glutamine amidotransferase:cyclase that catalyzes the fifth step of histidine biosynthesis and also produces 5-aminoimidazole-4-carboxamide ribotide (AICAR), a purine precursor	his7-1
25-25-2V-P3982	YCR022C	YCR022C	Dubious open reading frame; unlikely to encode a functional protein, based on available experimental and comparative sequence data; YCR022C is not an essential gene
25-25-2V-P3982	YCR022C	YCR022C	Dubious open reading frame; unlikely to encode a functional protein, based on available experimental and comparative sequence data; YCR022C is not an essential gene
25-25-2V-P3982	YCR053W	THR4	Threonine synthase; conserved protein that catalyzes formation of threonine from O-phosphohomoserine; expression is regulated by the GCN4-mediated general amino acid control pathway	thr4-B15
25-25-2V-P3982	YDL242W	YDL242W	Dubious open reading frame; unlikely to encode a functional protein, based on available experimental and comparative sequence data
25-25-2V-P3982	YDL196W	YDL196W	Dubious open reading frame; unlikely to encode a functional protein, based on available experimental and comparative sequence data; open reading frame is located in promoter region of essential gene SEC31
25-25-2V-P3982	YDR010C	YDR010C	Dubious open reading frame; unlikely to encode a functional protein, based on available experimental and comparative sequence data
25-25-2V-P3982	YDR515W	SLF1	RNA binding protein that associates with polysomes; may be involved in regulating mRNA translation; involved in the copper-dependent mineralization of copper sulfide complexes on cell surface in cells cultured in copper salts; SLF1 has a paralog, SRO9, that arose from the whole genome duplication; protein abundance increases in response to DNA replication stress
25-25-2V-P3982	YEL020C	YEL020C	Protein of unknown function with low sequence identity to Pdc1p; mRNA identified as translated by ribosome profiling data
25-25-2V-P3982	YER001W	MNN1	Alpha-1,3-mannosyltransferase; integral membrane glycoprotein of the Golgi complex, required for addition of alpha1,3-mannose linkages to N-linked and O-linked oligosaccharides, one of five S. cerevisiae proteins of the MNN1 family
25-25-2V-P3982	YER132C	PMD1	Protein with an N-terminal kelch-like domain; putative negative regulator of early meiotic gene expression; required, with Mds3p, for growth under alkaline conditions; PMD1 has a paralog, MDS3, that arose from the whole genome duplication
25-25-2V-P3982	YFL015C	YFL015C	Dubious open reading frame; unlikely to encode a functional protein, based on available experimental and comparative sequence data; partially overlaps dubious ORF YFL015W-A; YFL015C is not an essential gene
25-25-2V-P3982	YFR046C	CNN1	Kinetochore protein; associated with the essential kinetochore proteins Nnf1p and Spc24p; phosphorylated by Clb5-Cdk1, Mps1p, Ipl1p and to a lesser extent by Clb2-Cdk1; localizes to the lower region of the Ndc80 complex during anaphase and regulates KMN activity by inhibiting the Mtw1 and Spc105 complexes from binding to the Ndc80 complex; similar to metazoan CENP-T
25-25-2V-P3982	YGR069W	YGR069W	Dubious open reading frame; unlikely to encode a functional protein, based on available experimental and comparative sequence data
25-25-2V-P3982	YGR249W	MGA1	Protein similar to heat shock transcription factor; multicopy suppressor of pseudohyphal growth defects of ammonium permease mutants
25-25-2V-P3982	YGR290W	YGR290W	Dubious open reading frame; unlikely to encode a functional protein, based on available experimental and comparative sequence data; putative HLH protein; partially overlaps the verified ORF MAL11/YGR289C (a high-affinity maltose transporter)
25-25-2V-P3982	YHR204W	MNL1	Alpha-1,2-specific exomannosidase of the endoplasmic reticulum; in complex with Pdi1p, generates a Man7GlcNac2 oligosaccharide signal on glycoproteins destined for ubiquitin-proteasome degradation; human homolog EDEM1 can complement yeast null mutant
25-25-2V-P3982	YIR020C-B	YIR020C-B	Dubious open reading frame; unlikely to encode a functional protein, based on available experimental and comparative sequence data; partially overlaps verified ORF MRS1
25-25-2V-P3982	YIR028W	DAL4	Allantoin permease; expression sensitive to nitrogen catabolite repression and induced by allophanate, an intermediate in allantoin degradation
25-25-2V-P3982	YKL062W	MSN4	Stress-responsive transcriptional activator; activated in stochastic pulses of nuclear localization in response to various stress conditions; binds DNA at stress response elements of responsive genes, inducing gene expression; involved in diauxic shift
25-25-2V-P3982	YLR346C	YLR346C	Putative protein of unknown function found in mitochondria; expression is regulated by transcription factors involved in pleiotropic drug resistance, Pdr1p and Yrr1p; not an essential gene; YLR346C has a paralog, YGR035C, that arose from the whole genome duplication
25-25-2V-P3982	YLR408C	BLS1	Subunit of the BLOC-1 complex involved in endosomal maturation; green fluorescent protein (GFP)-fusion protein localizes to the endosome; YLR408C is not an essential gene
25-25-2V-P3982	YLR444C	YLR444C	Dubious open reading frame; unlikely to encode a functional protein, based on available experimental and comparative sequence data
25-25-2V-P3982	YML057C-A	YML057C-A	Dubious open reading frame; unlikely to encode a functional protein, based on available experimental and comparative sequence data; overlaps the verified gene CMP2/YML057W
25-25-2V-P3982	YMR316W	DIA1	Protein of unknown function; involved in invasive and pseudohyphal growth; green fluorescent protein (GFP)-fusion protein localizes to the cytoplasm in a punctate pattern
25-25-2V-P3982	YMR316C-A	YMR316C-A	Protein of unknown function; mRNA identified as translated by ribosome profiling data; overlaps the verified gene DIA1/YMR316W
25-25-2V-P3982	YNL285W	YNL285W	Dubious open reading frame; unlikely to encode a functional protein, based on available experimental and comparative sequence data
25-25-2V-P3982	YNL179C	YNL179C	Dubious open reading frame; unlikely to encode a functional protein, based on available experimental and comparative sequence data; not conserved in closely related Saccharomyces species; deletion in cyr1 mutant results in loss of stress resistance
25-25-2V-P3982	YNL065W	AQR1	Plasma membrane transporter of the major facilitator superfamily; member of the 12-spanner drug:H(+) antiporter DHA1 family; confers resistance to short-chain monocarboxylic acids and quinidine; involved in the excretion of excess amino acids; AQR1 has a paralog, QDR1, that arose from the whole genome duplication; relocalizes from plasma membrane to cytoplasm upon DNA replication stress	Stop codon at 563 in many SGD strains
25-25-2V-P3982	YNL040W	YNL040W	Putative protein of unknown function; has strong similarity to alanyl-tRNA synthases from Eubacteria; null mutant displays decreased translation rate and increased readthrough of premature stop codons; green fluorescent protein (GFP)-fusion protein localizes to the cytoplasm; YNL040W is not an essential gene
25-25-2V-P3982	YOL154W	ZPS1	Putative GPI-anchored protein; transcription is induced under low-zinc conditions, as mediated by the Zap1p transcription factor, and at alkaline pH
25-25-2V-P3982	YOL134C	YOL134C	Dubious open reading frame; unlikely to encode a functional protein, based on available experimental and comparative sequence data; partially overlaps HRT1, a verified gene that encodes an SCF ubiquitin ligase subunit
25-25-2V-P3982	YOR024W	YOR024W	Dubious open reading frame; unlikely to encode a functional protein, based on available experimental and comparative sequence data
25-25-2V-P3982	YOR183W	FYV12	Protein of unknown function; required for survival upon exposure to K1 killer toxin
25-25-2V-P3982	YOR256C	TRE2	Transferrin receptor-like protein; functions with Tre1p to regulate ubiquitylation and vacuolar degradation of the metal transporter Smf1p; inviability of null mutant in systematic studies is due to proximity to CDC31; TRE2 has a paralog, TRE1, that arose from the whole genome duplication
25-25-2V-P3982	YOR300W	YOR300W	Dubious open reading frame; unlikely to encode a functional protein, based on available experimental and comparative sequence data; overlaps with verified gene BUD7/YOR299W; mutation affects bipolar budding and bud site selection, though phenotype could be due to the mutation's effects on BUD7
25-25-2V-P3982	YOR331C	YOR331C	Dubious open reading frame; unlikely to encode a functional protein, based on available experimental and comparative sequence data; open reading frame overlaps the verified gene VMA4/YOR332W
25-25-2V-P3982	YPL273W	SAM4	S-adenosylmethionine-homocysteine methyltransferase; functions along with Mht1p in the conversion of S-adenosylmethionine (AdoMet) to methionine to control the methionine/AdoMet ratio; SAM4 has a paralog, YMR321C, that arose from a single-locus duplication
25-25-2V-P3982	YPR170C	YPR170C	Dubious open reading frame; unlikely to encode a functional protein, based on available experimental and comparative sequence data; partially overlaps ORFs YPR169W-A and YPR170W-B
25-25-2V-P3982	Q0017	Q0017	Dubious open reading frame; unlikely to encode a protein, based on available experimental and comparative sequence data; partially overlaps the dubious ORF Q0010
1B-D1606	YAL059W	ECM1	Pre-ribosomal factor involved in 60S ribosomal protein subunit export; associates with the pre-60S particle; shuttles between the nucleus and cytoplasm
1B-D1606	YAL019W-A	YAL019W-A	Dubious open reading frame; unlikely to encode a functional protein, based on available experimental and comparative sequence data; partially overlaps ORF ATS1/YAL020C
1B-D1606	YAR015W	ADE1	N-succinyl-5-aminoimidazole-4-carboxamide ribotide synthetase; required for 'de novo' purine nucleotide biosynthesis; red pigment accumulates in mutant cells deprived of adenine; protein abundance increases in response to DNA replication stress	ade1-14
1B-D1606	YAR028W	YAR028W	Putative integral membrane protein; member of DUP240 gene family; GFP-fusion protein is induced in response to the DNA-damaging agent MMS
1B-D1606	YAR030C	YAR030C	Dubious open reading frame; unlikely to encode a functional protein, based on available experimental and comparative sequence data; partially overlaps the uncharacterized ORF YAR029W and the verified gene PRM9
1B-D1606	YAR030C	YAR030C	Dubious open reading frame; unlikely to encode a functional protein, based on available experimental and comparative sequence data; partially overlaps the uncharacterized ORF YAR029W and the verified gene PRM9
1B-D1606	YAR031W	PRM9	Pheromone-regulated protein; contains 3 predicted transmembrane segments and an FF sequence, a motif involved in COPII binding; member of DUP240 gene family; PRM9 has a paralog, PRM8, that arose from a segmental duplication
1B-D1606	YBR084W	MIS1	Mitochondrial C1-tetrahydrofolate synthase; involved in interconversion between different oxidation states of tetrahydrofolate (THF); provides activities of formyl-THF synthetase, methenyl-THF cyclohydrolase, and methylene-THF dehydrogenase
1B-D1606	YBR092C	PHO3	Constitutively expressed acid phosphatase similar to Pho5p; brought to the cell surface by transport vesicles; hydrolyzes thiamin phosphates in the periplasmic space, increasing cellular thiamin uptake; expression is repressed by thiamin
1B-D1606	YBR109W-A	YBR109W-A	Putative protein of unknown function; questionable ORF from MIPS
1B-D1606	YBR113W	YBR113W	Dubious open reading frame; unlikely to encode a functional protein, based on available experimental and comparative sequence data; partially overlaps the verified gene CYC8
1B-D1606	YBR113W	YBR113W	Dubious open reading frame; unlikely to encode a functional protein, based on available experimental and comparative sequence data; partially overlaps the verified gene CYC8
1B-D1606	YBR248C	HIS7	Imidazole glycerol phosphate synthase; glutamine amidotransferase:cyclase that catalyzes the fifth step of histidine biosynthesis and also produces 5-aminoimidazole-4-carboxamide ribotide (AICAR), a purine precursor	his7-1
1B-D1606	YCL065W	YCL065W	Dubious open reading frame; unlikely to encode a functional protein, based on available experimental and comparative sequence data; overlaps HMLALPHA1
1B-D1606	YDL242W	YDL242W	Dubious open reading frame; unlikely to encode a functional protein, based on available experimental and comparative sequence data
1B-D1606	YDL236W	PHO13	Alkaline phosphatase specific for p-nitrophenyl phosphate; also has protein phosphatase activity
1B-D1606	YDL196W	YDL196W	Dubious open reading frame; unlikely to encode a functional protein, based on available experimental and comparative sequence data; open reading frame is located in promoter region of essential gene SEC31
1B-D1606	YDR007W	TRP1	Phosphoribosylanthranilate isomerase; catalyzes the third step in tryptophan biosynthesis; in 2004, the sequence of TRP1 from strain S228C was updated by changing the previously annotated internal STOP (TAA) to serine (TCA)	trp1-289
1B-D1606	YER132C	PMD1	Protein with an N-terminal kelch-like domain; putative negative regulator of early meiotic gene expression; required, with Mds3p, for growth under alkaline conditions; PMD1 has a paralog, MDS3, that arose from the whole genome duplication
1B-D1606	YFR057W	YFR057W	Putative protein of unknown function
1B-D1606	YGR069W	YGR069W	Dubious open reading frame; unlikely to encode a functional protein, based on available experimental and comparative sequence data
1B-D1606	YGR249W	MGA1	Protein similar to heat shock transcription factor; multicopy suppressor of pseudohyphal growth defects of ammonium permease mutants
1B-D1606	YHR143W	DSE2	Daughter cell-specific secreted protein with similarity to glucanases; degrades cell wall from the daughter side causing daughter to separate from mother; expression is repressed by cAMP
1B-D1606	YIL058W	YIL058W	Dubious open reading frame; unlikely to encode a functional protein, based on available experimental and comparative sequence data
1B-D1606	YIR020C-B	YIR020C-B	Dubious open reading frame; unlikely to encode a functional protein, based on available experimental and comparative sequence data; partially overlaps verified ORF MRS1
1B-D1606	YIR028W	DAL4	Allantoin permease; expression sensitive to nitrogen catabolite repression and induced by allophanate, an intermediate in allantoin degradation
1B-D1606	YKR056W	TRM2	tRNA methyltransferase; 5-methylates the uridine residue at position 54 of tRNAs and may also have a role in tRNA stabilization or maturation; endo-exonuclease with a role in DNA repair
1B-D1606	YLR194C	YLR194C	Structural constituent of the cell wall; attached to the plasma membrane by a GPI-anchor; expression is upregulated in response to cell wall stress
1B-D1606	YLR408C	BLS1	Subunit of the BLOC-1 complex involved in endosomal maturation; green fluorescent protein (GFP)-fusion protein localizes to the endosome; YLR408C is not an essential gene
1B-D1606	YMR316C-A	YMR316C-A	Protein of unknown function; mRNA identified as translated by ribosome profiling data; overlaps the verified gene DIA1/YMR316W
1B-D1606	YNL285W	YNL285W	Dubious open reading frame; unlikely to encode a functional protein, based on available experimental and comparative sequence data
1B-D1606	YNL065W	AQR1	Plasma membrane transporter of the major facilitator superfamily; member of the 12-spanner drug:H(+) antiporter DHA1 family; confers resistance to short-chain monocarboxylic acids and quinidine; involved in the excretion of excess amino acids; AQR1 has a paralog, QDR1, that arose from the whole genome duplication; relocalizes from plasma membrane to cytoplasm upon DNA replication stress	Stop codon at 563 in many SGD strains
1B-D1606	YNL040W	YNL040W	Putative protein of unknown function; has strong similarity to alanyl-tRNA synthases from Eubacteria; null mutant displays decreased translation rate and increased readthrough of premature stop codons; green fluorescent protein (GFP)-fusion protein localizes to the cytoplasm; YNL040W is not an essential gene
1B-D1606	YNR050C	LYS9	Saccharopine dehydrogenase (NADP+, L-glutamate-forming); catalyzes the formation of saccharopine from alpha-aminoadipate 6-semialdehyde, the seventh step in lysine biosynthesis pathway; exhibits genetic and physical interactions with TRM112	lys9-A21
1B-D1606	YOL079W	YOL079W	Dubious open reading frame; unlikely to encode a functional protein, based on available experimental and comparative sequence data
1B-D1606	YOL063C	CRT10	Protein involved in transcriptional regulation of RNR2 and RNR3; expression of the gene is induced by DNA damage and null mutations confer increased resistance to hydroxyurea; N-terminal region has a leucine repeat and a WD40 repeat
1B-D1606	YOL060C	MAM3	Protein required for normal mitochondrial morphology; has similarity to hemolysins
1B-D1606	YOR024W	YOR024W	Dubious open reading frame; unlikely to encode a functional protein, based on available experimental and comparative sequence data
1B-D1606	YOR157C	PUP1	Beta 2 subunit of the 20S proteasome; endopeptidase with trypsin-like activity that cleaves after basic residues; synthesized as a proprotein before being proteolytically processed for assembly into 20S particle; human homolog is subunit Z
1B-D1606	YOR183W	FYV12	Protein of unknown function; required for survival upon exposure to K1 killer toxin
1B-D1606	YPL274W	SAM3	High-affinity S-adenosylmethionine permease; required for utilization of S-adenosylmethionine as a sulfur source; has similarity to S-methylmethionine permease Mmp1p
1B-D1606	YPL222W	FMP40	Putative protein of unknown function; proposed to be involved in responding to environmental stresses; the authentic, non-tagged protein is detected in highly purified mitochondria in high-throughput studies
1B-D1606	YPL222C-A	YPL222C-A	Protein of unknown function; identified by gene-trapping, microarray-based expression analysis, and genome-wide homology searching
1B-D1606	Q0017	Q0017	Dubious open reading frame; unlikely to encode a protein, based on available experimental and comparative sequence data; partially overlaps the dubious ORF Q0010
74-D694	YAL056W	GPB2	Multistep regulator of cAMP-PKA signaling; inhibits PKA downstream of Gpa2p and Cyr1p, thereby increasing cAMP dependency; inhibits Ras activity through direct interactions with Ira1p/2p; regulated by G-alpha protein Gpa2p; GPB2 has a paralog, GPB1, that arose from the whole genome duplication
74-D694	YAL019W-A	YAL019W-A	Dubious open reading frame; unlikely to encode a functional protein, based on available experimental and comparative sequence data; partially overlaps ORF ATS1/YAL020C
74-D694	YAR015W	ADE1	N-succinyl-5-aminoimidazole-4-carboxamide ribotide synthetase; required for 'de novo' purine nucleotide biosynthesis; red pigment accumulates in mutant cells deprived of adenine; protein abundance increases in response to DNA replication stress	ade1-14
74-D694	YAR028W	YAR028W	Putative integral membrane protein; member of DUP240 gene family; GFP-fusion protein is induced in response to the DNA-damaging agent MMS
74-D694	YAR030C	YAR030C	Dubious open reading frame; unlikely to encode a functional protein, based on available experimental and comparative sequence data; partially overlaps the uncharacterized ORF YAR029W and the verified gene PRM9
74-D694	YAR031W	PRM9	Pheromone-regulated protein; contains 3 predicted transmembrane segments and an FF sequence, a motif involved in COPII binding; member of DUP240 gene family; PRM9 has a paralog, PRM8, that arose from a segmental duplication
74-D694	YBL096C	YBL096C	Non-essential protein of unknown function
74-D694	YBL037W	APL3	Alpha-adaptin; large subunit of the clathrin associated protein complex (AP-2); involved in vesicle mediated transport
74-D694	YBR044C	TCM62	Protein involved in assembly of the succinate dehydrogenase complex; mitochondrial; putative chaperone
74-D694	YBR109W-A	YBR109W-A	Putative protein of unknown function; questionable ORF from MIPS
74-D694	YBR113W	YBR113W	Dubious open reading frame; unlikely to encode a functional protein, based on available experimental and comparative sequence data; partially overlaps the verified gene CYC8
74-D694	YCR053W	THR4	Threonine synthase; conserved protein that catalyzes formation of threonine from O-phosphohomoserine; expression is regulated by the GCN4-mediated general amino acid control pathway
74-D694	YDL216C	RRI1	Catalytic subunit of the COP9 signalosome (CSN) complex; acts as an isopeptidase in cleaving the ubiquitin-like protein Nedd8 from SCF ubiquitin ligases; metalloendopeptidase involved in the adaptation to pheromone signaling
74-D694	YDL196W	YDL196W	Dubious open reading frame; unlikely to encode a functional protein, based on available experimental and comparative sequence data; open reading frame is located in promoter region of essential gene SEC31
74-D694	YDR007W	TRP1	Phosphoribosylanthranilate isomerase; catalyzes the third step in tryptophan biosynthesis; in 2004, the sequence of TRP1 from strain S228C was updated by changing the previously annotated internal STOP (TAA) to serine (TCA)
74-D694	YDR147W	EKI1	Ethanolamine kinase; primarily responsible for phosphatidylethanolamine synthesis via the CDP-ethanolamine pathway; exhibits some choline kinase activity, thus contributing to phosphatidylcholine synthesis via the CDP-choline pathway; EKI1 has a paralog, CKI1, that arose from the whole genome duplication
74-D694	YFR057W	YFR057W	Putative protein of unknown function
74-D694	YGR069W	YGR069W	Dubious open reading frame; unlikely to encode a functional protein, based on available experimental and comparative sequence data
74-D694	YGR249W	MGA1	Protein similar to heat shock transcription factor; multicopy suppressor of pseudohyphal growth defects of ammonium permease mutants
74-D694	YHL045W	YHL045W	Putative protein of unknown function; not an essential gene
74-D694	YHL003C	LAG1	Ceramide synthase component; involved in synthesis of ceramide from C26(acyl)-coenzyme A and dihydrosphingosine or phytosphingosine, functionally equivalent to Lac1p; forms ER foci upon DNA replication stress; homolog of human CERS2, a tumor metastasis suppressor gene whose silencing enahnces invasion/metastasis of prostate cancer cells; LAG1 has a paralog, LAC1, that arose from the whole genome …
74-D694	YHR028W-A	YHR028W-A	Dubious open reading frame; unlikely to encode a functional protein, based on available experimental and comparative sequence data; overlaps ORF DAP2/YHR028C
74-D694	YHR143W	DSE2	Daughter cell-specific secreted protein with similarity to glucanases; degrades cell wall from the daughter side causing daughter to separate from mother; expression is repressed by cAMP
74-D694	YHR178W	STB5	Transcription factor; involved in regulating multidrug resistance and oxidative stress response; forms a heterodimer with Pdr1p; contains a Zn(II)2Cys6 zinc finger domain that interacts with a pleiotropic drug resistance element in vitro
74-D694	YIL058W	YIL058W	Dubious open reading frame; unlikely to encode a functional protein, based on available experimental and comparative sequence data
74-D694	YIR020C-B	YIR020C-B	Dubious open reading frame; unlikely to encode a functional protein, based on available experimental and comparative sequence data; partially overlaps verified ORF MRS1
74-D694	YIR028W	DAL4	Allantoin permease; expression sensitive to nitrogen catabolite repression and induced by allophanate, an intermediate in allantoin degradation
74-D694	YJL214W	HXT8	Protein of unknown function with similarity to hexose transporters; expression is induced by low levels of glucose and repressed by high levels of glucose
74-D694	YKL062W	MSN4	Stress-responsive transcriptional activator; activated in stochastic pulses of nuclear localization in response to various stress conditions; binds DNA at stress response elements of responsive genes, inducing gene expression; involved in diauxic shift
74-D694	YKR056W	TRM2	tRNA methyltransferase; 5-methylates the uridine residue at position 54 of tRNAs and may also have a role in tRNA stabilization or maturation; endo-exonuclease with a role in DNA repair
74-D694	YML099W-A	YML099W-A	Dubious open reading frame; unlikely to encode a functional protein, based on available experimental and comparative sequence data; partially overlaps the verified ORF ARG81/YML099C
74-D694	YMR219W	ESC1	Protein localized to the nuclear periphery; involved in telomeric silencing; interacts with PAD4-domain of Sir4p
74-D694	YMR316C-A	YMR316C-A	Protein of unknown function; mRNA identified as translated by ribosome profiling data; overlaps the verified gene DIA1/YMR316W
74-D694	YNL285W	YNL285W	Dubious open reading frame; unlikely to encode a functional protein, based on available experimental and comparative sequence data
74-D694	YNL266W	YNL266W	Dubious open reading frame; unlikely to encode a functional protein, based on available experimental and comparative sequence data; partially overlaps the verified ORF IST1/YNL265C
74-D694	YNL179C	YNL179C	Dubious open reading frame; unlikely to encode a functional protein, based on available experimental and comparative sequence data; not conserved in closely related Saccharomyces species; deletion in cyr1 mutant results in loss of stress resistance
74-D694	YNL065W	AQR1	Plasma membrane transporter of the major facilitator superfamily; member of the 12-spanner drug:H(+) antiporter DHA1 family; confers resistance to short-chain monocarboxylic acids and quinidine; involved in the excretion of excess amino acids; AQR1 has a paralog, QDR1, that arose from the whole genome duplication; relocalizes from plasma membrane to cytoplasm upon DNA replication stress
74-D694	YNR028W	CPR8	Peptidyl-prolyl cis-trans isomerase (cyclophilin); catalyzes the cis-trans isomerization of peptide bonds N-terminal to proline residues; potential role in the secretory pathway; CPR8 has a paralog, CPR4, that arose from the whole genome duplication
74-D694	YOL079W	YOL079W	Dubious open reading frame; unlikely to encode a functional protein, based on available experimental and comparative sequence data
74-D694	YOL063C	CRT10	Protein involved in transcriptional regulation of RNR2 and RNR3; expression of the gene is induced by DNA damage and null mutations confer increased resistance to hydroxyurea; N-terminal region has a leucine repeat and a WD40 repeat
74-D694	YOL060C	MAM3	Protein required for normal mitochondrial morphology; has similarity to hemolysins
74-D694	YOR024W	YOR024W	Dubious open reading frame; unlikely to encode a functional protein, based on available experimental and comparative sequence data
74-D694	YOR028C	CIN5	Basic leucine zipper (bZIP) transcription factor of the yAP-1 family; physically interacts with the Tup1-Cyc8 complex and recruits Tup1p to its targets; mediates pleiotropic drug resistance and salt tolerance; nuclearly localized under oxidative stress and sequestered in the cytoplasm by Lot6p under reducing conditions; CIN5 has a paralog, YAP6, that arose from the whole genome duplication
74-D694	YOR157C	PUP1	Beta 2 subunit of the 20S proteasome; endopeptidase with trypsin-like activity that cleaves after basic residues; synthesized as a proprotein before being proteolytically processed for assembly into 20S particle; human homolog is subunit Z
74-D694	YOR218C	YOR218C	Dubious open reading frame; unlikely to encode a functional protein, based on available experimental and comparative sequence data; open reading frame overlaps the verified gene RFC1/YOR217W
74-D694	YPL274W	SAM3	High-affinity S-adenosylmethionine permease; required for utilization of S-adenosylmethionine as a sulfur source; has similarity to S-methylmethionine permease Mmp1p
74-D694	YPL222W	FMP40	Putative protein of unknown function; proposed to be involved in responding to environmental stresses; the authentic, non-tagged protein is detected in highly purified mitochondria in high-throughput studies
74-D694	YPL222C-A	YPL222C-A	Protein of unknown function; identified by gene-trapping, microarray-based expression analysis, and genome-wide homology searching
6P-33G-D373	YBR248C	HIS7	Imidazole glycerol phosphate synthase; glutamine amidotransferase:cyclase that catalyzes the fifth step of histidine biosynthesis and also produces 5-aminoimidazole-4-carboxamide ribotide (AICAR), a purine precursor	his7-1
6P-33G-D373	YDL183C	YDL183C	Protein that may form an active mitochondrial KHE system; mitochondrial inner-membrane protein; non-essential gene; KHE system stands for K+/H+ exchanger system
6P-33G-D373	YDR007W	TRP1	Phosphoribosylanthranilate isomerase; catalyzes the third step in tryptophan biosynthesis; in 2004, the sequence of TRP1 from strain S228C was updated by changing the previously annotated internal STOP (TAA) to serine (TCA)	trp1-289
6P-33G-D373	YGR069W	YGR069W	Dubious open reading frame; unlikely to encode a functional protein, based on available experimental and comparative sequence data
6P-33G-D373	YGR249W	MGA1	Protein similar to heat shock transcription factor; multicopy suppressor of pseudohyphal growth defects of ammonium permease mutants
6P-33G-D373	YHR143W	DSE2	Daughter cell-specific secreted protein with similarity to glucanases; degrades cell wall from the daughter side causing daughter to separate from mother; expression is repressed by cAMP
6P-33G-D373	YIR017W-A	YIR017W-A	Dubious open reading frame; unlikely to encode a functional protein, based on available experimental and comparative sequence data
6P-33G-D373	YJR015W	YJR015W	Putative protein of unknown function; localizes to endoplasmic reticulum and cytoplasm; predicted to encode a membrane transporter based on phylogenetic analysis; not an essential gene; YJR015W has a paralog, SNG1, that arose from the whole genome duplication
6P-33G-D373	YMR316C-A	YMR316C-A	Protein of unknown function; mRNA identified as translated by ribosome profiling data; overlaps the verified gene DIA1/YMR316W
6P-33G-D373	YNL285W	YNL285W	Dubious open reading frame; unlikely to encode a functional protein, based on available experimental and comparative sequence data
6P-33G-D373	YNL266W	YNL266W	Dubious open reading frame; unlikely to encode a functional protein, based on available experimental and comparative sequence data; partially overlaps the verified ORF IST1/YNL265C
6P-33G-D373	YNL065W	AQR1	Plasma membrane transporter of the major facilitator superfamily; member of the 12-spanner drug:H(+) antiporter DHA1 family; confers resistance to short-chain monocarboxylic acids and quinidine; involved in the excretion of excess amino acids; AQR1 has a paralog, QDR1, that arose from the whole genome duplication; relocalizes from plasma membrane to cytoplasm upon DNA replication stress
6P-33G-D373	YNL040W	YNL040W	Putative protein of unknown function; has strong similarity to alanyl-tRNA synthases from Eubacteria; null mutant displays decreased translation rate and increased readthrough of premature stop codons; green fluorescent protein (GFP)-fusion protein localizes to the cytoplasm; YNL040W is not an essential gene
6P-33G-D373	YNR050C	LYS9	Saccharopine dehydrogenase (NADP+, L-glutamate-forming); catalyzes the formation of saccharopine from alpha-aminoadipate 6-semialdehyde, the seventh step in lysine biosynthesis pathway; exhibits genetic and physical interactions with TRM112	lys9-A21
6P-33G-D373	YOR128C	ADE2	Phosphoribosylaminoimidazole carboxylase; catalyzes a step in the 'de novo' purine nucleotide biosynthetic pathway; red pigment accumulates in mutant cells deprived of adenine	ade2-144
6P-33G-D373	YOR183W	FYV12	Protein of unknown function; required for survival upon exposure to K1 killer toxin

## Sheet: 15V-P4_gained
#CHROM	POS	ID	REF	ALT	QUAL	FILTER	INFO	FORMAT	15V.stop.gained.vcf
I	36524	.	C	T	147	.	ANN=T|stop_gained|HIGH|ECM1|YAL059W|transcript|YAL059W|protein_coding|1/1|c.16C>T|p.Arg6*|16/639|16/639|6/212||,T|missense_variant|MODERATE|YAL059C-A|YAL059C-A|transcript|YAL059C-A|protein_coding|1/1|c.395G>A|p.Arg132His|395/423|395/423|132/140||,T|downstream_gene_variant|MODIFIER|BDH1|YAL060W|transcript|YAL060W|protein_coding||c.*221C>T|||||221|	GT:PL	1/1:174,24,0
I	114357	.	C	A	228	.	ANN=A|stop_gained|HIGH|YAL019W-A|YAL019W-A|transcript|YAL019W-A|protein_coding|1/1|c.108C>A|p.Cys36*|108/570|108/570|36/189||,A|missense_variant|MODERATE|ATS1|YAL020C|transcript|YAL020C|protein_coding|1/1|c.259G>T|p.Ala87Ser|259/1002|259/1002|87/333||	GT:PL	1/1:255,75,0
I	185314	.	G	A	228	.	ANN=A|stop_gained|HIGH|YAR028W|YAR028W|transcript|YAR028W|protein_coding|1/1|c.423G>A|p.Trp141*|423/705|423/705|141/234||	GT:PL	1/1:255,57,0
I	186754	.	G	A	181	.	ANN=A|stop_gained|HIGH|YAR030C|YAR030C|transcript|YAR030C|protein_coding|1/1|c.100C>T|p.Gln34*|100/342|100/342|34/113||,A|upstream_gene_variant|MODIFIER|PRM9|YAR031W|transcript|YAR031W|protein_coding||c.-82G>A|||||82|,A|downstream_gene_variant|MODIFIER|YAR029W|YAR029W|transcript|YAR029W|protein_coding||c.*209G>A|||||209|	GT:PL	1/1:208,48,0
I	186841	.	G	A	176	.	ANN=A|stop_gained|HIGH|YAR030C|YAR030C|transcript|YAR030C|protein_coding|1/1|c.13C>T|p.Arg5*|13/342|13/342|5/113||,A|synonymous_variant|LOW|PRM9|YAR031W|transcript|YAR031W|protein_coding|1/1|c.6G>A|p.Ser2Ser|6/897|6/897|2/298||,A|downstream_gene_variant|MODIFIER|YAR029W|YAR029W|transcript|YAR029W|protein_coding||c.*296G>A|||||296|	GT:PL	1/1:203,63,0
I	186936	.	G	A	212	.	ANN=A|stop_gained|HIGH|PRM9|YAR031W|transcript|YAR031W|protein_coding|1/1|c.101G>A|p.Trp34*|101/897|101/897|34/298||,A|upstream_gene_variant|MODIFIER|YAR030C|YAR030C|transcript|YAR030C|protein_coding||c.-83C>T|||||83|,A|downstream_gene_variant|MODIFIER|YAR029W|YAR029W|transcript|YAR029W|protein_coding||c.*391G>A|||||391|	GT:PL	1/1:239,75,0
II	43179	.	G	A	214	.	ANN=A|stop_gained|HIGH|YBL096C|YBL096C|transcript|YBL096C|protein_coding|1/1|c.304C>T|p.Arg102*|304/309|304/309|102/102||,A|upstream_gene_variant|MODIFIER|YBL095W|YBL095W|transcript|YBL095W|protein_coding||c.-98G>A|||||98|,A|downstream_gene_variant|MODIFIER|BRN1|YBL097W|transcript|YBL097W|protein_coding||c.*84G>A|||||84|	GT:PL	1/1:241,45,0
II	458800	.	C	T	228	.	ANN=T|stop_gained|HIGH|YBR109W-A|YBR109W-A|transcript|YBR109W-A|protein_coding|1/1|c.193C>T|p.Gln65*|193/225|193/225|65/74||,T|upstream_gene_variant|MODIFIER|CMD1|YBR109C|transcript|YBR109C|protein_coding||c.-438G>A|||||438|,T|upstream_gene_variant|MODIFIER|ALG1|YBR110W|transcript|YBR110W|protein_coding||c.-72C>T|||||72|	GT:PL	1/1:255,84,0
II	465618	.	G	A	228	.	ANN=A|stop_gained|HIGH|YBR113W|YBR113W|transcript|YBR113W|protein_coding|1/1|c.53G>A|p.Trp18*|53/483|53/483|18/160||,A|synonymous_variant|LOW|CYC8|YBR112C|transcript|YBR112C|protein_coding|1/1|c.153C>T|p.Ser51Ser|153/2901|153/2901|51/966||	GT:PL	1/1:255,81,0
II	465979	.	G	A	190	.	ANN=A|stop_gained|HIGH|YBR113W|YBR113W|transcript|YBR113W|protein_coding|1/1|c.414G>A|p.Trp138*|414/483|414/483|138/160||,A|upstream_gene_variant|MODIFIER|CYC8|YBR112C|transcript|YBR112C|protein_coding||c.-209C>T|||||209|	GT:PL	1/1:217,33,0
III	157443	.	C	T	126	.	ANN=T|stop_gained|HIGH|YCR022C|YCR022C|transcript|YCR022C|protein_coding|1/1|c.323G>A|p.Trp108*|323/345|323/345|108/114||,T|upstream_gene_variant|MODIFIER|HSP30|YCR021C|transcript|YCR021C|protein_coding||c.-336G>A|||||336|	GT:PL	1/1:153,33,0
III	157679	.	C	T	228	.	ANN=T|stop_gained|HIGH|YCR022C|YCR022C|transcript|YCR022C|protein_coding|1/1|c.87G>A|p.Trp29*|87/345|87/345|29/114||	GT:PL	1/1:255,84,0
III	264282	.	C	T	228	.	ANN=T|stop_gained|HIGH|YCR087W|YCR087W|transcript|YCR087W|protein_coding|1/1|c.307C>T|p.Gln103*|307/516|307/516|103/171||,T|synonymous_variant|LOW|YCR087C-A|YCR087C-A|transcript|YCR087C-A|protein_coding|1/1|c.186G>A|p.Leu62Leu|186/462|186/462|62/153||,T|downstream_gene_variant|MODIFIER|CSM1|YCR086W|transcript|YCR086W|protein_coding||c.*318C>T|||||318|	GT:PL	1/1:255,117,0
III	304480	.	G	A	174	.	ANN=A|stop_gained|HIGH|YCR102C|YCR102C|transcript|YCR102C|protein_coding|1/1|c.988C>T|p.Gln330*|988/1107|988/1107|330/368||	GT:PL	0/1:207,0,255
IV	19277	.	C	T	228	.	ANN=T|stop_gained|HIGH|YDL242W|YDL242W|transcript|YDL242W|protein_coding|1/1|c.319C>T|p.Gln107*|319/354|319/354|107/117||	GT:PL	1/1:255,51,0
IV	33230	.	T	A	228	.	ANN=A|stop_gained|HIGH|PHO13|YDL236W|transcript|YDL236W|protein_coding|1/1|c.935T>A|p.Leu312*|935/939|935/939|312/312||,A|downstream_gene_variant|MODIFIER|YPD1|YDL235C|transcript|YDL235C|protein_coding||c.*185A>T|||||185|	GT:PL	1/1:255,54,0
IV	106754	.	C	G	145	.	ANN=G|stop_gained|HIGH|YDL196W|YDL196W|transcript|YDL196W|protein_coding|1/1|c.14C>G|p.Ser5*|14/330|14/330|5/109||,G|upstream_gene_variant|MODIFIER|ASF2|YDL197C|transcript|YDL197C|protein_coding||c.-260G>C|||||260|,G|upstream_gene_variant|MODIFIER|SEC31|YDL195W|transcript|YDL195W|protein_coding||c.-454C>G|||||454|	GT:PL	1/1:172,54,0
IV	303396	.	C	G	228	.	ANN=G|stop_gained|HIGH|NDE2|YDL085W|transcript|YDL085W|protein_coding|1/1|c.186C>G|p.Tyr62*|186/1638|186/1638|62/545||	GT:PL	1/1:255,48,0
IV	465360	.	C	T	228	.	ANN=T|stop_gained|HIGH|YDR010C|YDR010C|transcript|YDR010C|protein_coding|1/1|c.24G>A|p.Trp8*|24/333|24/333|8/110||,T|downstream_gene_variant|MODIFIER|GAL3|YDR009W|transcript|YDR009W|protein_coding||c.*364C>T|||||364|	GT:PL	1/1:255,66,0
IV	1473585	.	G	T	203	.	ANN=T|stop_gained|HIGH|SLF1|YDR515W|transcript|YDR515W|protein_coding|1/1|c.157G>T|p.Glu53*|157/1344|157/1344|53/447||	GT:PL	1/1:230,48,0
V	154060	.	C	T	228	.	ANN=T|stop_gained|HIGH|MNN1|YER001W|transcript|YER001W|protein_coding|1/1|c.541C>T|p.Gln181*|541/2289|541/2289|181/762||	GT:PL	1/1:255,72,0
V	426332	.	A	T	228	.	ANN=T|stop_gained|HIGH|PMD1|YER132C|transcript|YER132C|protein_coding|1/1|c.4118T>A|p.Leu1373*|4118/5262|4118/5262|1373/1753||	GT:PL	1/1:255,57,0
VI	106510	.	C	A	212	.	ANN=A|stop_gained|HIGH|YFL015C|YFL015C|transcript|YFL015C|protein_coding|1/1|c.454G>T|p.Glu152*|454/495|454/495|152/164||,A|missense_variant|MODERATE|YFL015W-A|YFL015W-A|transcript|YFL015W-A|protein_coding|1/1|c.96C>A|p.Phe32Leu|96/318|96/318|32/105||,A|upstream_gene_variant|MODIFIER|MDJ1|YFL016C|transcript|YFL016C|protein_coding||c.-274G>T|||||274|	GT:PL	1/1:239,57,0
VI	226226	.	G	T	228	.	ANN=T|stop_gained|HIGH|YFR035C|YFR035C|transcript|YFR035C|protein_coding|1/1|c.240C>A|p.Cys80*|240/345|240/345|80/114||,T|missense_variant|MODERATE|YFR034W-A|YFR034W-A|transcript|YFR034W-A|protein_coding|1/1|c.205G>T|p.Ala69Ser|205/288|205/288|69/95||,T|upstream_gene_variant|MODIFIER|PHO4|YFR034C|transcript|YFR034C|protein_coding||c.-268C>A|||||268|,T|downstream_gene_variant|MODIFIER|tK_CUU_F|tK_…	GT:PL	1/1:255,44,0
VII	3417	.	C	T	59	.	ANN=T|stop_gained|HIGH|COS12|YGL263W|transcript|YGL263W|protein_coding|1/1|c.628C>T|p.Gln210*|628/1143|628/1143|210/380||	GT:PL	0/1:92,0,189
VII	344288	.	A	T	213	.	ANN=T|stop_gained|HIGH|LIF1|YGL090W|transcript|YGL090W|protein_coding|1/1|c.970A>T|p.Lys324*|970/1266|970/1266|324/421||	GT:PL	1/1:240,39,0
VII	524372	.	C	T	228	.	ANN=T|stop_gained|HIGH|YGR017W|YGR017W|transcript|YGR017W|protein_coding|1/1|c.586C>T|p.Gln196*|586/894|586/894|196/297||,T|missense_variant|MODERATE|YGR018C|YGR018C|transcript|YGR018C|protein_coding|1/1|c.323G>A|p.Cys108Tyr|323/330|323/330|108/109||	GT:PL	1/1:255,69,0
VII	592944	.	T	A	228	.	ANN=A|stop_gained|HIGH|YGR051C|YGR051C|transcript|YGR051C|protein_coding|1/1|c.286A>T|p.Lys96*|286/324|286/324|96/107||	GT:PL	1/1:255,66,0
VII	627362	.	A	T	83	.	ANN=T|stop_gained|HIGH|YGR069W|YGR069W|transcript|YGR069W|protein_coding|1/1|c.280A>T|p.Lys94*|280/336|280/336|94/111||,T|upstream_gene_variant|MODIFIER|ART5|YGR068C|transcript|YGR068C|protein_coding||c.-278T>A|||||278|,T|upstream_gene_variant|MODIFIER|ROM1|YGR070W|transcript|YGR070W|protein_coding||c.-444A>T|||||444|	GT:PL	1/1:110,15,0
VII	848849	.	C	T	228	.	ANN=T|stop_gained|HIGH|YGR176W|YGR176W|transcript|YGR176W|protein_coding|1/1|c.130C>T|p.Arg44*|130/348|130/348|44/115||,T|missense_variant|MODERATE|ATF2|YGR177C|transcript|YGR177C|protein_coding|1/1|c.1588G>A|p.Gly530Ser|1588/1608|1588/1608|530/535||,T|upstream_gene_variant|MODIFIER|ERG1|YGR175C|transcript|YGR175C|protein_coding||c.-426G>A|||||426|	GT:PL	1/1:255,75,0
VII	989276	.	C	T	228	.	ANN=T|stop_gained|HIGH|MGA1|YGR249W|transcript|YGR249W|protein_coding|1/1|c.1228C>T|p.Gln410*|1228/1371|1228/1371|410/456||	GT:PL	1/1:255,72,0
VII	1075820	.	C	A	157	.	ANN=A|stop_gained|HIGH|YGR290W|YGR290W|transcript|YGR290W|protein_coding|1/1|c.339C>A|p.Tyr113*|339/444|339/444|113/147||,A|upstream_gene_variant|MODIFIER|MAL11|YGR289C|transcript|YGR289C|protein_coding||c.-7G>T|||||7|,A|downstream_gene_variant|MODIFIER|YGR291C|YGR291C|transcript|YGR291C|protein_coding||c.*463G>T|||||463|	GT:PL	1/1:184,30,0
VIII	101284	.	C	T	191	.	ANN=T|stop_gained|HIGH|LAG1|YHL003C|transcript|YHL003C|protein_coding|1/1|c.600G>A|p.Trp200*|600/1236|600/1236|200/411||	GT:PL	1/1:218,37,0
VIII	385715	.	T	A	178	.	ANN=A|stop_gained|HIGH|DSE2|YHR143W|transcript|YHR143W|protein_coding|1/1|c.206T>A|p.Leu69*|206/978|206/978|69/325||	GT:PL	1/1:205,36,0
IX	247021	.	C	A	228	.	ANN=A|stop_gained|HIGH|YIL058W|YIL058W|transcript|YIL058W|protein_coding|1/1|c.108C>A|p.Tyr36*|108/285|108/285|36/94||,A|upstream_gene_variant|MODIFIER|YIL059C|YIL059C|transcript|YIL059C|protein_coding||c.-106G>T|||||106|,A|downstream_gene_variant|MODIFIER|YIL060W|YIL060W|transcript|YIL060W|protein_coding||c.*195C>A|||||195|	GT:PL	1/1:255,69,0
IX	397547	.	T	A	227	.	ANN=A|stop_gained|HIGH|YIR020C-B|YIR020C-B|transcript|YIR020C-B|protein_coding|1/1|c.403A>T|p.Lys135*|403/735|403/735|135/244||,A|missense_variant|MODERATE|MRS1|YIR021W|transcript|YIR021W|protein_coding|1/1|c.254T>A|p.Phe85Tyr|254/1092|254/1092|85/363||,A|upstream_gene_variant|MODIFIER|ICR1|ICR1|transcript|ICR1|ncRNA||n.-465A>T|||||465|	GT:PL	1/1:254,51,0
IX	409514	.	G	A	228	.	ANN=A|stop_gained|HIGH|DAL4|YIR028W|transcript|YIR028W|protein_coding|1/1|c.1047G>A|p.Trp349*|1047/1908|1047/1908|349/635||	GT:PL	1/1:255,60,0
X	27163	.	C	T	228	.	ANN=T|stop_gained|HIGH|HXT8|YJL214W|transcript|YJL214W|protein_coding|1/1|c.277C>T|p.Gln93*|277/1710|277/1710|93/569||,T|upstream_gene_variant|MODIFIER|YJL215C|YJL215C|transcript|YJL215C|protein_coding||c.-392G>A|||||392|	GT:PL	1/1:255,66,0
X	85607	.	G	C	228	.	ANN=C|stop_gained|HIGH|YJL182C|YJL182C|transcript|YJL182C|protein_coding|1/1|c.146C>G|p.Ser49*|146/318|146/318|49/105||,C|upstream_gene_variant|MODIFIER|YJL181W|YJL181W|transcript|YJL181W|protein_coding||c.-53G>C|||||53|,C|downstream_gene_variant|MODIFIER|MNN11|YJL183W|transcript|YJL183W|protein_coding||c.*271G>C|||||271|	GT:PL	1/1:255,54,0
X	267900	.	A	T	145	.	ANN=T|stop_gained|HIGH|SIP4|YJL089W|transcript|YJL089W|protein_coding|1/1|c.1975A>T|p.Arg659*|1975/2490|1975/2490|659/829||	GT:PL	1/1:172,21,0
XI	323933	.	C	T	206	.	ANN=T|stop_gained|HIGH|MSN4|YKL062W|transcript|YKL062W|protein_coding|1/1|c.706C>T|p.Gln236*|706/1893|706/1893|236/630||	GT:PL	1/1:233,39,0
XI	549543	.	G	A	228	.	ANN=A|stop_gained|HIGH|TRM2|YKR056W|transcript|YKR056W|protein_coding|1/1|c.96G>A|p.Trp32*|96/1920|96/1920|32/639||,A|downstream_gene_variant|MODIFIER|RHO4|YKR055W|transcript|YKR055W|protein_coding||c.*452G>A|||||452|	GT:PL	1/1:255,63,0
XI	573386	.	T	A	228	.	ANN=A|stop_gained|HIGH|MET1|YKR069W|transcript|YKR069W|protein_coding|1/1|c.1775T>A|p.Leu592*|1775/1782|1775/1782|592/593||,A|upstream_gene_variant|MODIFIER|YKR070W|YKR070W|transcript|YKR070W|protein_coding||c.-188T>A|||||188|	GT:PL	1/1:255,51,0
XII	18491	.	G	A	228	.	ANN=A|stop_gained|HIGH|MMP1|YLL061W|transcript|YLL061W|protein_coding|1/1|c.536G>A|p.Trp179*|536/1752|536/1752|179/583||	GT:PL	1/1:255,96,0
XII	22491	.	G	A	228	.	ANN=A|stop_gained|HIGH|YLL059C|YLL059C|transcript|YLL059C|protein_coding|1/1|c.490C>T|p.Gln164*|490/507|490/507|164/168||	GT:PL	1/1:255,72,0
XII	22509	.	G	A	228	.	ANN=A|stop_gained|HIGH|YLL059C|YLL059C|transcript|YLL059C|protein_coding|1/1|c.472C>T|p.Gln158*|472/507|472/507|158/168||	GT:PL	1/1:255,84,0
XII	23846	.	C	A	228	.	ANN=A|stop_gained|HIGH|YLL058W|YLL058W|transcript|YLL058W|protein_coding|1/1|c.278C>A|p.Ser93*|278/1728|278/1728|93/575||	GT:PL	1/1:255,54,0
XII	391224	.	G	A	157	.	ANN=A|stop_gained|HIGH|YLR123C|YLR123C|transcript|YLR123C|protein_coding|1/1|c.184C>T|p.Gln62*|184/330|184/330|62/109||,A|synonymous_variant|LOW|YLR122C|YLR122C|transcript|YLR122C|protein_coding|1/1|c.108C>T|p.Leu36Leu|108/378|108/378|36/125||,A|upstream_gene_variant|MODIFIER|YLR124W|YLR124W|transcript|YLR124W|protein_coding||c.-376G>A|||||376|	GT:PL	1/1:184,66,0
XII	541213	.	C	A	228	.	ANN=A|stop_gained|HIGH|YLR194C|YLR194C|transcript|YLR194C|protein_coding|1/1|c.361G>T|p.Glu121*|361/765|361/765|121/254||	GT:PL	1/1:255,117,0
XII	567232	.	G	A	228	.	ANN=A|stop_gained|HIGH|CRR1|YLR213C|transcript|YLR213C|protein_coding|1/1|c.691C>T|p.Gln231*|691/1269|691/1269|231/422||	GT:PL	1/1:255,99,0
XII	822585	.	G	T	228	.	ANN=T|stop_gained|HIGH|YLR346C|YLR346C|transcript|YLR346C|protein_coding|1/1|c.8C>A|p.Ser3*|8/306|8/306|3/101||	GT:PL	1/1:255,69,0
XII	934221	.	C	T	162	.	ANN=T|stop_gained|HIGH|BLS1|YLR408C|transcript|YLR408C|protein_coding|1/1|c.33G>A|p.Trp11*|33/369|33/369|11/122||,T|downstream_gene_variant|MODIFIER|UTP21|YLR409C|transcript|YLR409C|protein_coding||c.*193G>A|||||193|	GT:PL	1/1:189,30,0
XII	1023823	.	C	A	228	.	ANN=A|stop_gained|HIGH|YLR444C|YLR444C|transcript|YLR444C|protein_coding|1/1|c.166G>T|p.Gly56*|166/303|166/303|56/100||,A|missense_variant|MODERATE|ECM7|YLR443W|transcript|YLR443W|protein_coding|1/1|c.1199C>A|p.Pro400His|1199/1347|1199/1347|400/448||,A|upstream_gene_variant|MODIFIER|YLR445W|YLR445W|transcript|YLR445W|protein_coding||c.-366C>A|||||366|	GT:PL	1/1:255,57,0
XIII	160037	.	C	A	94	.	ANN=A|stop_gained|HIGH|YML057C-A|YML057C-A|transcript|YML057C-A|protein_coding|1/1|c.376G>T|p.Glu126*|376/390|376/390|126/129||,A|upstream_gene_variant|MODIFIER|CMP2|YML057W|transcript|YML057W|protein_coding||c.-143C>A|||||143|,A|downstream_gene_variant|MODIFIER|SML1|YML058W|transcript|YML058W|protein_coding||c.*340C>A|||||340|	GT:PL	1/1:121,21,0
XIII	905782	.	C	T	228	.	ANN=T|stop_gained|HIGH|DIA1|YMR316W|transcript|YMR316W|protein_coding|1/1|c.958C>T|p.Gln320*|958/1011|958/1011|320/336||,T|synonymous_variant|LOW|YMR316C-A|YMR316C-A|transcript|YMR316C-A|protein_coding|1/1|c.192G>A|p.Leu64Leu|192/312|192/312|64/103||	GT:PL	1/1:255,57,0
XIII	905893	.	A	T	228	.	ANN=T|stop_gained|HIGH|YMR316C-A|YMR316C-A|transcript|YMR316C-A|protein_coding|1/1|c.81T>A|p.Cys27*|81/312|81/312|27/103||,T|downstream_gene_variant|MODIFIER|DIA1|YMR316W|transcript|YMR316W|protein_coding||c.*58A>T|||||58|	GT:PL	1/1:255,63,0
XIV	96324	.	G	A	228	.	ANN=A|stop_gained|HIGH|YNL285W|YNL285W|transcript|YNL285W|protein_coding|1/1|c.152G>A|p.Trp51*|152/372|152/372|51/123||,A|upstream_gene_variant|MODIFIER|SUF6|tG_UCC_N|transcript|tG_UCC_N|tRNA||n.-12C>T|||||12|,A|downstream_gene_variant|MODIFIER|CUS2|YNL286W|transcript|YNL286W|protein_coding||c.*244G>A|||||244|	GT:PL	1/1:255,84,0
XIV	300984	.	C	T	107	.	ANN=T|stop_gained|HIGH|YNL179C|YNL179C|transcript|YNL179C|protein_coding|1/1|c.120G>A|p.Trp40*|120/438|120/438|40/145||,T|upstream_gene_variant|MODIFIER|RHO5|YNL180C|transcript|YNL180C|protein_coding||c.-335G>A|||||335|	GT:PL	1/1:134,18,0
XIV	505410	.	C	T	215	.	ANN=T|stop_gained|HIGH|AQR1|YNL065W|transcript|YNL065W|protein_coding|1/1|c.1687C>T|p.Gln563*|1687/1761|1687/1761|563/586||,T|downstream_gene_variant|MODIFIER|YDJ1|YNL064C|transcript|YNL064C|protein_coding||c.*458G>A|||||458|	GT:PL	1/1:242,36,0
XIV	554351	.	G	A	94	.	ANN=A|stop_gained|HIGH|YNL040W|YNL040W|transcript|YNL040W|protein_coding|1/1|c.972G>A|p.Trp324*|972/1371|972/1371|324/456||	GT:PL	1/1:121,15,0
XIV	772690	.	C	T	135	.	ANN=T|stop_gained|HIGH|HXT17|YNR072W|transcript|YNR072W|protein_coding|1/1|c.34C>T|p.Gln12*|34/1695|34/1695|12/564||	GT:PL	1/1:162,57,0
XV	19682	.	C	A	228	.	ANN=A|stop_gained|HIGH|ENB1|YOL158C|transcript|YOL158C|protein_coding|1/1|c.1630G>T|p.Glu544*|1630/1821|1630/1821|544/606||	GT:PL	1/1:255,51,0
XV	34772	.	C	T	228	.	ANN=T|stop_gained|HIGH|ZPS1|YOL154W|transcript|YOL154W|protein_coding|1/1|c.115C>T|p.Gln39*|115/750|115/750|39/249||	GT:PL	1/1:255,66,0
XV	70393	.	C	T	228	.	ANN=T|stop_gained|HIGH|YOL134C|YOL134C|transcript|YOL134C|protein_coding|1/1|c.153G>A|p.Trp51*|153/390|153/390|51/129||,T|synonymous_variant|LOW|HRT1|YOL133W|transcript|YOL133W|protein_coding|1/1|c.69C>T|p.Asn23Asn|69/366|69/366|23/121||,T|upstream_gene_variant|MODIFIER|MED7|YOL135C|transcript|YOL135C|protein_coding||c.-349G>A|||||349|	GT:PL	1/1:255,58,0
XV	181290	.	G	A	228	.	ANN=A|stop_gained|HIGH|YOL079W|YOL079W|transcript|YOL079W|protein_coding|1/1|c.234G>A|p.Trp78*|234/399|234/399|78/132||,A|synonymous_variant|LOW|REX4|YOL080C|transcript|YOL080C|protein_coding|1/1|c.138C>T|p.Thr46Thr|138/870|138/870|46/289||,A|upstream_gene_variant|MODIFIER|AVO1|YOL078W|transcript|YOL078W|protein_coding||c.-392G>A|||||392|	GT:PL	1/1:255,81,0
XV	181452	.	T	A	113	.	ANN=A|stop_gained|HIGH|YOL079W|YOL079W|transcript|YOL079W|protein_coding|1/1|c.396T>A|p.Tyr132*|396/399|396/399|132/132||,A|upstream_gene_variant|MODIFIER|REX4|YOL080C|transcript|YOL080C|protein_coding||c.-25A>T|||||25|,A|upstream_gene_variant|MODIFIER|AVO1|YOL078W|transcript|YOL078W|protein_coding||c.-230T>A|||||230|	GT:PL	1/1:140,27,0
XV	207397	.	G	A	228	.	ANN=A|stop_gained|HIGH|CRT10|YOL063C|transcript|YOL063C|protein_coding|1/1|c.2869C>T|p.Gln957*|2869/2874|2869/2874|957/957||,A|upstream_gene_variant|MODIFIER|MET22|YOL064C|transcript|YOL064C|protein_coding||c.-221C>T|||||221|	GT:PL	1/1:255,75,0
XV	214535	.	T	A	228	.	ANN=A|stop_gained|HIGH|MAM3|YOL060C|transcript|YOL060C|protein_coding|1/1|c.1603A>T|p.Lys535*|1603/2121|1603/2121|535/706||	GT:PL	1/1:255,57,0
XV	378122	.	C	G	228	.	ANN=G|stop_gained|HIGH|YOR024W|YOR024W|transcript|YOR024W|protein_coding|1/1|c.276C>G|p.Tyr92*|276/324|276/324|92/107||,G|upstream_gene_variant|MODIFIER|AHC1|YOR023C|transcript|YOR023C|protein_coding||c.-410G>C|||||410|,G|upstream_gene_variant|MODIFIER|HST3|YOR025W|transcript|YOR025W|protein_coding||c.-97C>G|||||97|	GT:PL	1/1:255,90,0
XV	631073	.	C	A	228	.	ANN=A|stop_gained|HIGH|PUP1|YOR157C|transcript|YOR157C|protein_coding|1/1|c.679G>T|p.Glu227*|679/786|679/786|227/261||	GT:PL	1/1:255,54,0
XV	678995	.	G	T	194	.	ANN=T|stop_gained|HIGH|FYV12|YOR183W|transcript|YOR183W|protein_coding|1/1|c.124G>T|p.Glu42*|124/390|124/390|42/129||,T|upstream_gene_variant|MODIFIER|RPS30B|YOR182C|transcript|YOR182C|protein_coding||c.-202C>A|||||202|,T|upstream_gene_variant|MODIFIER|SER1|YOR184W|transcript|YOR184W|protein_coding||c.-362G>T|||||362|	GT:PL	1/1:221,99,0
XV	810239	.	T	A	199	.	ANN=A|stop_gained|HIGH|TRE2|YOR256C|transcript|YOR256C|protein_coding|1/1|c.445A>T|p.Lys149*|445/2430|445/2430|149/809||	GT:PL	1/1:226,39,0
XV	880616	.	G	A	228	.	ANN=A|stop_gained|HIGH|YOR300W|YOR300W|transcript|YOR300W|protein_coding|1/1|c.42G>A|p.Trp14*|42/309|42/309|14/102||,A|missense_variant|MODERATE|BUD7|YOR299W|transcript|YOR299W|protein_coding|1/1|c.2182G>A|p.Val728Met|2182/2241|2182/2241|728/746||,A|upstream_gene_variant|MODIFIER|RAX1|YOR301W|transcript|YOR301W|protein_coding||c.-349G>A|||||349|	GT:PL	1/1:255,54,0
XV	943688	.	C	T	228	.	ANN=T|stop_gained|HIGH|YOR331C|YOR331C|transcript|YOR331C|protein_coding|1/1|c.435G>A|p.Trp145*|435/558|435/558|145/185||,T|synonymous_variant|LOW|VMA4|YOR332W|transcript|YOR332W|protein_coding|1/1|c.33C>T|p.Asn11Asn|33/702|33/702|11/233||,T|upstream_gene_variant|MODIFIER|MIP1|YOR330C|transcript|YOR330C|protein_coding||c.-303G>A|||||303|	GT:PL	1/1:255,84,0
XVI	23217	.	G	T	113	.	ANN=T|stop_gained|HIGH|SAM3|YPL274W|transcript|YPL274W|protein_coding|1/1|c.280G>T|p.Gly94*|280/1764|280/1764|94/587||	GT:PL	0/1:146,0,255
XVI	25159	.	G	T	114	.	ANN=T|stop_gained|HIGH|SAM4|YPL273W|transcript|YPL273W|protein_coding|1/1|c.73G>T|p.Gly25*|73/978|73/978|25/325||,T|downstream_gene_variant|MODIFIER|SAM3|YPL274W|transcript|YPL274W|protein_coding||c.*458G>T|||||458|	GT:PL	0/1:147,0,255
XVI	883117	.	G	A	228	.	ANN=A|stop_gained|HIGH|YPR170C|YPR170C|transcript|YPR170C|protein_coding|1/1|c.202C>T|p.Gln68*|202/336|202/336|68/111||,A|upstream_gene_variant|MODIFIER|YPR169W-A|YPR169W-A|transcript|YPR169W-A|protein_coding||c.-122G>A|||||122|,A|upstream_gene_variant|MODIFIER|YPR170W-B|YPR170W-B|transcript|YPR170W-B|protein_coding||c.-122G>A|||||122|WARNING_TRANSCRIPT_INCOMPLETE,A|upstream_gene_variant|MODIFIER…	GT:PL	1/1:255,66,0
Mito	4361	.	T	G	100	.	ANN=G|stop_gained|HIGH|Q0017|Q0017|transcript|Q0017|protein_coding|1/1|c.108T>G|p.Tyr36*|108/162|108/162|36/53||,G|downstream_gene_variant|MODIFIER|Q0010|Q0010|transcript|Q0010|protein_coding||c.*23T>G|||||23|WARNING_TRANSCRIPT_NO_START_CODON	GT:PL	1/1:127,36,0

## Sheet: 25-25-2V-P3982_gained
#CHROM	POS	ID	REF	ALT	QUAL	FILTER	INFO	FORMAT	25b.stop.gained.vcf
I	36524	.	C	T	208	.	ANN=T|stop_gained|HIGH|ECM1|YAL059W|transcript|YAL059W|protein_coding|1/1|c.16C>T|p.Arg6*|16/639|16/639|6/212||,T|missense_variant|MODERATE|YAL059C-A|YAL059C-A|transcript|YAL059C-A|protein_coding|1/1|c.395G>A|p.Arg132His|395/423|395/423|132/140||,T|downstream_gene_variant|MODIFIER|BDH1|YAL060W|transcript|YAL060W|protein_coding||c.*221C>T|||||221|	GT:PL	1/1:235,45,0
I	170106	.	G	A	228	.	ANN=A|stop_gained|HIGH|ADE1|YAR015W|transcript|YAR015W|protein_coding|1/1|c.732G>A|p.Trp244*|732/921|732/921|244/306||,A|downstream_gene_variant|MODIFIER|KIN3|YAR018C|transcript|YAR018C|protein_coding||c.*290C>T|||||290|	GT:PL	1/1:255,90,0
I	185314	.	G	A	228	.	ANN=A|stop_gained|HIGH|YAR028W|YAR028W|transcript|YAR028W|protein_coding|1/1|c.423G>A|p.Trp141*|423/705|423/705|141/234||	GT:PL	1/1:255,66,0
I	186754	.	G	A	160	.	ANN=A|stop_gained|HIGH|YAR030C|YAR030C|transcript|YAR030C|protein_coding|1/1|c.100C>T|p.Gln34*|100/342|100/342|34/113||,A|upstream_gene_variant|MODIFIER|PRM9|YAR031W|transcript|YAR031W|protein_coding||c.-82G>A|||||82|,A|downstream_gene_variant|MODIFIER|YAR029W|YAR029W|transcript|YAR029W|protein_coding||c.*209G>A|||||209|	GT:PL	1/1:187,60,0
I	186841	.	G	A	202	.	ANN=A|stop_gained|HIGH|YAR030C|YAR030C|transcript|YAR030C|protein_coding|1/1|c.13C>T|p.Arg5*|13/342|13/342|5/113||,A|synonymous_variant|LOW|PRM9|YAR031W|transcript|YAR031W|protein_coding|1/1|c.6G>A|p.Ser2Ser|6/897|6/897|2/298||,A|downstream_gene_variant|MODIFIER|YAR029W|YAR029W|transcript|YAR029W|protein_coding||c.*296G>A|||||296|	GT:PL	1/1:229,102,0
I	186936	.	G	A	200	.	ANN=A|stop_gained|HIGH|PRM9|YAR031W|transcript|YAR031W|protein_coding|1/1|c.101G>A|p.Trp34*|101/897|101/897|34/298||,A|upstream_gene_variant|MODIFIER|YAR030C|YAR030C|transcript|YAR030C|protein_coding||c.-83C>T|||||83|,A|downstream_gene_variant|MODIFIER|YAR029W|YAR029W|transcript|YAR029W|protein_coding||c.*391G>A|||||391|	GT:PL	1/1:227,84,0
II	43179	.	G	A	199	.	ANN=A|stop_gained|HIGH|YBL096C|YBL096C|transcript|YBL096C|protein_coding|1/1|c.304C>T|p.Arg102*|304/309|304/309|102/102||,A|upstream_gene_variant|MODIFIER|YBL095W|YBL095W|transcript|YBL095W|protein_coding||c.-98G>A|||||98|,A|downstream_gene_variant|MODIFIER|BRN1|YBL097W|transcript|YBL097W|protein_coding||c.*84G>A|||||84|	GT:PL	1/1:226,45,0
II	458800	.	C	T	228	.	ANN=T|stop_gained|HIGH|YBR109W-A|YBR109W-A|transcript|YBR109W-A|protein_coding|1/1|c.193C>T|p.Gln65*|193/225|193/225|65/74||,T|upstream_gene_variant|MODIFIER|CMD1|YBR109C|transcript|YBR109C|protein_coding||c.-438G>A|||||438|,T|upstream_gene_variant|MODIFIER|ALG1|YBR110W|transcript|YBR110W|protein_coding||c.-72C>T|||||72|	GT:PL	1/1:255,117,0
II	465618	.	G	A	228	.	ANN=A|stop_gained|HIGH|YBR113W|YBR113W|transcript|YBR113W|protein_coding|1/1|c.53G>A|p.Trp18*|53/483|53/483|18/160||,A|synonymous_variant|LOW|CYC8|YBR112C|transcript|YBR112C|protein_coding|1/1|c.153C>T|p.Ser51Ser|153/2901|153/2901|51/966||	GT:PL	1/1:255,105,0
II	465979	.	G	A	228	.	ANN=A|stop_gained|HIGH|YBR113W|YBR113W|transcript|YBR113W|protein_coding|1/1|c.414G>A|p.Trp138*|414/483|414/483|138/160||,A|upstream_gene_variant|MODIFIER|CYC8|YBR112C|transcript|YBR112C|protein_coding||c.-209C>T|||||209|	GT:PL	1/1:255,81,0
II	470462	.	C	T	228	.	ANN=T|stop_gained|HIGH|LYS2|YBR115C|transcript|YBR115C|protein_coding|1/1|c.3465G>A|p.Trp1155*|3465/4179|3465/4179|1155/1392||	GT:PL	1/1:255,123,0
II	716237	.	T	A	228	.	ANN=A|stop_gained|HIGH|HIS7|YBR248C|transcript|YBR248C|protein_coding|1/1|c.229A>T|p.Lys77*|229/1659|229/1659|77/552||	GT:PL	1/1:255,114,0
III	157443	.	C	T	124	.	ANN=T|stop_gained|HIGH|YCR022C|YCR022C|transcript|YCR022C|protein_coding|1/1|c.323G>A|p.Trp108*|323/345|323/345|108/114||,T|upstream_gene_variant|MODIFIER|HSP30|YCR021C|transcript|YCR021C|protein_coding||c.-336G>A|||||336|	GT:PL	1/1:151,27,0
III	157679	.	C	T	228	.	ANN=T|stop_gained|HIGH|YCR022C|YCR022C|transcript|YCR022C|protein_coding|1/1|c.87G>A|p.Trp29*|87/345|87/345|29/114||	GT:PL	1/1:255,57,0
III	217876	.	A	T	228	.	ANN=T|stop_gained|HIGH|THR4|YCR053W|transcript|YCR053W|protein_coding|1/1|c.1180A>T|p.Arg394*|1180/1545|1180/1545|394/514||,T|downstream_gene_variant|MODIFIER|CTR86|YCR054C|transcript|YCR054C|protein_coding||c.*500T>A|||||500|	GT:PL	1/1:255,78,0
IV	19277	.	C	T	228	.	ANN=T|stop_gained|HIGH|YDL242W|YDL242W|transcript|YDL242W|protein_coding|1/1|c.319C>T|p.Gln107*|319/354|319/354|107/117||	GT:PL	1/1:255,87,0
IV	106754	.	C	G	152	.	ANN=G|stop_gained|HIGH|YDL196W|YDL196W|transcript|YDL196W|protein_coding|1/1|c.14C>G|p.Ser5*|14/330|14/330|5/109||,G|upstream_gene_variant|MODIFIER|ASF2|YDL197C|transcript|YDL197C|protein_coding||c.-260G>C|||||260|,G|upstream_gene_variant|MODIFIER|SEC31|YDL195W|transcript|YDL195W|protein_coding||c.-454C>G|||||454|	GT:PL	1/1:179,48,0
IV	465360	.	C	T	228	.	ANN=T|stop_gained|HIGH|YDR010C|YDR010C|transcript|YDR010C|protein_coding|1/1|c.24G>A|p.Trp8*|24/333|24/333|8/110||,T|downstream_gene_variant|MODIFIER|GAL3|YDR009W|transcript|YDR009W|protein_coding||c.*364C>T|||||364|	GT:PL	1/1:255,57,0
IV	1473585	.	G	T	225	.	ANN=T|stop_gained|HIGH|SLF1|YDR515W|transcript|YDR515W|protein_coding|1/1|c.157G>T|p.Glu53*|157/1344|157/1344|53/447||	GT:PL	1/1:252,57,0
V	119439	.	C	T	228	.	ANN=T|stop_gained|HIGH|YEL020C|YEL020C|transcript|YEL020C|protein_coding|1/1|c.861G>A|p.Trp287*|861/1683|861/1683|287/560||	GT:PL	1/1:255,60,0
V	154060	.	C	T	228	.	ANN=T|stop_gained|HIGH|MNN1|YER001W|transcript|YER001W|protein_coding|1/1|c.541C>T|p.Gln181*|541/2289|541/2289|181/762||	GT:PL	1/1:255,48,0
V	426332	.	A	T	228	.	ANN=T|stop_gained|HIGH|PMD1|YER132C|transcript|YER132C|protein_coding|1/1|c.4118T>A|p.Leu1373*|4118/5262|4118/5262|1373/1753||	GT:PL	1/1:255,90,0
VI	106510	.	C	A	228	.	ANN=A|stop_gained|HIGH|YFL015C|YFL015C|transcript|YFL015C|protein_coding|1/1|c.454G>T|p.Glu152*|454/495|454/495|152/164||,A|missense_variant|MODERATE|YFL015W-A|YFL015W-A|transcript|YFL015W-A|protein_coding|1/1|c.96C>A|p.Phe32Leu|96/318|96/318|32/105||,A|upstream_gene_variant|MODIFIER|MDJ1|YFL016C|transcript|YFL016C|protein_coding||c.-274G>T|||||274|	GT:PL	1/1:255,87,0
VI	243514	.	G	A	228	.	ANN=A|stop_gained|HIGH|CNN1|YFR046C|transcript|YFR046C|protein_coding|1/1|c.646C>T|p.Gln216*|646/1086|646/1086|216/361||	GT:PL	1/1:255,102,0
VII	627362	.	A	T	113	.	ANN=T|stop_gained|HIGH|YGR069W|YGR069W|transcript|YGR069W|protein_coding|1/1|c.280A>T|p.Lys94*|280/336|280/336|94/111||,T|upstream_gene_variant|MODIFIER|ART5|YGR068C|transcript|YGR068C|protein_coding||c.-278T>A|||||278|,T|upstream_gene_variant|MODIFIER|ROM1|YGR070W|transcript|YGR070W|protein_coding||c.-444A>T|||||444|	GT:PL	1/1:140,24,0
VII	989276	.	C	T	208	.	ANN=T|stop_gained|HIGH|MGA1|YGR249W|transcript|YGR249W|protein_coding|1/1|c.1228C>T|p.Gln410*|1228/1371|1228/1371|410/456||	GT:PL	1/1:235,48,0
VII	1075820	.	C	A	183	.	ANN=A|stop_gained|HIGH|YGR290W|YGR290W|transcript|YGR290W|protein_coding|1/1|c.339C>A|p.Tyr113*|339/444|339/444|113/147||,A|upstream_gene_variant|MODIFIER|MAL11|YGR289C|transcript|YGR289C|protein_coding||c.-7G>T|||||7|,A|downstream_gene_variant|MODIFIER|YGR291C|YGR291C|transcript|YGR291C|protein_coding||c.*463G>T|||||463|	GT:PL	1/1:210,51,0
VIII	506622	.	G	T	228	.	ANN=T|stop_gained|HIGH|MNL1|YHR204W|transcript|YHR204W|protein_coding|1/1|c.304G>T|p.Glu102*|304/2391|304/2391|102/796||	GT:PL	1/1:255,66,0
IX	397547	.	T	A	228	.	ANN=A|stop_gained|HIGH|YIR020C-B|YIR020C-B|transcript|YIR020C-B|protein_coding|1/1|c.403A>T|p.Lys135*|403/735|403/735|135/244||,A|missense_variant|MODERATE|MRS1|YIR021W|transcript|YIR021W|protein_coding|1/1|c.254T>A|p.Phe85Tyr|254/1092|254/1092|85/363||,A|upstream_gene_variant|MODIFIER|ICR1|ICR1|transcript|ICR1|ncRNA||n.-465A>T|||||465|	GT:PL	1/1:255,100,0
IX	409514	.	G	A	228	.	ANN=A|stop_gained|HIGH|DAL4|YIR028W|transcript|YIR028W|protein_coding|1/1|c.1047G>A|p.Trp349*|1047/1908|1047/1908|349/635||	GT:PL	1/1:255,172,0
XI	323933	.	C	T	228	.	ANN=T|stop_gained|HIGH|MSN4|YKL062W|transcript|YKL062W|protein_coding|1/1|c.706C>T|p.Gln236*|706/1893|706/1893|236/630||	GT:PL	1/1:255,72,0
XII	822585	.	G	T	228	.	ANN=T|stop_gained|HIGH|YLR346C|YLR346C|transcript|YLR346C|protein_coding|1/1|c.8C>A|p.Ser3*|8/306|8/306|3/101||	GT:PL	1/1:255,60,0
XII	934221	.	C	T	150	.	ANN=T|stop_gained|HIGH|BLS1|YLR408C|transcript|YLR408C|protein_coding|1/1|c.33G>A|p.Trp11*|33/369|33/369|11/122||,T|downstream_gene_variant|MODIFIER|UTP21|YLR409C|transcript|YLR409C|protein_coding||c.*193G>A|||||193|	GT:PL	1/1:177,33,0
XII	1023823	.	C	A	228	.	ANN=A|stop_gained|HIGH|YLR444C|YLR444C|transcript|YLR444C|protein_coding|1/1|c.166G>T|p.Gly56*|166/303|166/303|56/100||,A|missense_variant|MODERATE|ECM7|YLR443W|transcript|YLR443W|protein_coding|1/1|c.1199C>A|p.Pro400His|1199/1347|1199/1347|400/448||,A|upstream_gene_variant|MODIFIER|YLR445W|YLR445W|transcript|YLR445W|protein_coding||c.-366C>A|||||366|	GT:PL	1/1:255,78,0
XIII	160037	.	C	A	109	.	ANN=A|stop_gained|HIGH|YML057C-A|YML057C-A|transcript|YML057C-A|protein_coding|1/1|c.376G>T|p.Glu126*|376/390|376/390|126/129||,A|upstream_gene_variant|MODIFIER|CMP2|YML057W|transcript|YML057W|protein_coding||c.-143C>A|||||143|,A|downstream_gene_variant|MODIFIER|SML1|YML058W|transcript|YML058W|protein_coding||c.*340C>A|||||340|	GT:PL	1/1:136,30,0
XIII	905782	.	C	T	228	.	ANN=T|stop_gained|HIGH|DIA1|YMR316W|transcript|YMR316W|protein_coding|1/1|c.958C>T|p.Gln320*|958/1011|958/1011|320/336||,T|synonymous_variant|LOW|YMR316C-A|YMR316C-A|transcript|YMR316C-A|protein_coding|1/1|c.192G>A|p.Leu64Leu|192/312|192/312|64/103||	GT:PL	1/1:255,111,0
XIII	905893	.	A	T	228	.	ANN=T|stop_gained|HIGH|YMR316C-A|YMR316C-A|transcript|YMR316C-A|protein_coding|1/1|c.81T>A|p.Cys27*|81/312|81/312|27/103||,T|downstream_gene_variant|MODIFIER|DIA1|YMR316W|transcript|YMR316W|protein_coding||c.*58A>T|||||58|	GT:PL	1/1:255,60,0
XIV	96324	.	G	A	228	.	ANN=A|stop_gained|HIGH|YNL285W|YNL285W|transcript|YNL285W|protein_coding|1/1|c.152G>A|p.Trp51*|152/372|152/372|51/123||,A|upstream_gene_variant|MODIFIER|SUF6|tG_UCC_N|transcript|tG_UCC_N|tRNA||n.-12C>T|||||12|,A|downstream_gene_variant|MODIFIER|CUS2|YNL286W|transcript|YNL286W|protein_coding||c.*244G>A|||||244|	GT:PL	1/1:255,129,0
XIV	300984	.	C	T	193	.	ANN=T|stop_gained|HIGH|YNL179C|YNL179C|transcript|YNL179C|protein_coding|1/1|c.120G>A|p.Trp40*|120/438|120/438|40/145||,T|upstream_gene_variant|MODIFIER|RHO5|YNL180C|transcript|YNL180C|protein_coding||c.-335G>A|||||335|	GT:PL	1/1:220,33,0
XIV	505410	.	C	T	197	.	ANN=T|stop_gained|HIGH|AQR1|YNL065W|transcript|YNL065W|protein_coding|1/1|c.1687C>T|p.Gln563*|1687/1761|1687/1761|563/586||,T|downstream_gene_variant|MODIFIER|YDJ1|YNL064C|transcript|YNL064C|protein_coding||c.*458G>A|||||458|	GT:PL	1/1:224,42,0
XIV	554351	.	G	A	228	.	ANN=A|stop_gained|HIGH|YNL040W|YNL040W|transcript|YNL040W|protein_coding|1/1|c.972G>A|p.Trp324*|972/1371|972/1371|324/456||	GT:PL	1/1:255,54,0
XV	34772	.	C	T	205	.	ANN=T|stop_gained|HIGH|ZPS1|YOL154W|transcript|YOL154W|protein_coding|1/1|c.115C>T|p.Gln39*|115/750|115/750|39/249||	GT:PL	1/1:232,63,0
XV	70393	.	C	T	228	.	ANN=T|stop_gained|HIGH|YOL134C|YOL134C|transcript|YOL134C|protein_coding|1/1|c.153G>A|p.Trp51*|153/390|153/390|51/129||,T|synonymous_variant|LOW|HRT1|YOL133W|transcript|YOL133W|protein_coding|1/1|c.69C>T|p.Asn23Asn|69/366|69/366|23/121||,T|upstream_gene_variant|MODIFIER|MED7|YOL135C|transcript|YOL135C|protein_coding||c.-349G>A|||||349|	GT:PL	1/1:255,75,0
XV	378122	.	C	G	228	.	ANN=G|stop_gained|HIGH|YOR024W|YOR024W|transcript|YOR024W|protein_coding|1/1|c.276C>G|p.Tyr92*|276/324|276/324|92/107||,G|upstream_gene_variant|MODIFIER|AHC1|YOR023C|transcript|YOR023C|protein_coding||c.-410G>C|||||410|,G|upstream_gene_variant|MODIFIER|HST3|YOR025W|transcript|YOR025W|protein_coding||c.-97C>G|||||97|	GT:PL	1/1:255,84,0
XV	678995	.	G	T	135	.	ANN=T|stop_gained|HIGH|FYV12|YOR183W|transcript|YOR183W|protein_coding|1/1|c.124G>T|p.Glu42*|124/390|124/390|42/129||,T|upstream_gene_variant|MODIFIER|RPS30B|YOR182C|transcript|YOR182C|protein_coding||c.-202C>A|||||202|,T|upstream_gene_variant|MODIFIER|SER1|YOR184W|transcript|YOR184W|protein_coding||c.-362G>T|||||362|	GT:PL	1/1:162,33,0
XV	810239	.	T	A	228	.	ANN=A|stop_gained|HIGH|TRE2|YOR256C|transcript|YOR256C|protein_coding|1/1|c.445A>T|p.Lys149*|445/2430|445/2430|149/809||	GT:PL	1/1:255,69,0
XV	880616	.	G	A	228	.	ANN=A|stop_gained|HIGH|YOR300W|YOR300W|transcript|YOR300W|protein_coding|1/1|c.42G>A|p.Trp14*|42/309|42/309|14/102||,A|missense_variant|MODERATE|BUD7|YOR299W|transcript|YOR299W|protein_coding|1/1|c.2182G>A|p.Val728Met|2182/2241|2182/2241|728/746||,A|upstream_gene_variant|MODIFIER|RAX1|YOR301W|transcript|YOR301W|protein_coding||c.-349G>A|||||349|	GT:PL	1/1:255,90,0
XV	943688	.	C	T	228	.	ANN=T|stop_gained|HIGH|YOR331C|YOR331C|transcript|YOR331C|protein_coding|1/1|c.435G>A|p.Trp145*|435/558|435/558|145/185||,T|synonymous_variant|LOW|VMA4|YOR332W|transcript|YOR332W|protein_coding|1/1|c.33C>T|p.Asn11Asn|33/702|33/702|11/233||,T|upstream_gene_variant|MODIFIER|MIP1|YOR330C|transcript|YOR330C|protein_coding||c.-303G>A|||||303|	GT:PL	1/1:255,93,0
XVI	25159	.	G	T	117	.	ANN=T|stop_gained|HIGH|SAM4|YPL273W|transcript|YPL273W|protein_coding|1/1|c.73G>T|p.Gly25*|73/978|73/978|25/325||,T|downstream_gene_variant|MODIFIER|SAM3|YPL274W|transcript|YPL274W|protein_coding||c.*458G>T|||||458|	GT:PL	0/1:150,0,156
XVI	883117	.	G	A	174	.	ANN=A|stop_gained|HIGH|YPR170C|YPR170C|transcript|YPR170C|protein_coding|1/1|c.202C>T|p.Gln68*|202/336|202/336|68/111||,A|upstream_gene_variant|MODIFIER|YPR169W-A|YPR169W-A|transcript|YPR169W-A|protein_coding||c.-122G>A|||||122|,A|upstream_gene_variant|MODIFIER|YPR170W-B|YPR170W-B|transcript|YPR170W-B|protein_coding||c.-122G>A|||||122|WARNING_TRANSCRIPT_INCOMPLETE,A|upstream_gene_variant|MODIFIER…	GT:PL	1/1:201,51,0
Mito	4361	.	T	G	63	.	ANN=G|stop_gained|HIGH|Q0017|Q0017|transcript|Q0017|protein_coding|1/1|c.108T>G|p.Tyr36*|108/162|108/162|36/53||,G|downstream_gene_variant|MODIFIER|Q0010|Q0010|transcript|Q0010|protein_coding||c.*23T>G|||||23|WARNING_TRANSCRIPT_NO_START_CODON	GT:PL	1/1:90,30,0

## Sheet: 1B-D1606_gained
#CHROM	POS	ID	REF	ALT	QUAL	FILTER	INFO	FORMAT	1B.stop.gained.vcf
I	36524	.	C	T	228	.	ANN=T|stop_gained|HIGH|ECM1|YAL059W|transcript|YAL059W|protein_coding|1/1|c.16C>T|p.Arg6*|16/639|16/639|6/212||,T|missense_variant|MODERATE|YAL059C-A|YAL059C-A|transcript|YAL059C-A|protein_coding|1/1|c.395G>A|p.Arg132His|395/423|395/423|132/140||,T|downstream_gene_variant|MODIFIER|BDH1|YAL060W|transcript|YAL060W|protein_coding||c.*221C>T|||||221|	GT:PL	1/1:255,78,0
I	114357	.	C	A	228	.	ANN=A|stop_gained|HIGH|YAL019W-A|YAL019W-A|transcript|YAL019W-A|protein_coding|1/1|c.108C>A|p.Cys36*|108/570|108/570|36/189||,A|missense_variant|MODERATE|ATS1|YAL020C|transcript|YAL020C|protein_coding|1/1|c.259G>T|p.Ala87Ser|259/1002|259/1002|87/333||	GT:PL	1/1:255,105,0
I	170106	.	G	A	228	.	ANN=A|stop_gained|HIGH|ADE1|YAR015W|transcript|YAR015W|protein_coding|1/1|c.732G>A|p.Trp244*|732/921|732/921|244/306||,A|downstream_gene_variant|MODIFIER|KIN3|YAR018C|transcript|YAR018C|protein_coding||c.*290C>T|||||290|	GT:PL	1/1:255,141,0
I	185314	.	G	A	228	.	ANN=A|stop_gained|HIGH|YAR028W|YAR028W|transcript|YAR028W|protein_coding|1/1|c.423G>A|p.Trp141*|423/705|423/705|141/234||	GT:PL	1/1:255,93,0
I	186754	.	G	A	159	.	ANN=A|stop_gained|HIGH|YAR030C|YAR030C|transcript|YAR030C|protein_coding|1/1|c.100C>T|p.Gln34*|100/342|100/342|34/113||,A|upstream_gene_variant|MODIFIER|PRM9|YAR031W|transcript|YAR031W|protein_coding||c.-82G>A|||||82|,A|downstream_gene_variant|MODIFIER|YAR029W|YAR029W|transcript|YAR029W|protein_coding||c.*209G>A|||||209|	GT:PL	1/1:186,57,0
I	186841	.	G	A	194	.	ANN=A|stop_gained|HIGH|YAR030C|YAR030C|transcript|YAR030C|protein_coding|1/1|c.13C>T|p.Arg5*|13/342|13/342|5/113||,A|synonymous_variant|LOW|PRM9|YAR031W|transcript|YAR031W|protein_coding|1/1|c.6G>A|p.Ser2Ser|6/897|6/897|2/298||,A|downstream_gene_variant|MODIFIER|YAR029W|YAR029W|transcript|YAR029W|protein_coding||c.*296G>A|||||296|	GT:PL	1/1:221,87,0
I	186936	.	G	A	228	.	ANN=A|stop_gained|HIGH|PRM9|YAR031W|transcript|YAR031W|protein_coding|1/1|c.101G>A|p.Trp34*|101/897|101/897|34/298||,A|upstream_gene_variant|MODIFIER|YAR030C|YAR030C|transcript|YAR030C|protein_coding||c.-83C>T|||||83|,A|downstream_gene_variant|MODIFIER|YAR029W|YAR029W|transcript|YAR029W|protein_coding||c.*391G>A|||||391|	GT:PL	1/1:255,105,0
II	411609	.	G	T	228	.	ANN=T|stop_gained|HIGH|MIS1|YBR084W|transcript|YBR084W|protein_coding|1/1|c.556G>T|p.Glu186*|556/2928|556/2928|186/975||	GT:PL	1/1:255,87,0
II	428123	.	G	A	228	.	ANN=A|stop_gained|HIGH|PHO3|YBR092C|transcript|YBR092C|protein_coding|1/1|c.979C>T|p.Gln327*|979/1404|979/1404|327/467||	GT:PL	1/1:255,93,0
II	458800	.	C	T	228	.	ANN=T|stop_gained|HIGH|YBR109W-A|YBR109W-A|transcript|YBR109W-A|protein_coding|1/1|c.193C>T|p.Gln65*|193/225|193/225|65/74||,T|upstream_gene_variant|MODIFIER|CMD1|YBR109C|transcript|YBR109C|protein_coding||c.-438G>A|||||438|,T|upstream_gene_variant|MODIFIER|ALG1|YBR110W|transcript|YBR110W|protein_coding||c.-72C>T|||||72|	GT:PL	1/1:255,102,0
II	465618	.	G	A	228	.	ANN=A|stop_gained|HIGH|YBR113W|YBR113W|transcript|YBR113W|protein_coding|1/1|c.53G>A|p.Trp18*|53/483|53/483|18/160||,A|synonymous_variant|LOW|CYC8|YBR112C|transcript|YBR112C|protein_coding|1/1|c.153C>T|p.Ser51Ser|153/2901|153/2901|51/966||	GT:PL	1/1:255,105,0
II	465979	.	G	A	228	.	ANN=A|stop_gained|HIGH|YBR113W|YBR113W|transcript|YBR113W|protein_coding|1/1|c.414G>A|p.Trp138*|414/483|414/483|138/160||,A|upstream_gene_variant|MODIFIER|CYC8|YBR112C|transcript|YBR112C|protein_coding||c.-209C>T|||||209|	GT:PL	1/1:255,72,0
II	716237	.	T	A	228	.	ANN=A|stop_gained|HIGH|HIS7|YBR248C|transcript|YBR248C|protein_coding|1/1|c.229A>T|p.Lys77*|229/1659|229/1659|77/552||	GT:PL	1/1:255,107,0
III	14003	.	C	T	88	.	ANN=T|stop_gained|HIGH|YCL065W|YCL065W|transcript|YCL065W|protein_coding|1/1|c.253C>T|p.Gln85*|253/369|253/369|85/122||,T|downstream_gene_variant|MODIFIER|HMLALPHA1|YCL066W|transcript|YCL066W|protein_coding||c.*194C>T|||||194|	GT:PL	1/1:115,56,0
IV	19277	.	C	T	228	.	ANN=T|stop_gained|HIGH|YDL242W|YDL242W|transcript|YDL242W|protein_coding|1/1|c.319C>T|p.Gln107*|319/354|319/354|107/117||	GT:PL	1/1:255,138,0
IV	33230	.	T	A	228	.	ANN=A|stop_gained|HIGH|PHO13|YDL236W|transcript|YDL236W|protein_coding|1/1|c.935T>A|p.Leu312*|935/939|935/939|312/312||,A|downstream_gene_variant|MODIFIER|YPD1|YDL235C|transcript|YDL235C|protein_coding||c.*185A>T|||||185|	GT:PL	1/1:255,105,0
IV	106754	.	C	G	140	.	ANN=G|stop_gained|HIGH|YDL196W|YDL196W|transcript|YDL196W|protein_coding|1/1|c.14C>G|p.Ser5*|14/330|14/330|5/109||,G|upstream_gene_variant|MODIFIER|ASF2|YDL197C|transcript|YDL197C|protein_coding||c.-260G>C|||||260|,G|upstream_gene_variant|MODIFIER|SEC31|YDL195W|transcript|YDL195W|protein_coding||c.-454C>G|||||454|	GT:PL	1/1:167,57,0
IV	462244	.	C	T	228	.	ANN=T|stop_gained|HIGH|TRP1|YDR007W|transcript|YDR007W|protein_coding|1/1|c.403C>T|p.Gln135*|403/675|403/675|135/224||,T|downstream_gene_variant|MODIFIER|YDR008C|YDR008C|transcript|YDR008C|protein_coding||c.*8G>A|||||8|	GT:PL	1/1:255,87,0
V	426332	.	A	T	228	.	ANN=T|stop_gained|HIGH|PMD1|YER132C|transcript|YER132C|protein_coding|1/1|c.4118T>A|p.Leu1373*|4118/5262|4118/5262|1373/1753||	GT:PL	1/1:255,75,0
VI	269435	.	C	A	228	.	ANN=A|stop_gained|HIGH|YFR057W|YFR057W|transcript|YFR057W|protein_coding|1/1|c.375C>A|p.Tyr125*|375/456|375/456|125/151||	GT:PL	1/1:255,81,0
VII	627362	.	A	T	228	.	ANN=T|stop_gained|HIGH|YGR069W|YGR069W|transcript|YGR069W|protein_coding|1/1|c.280A>T|p.Lys94*|280/336|280/336|94/111||,T|upstream_gene_variant|MODIFIER|ART5|YGR068C|transcript|YGR068C|protein_coding||c.-278T>A|||||278|,T|upstream_gene_variant|MODIFIER|ROM1|YGR070W|transcript|YGR070W|protein_coding||c.-444A>T|||||444|	GT:PL	1/1:255,75,0
VII	989276	.	C	T	228	.	ANN=T|stop_gained|HIGH|MGA1|YGR249W|transcript|YGR249W|protein_coding|1/1|c.1228C>T|p.Gln410*|1228/1371|1228/1371|410/456||	GT:PL	1/1:255,96,0
VIII	385715	.	T	A	228	.	ANN=A|stop_gained|HIGH|DSE2|YHR143W|transcript|YHR143W|protein_coding|1/1|c.206T>A|p.Leu69*|206/978|206/978|69/325||	GT:PL	1/1:255,114,0
IX	247021	.	C	A	228	.	ANN=A|stop_gained|HIGH|YIL058W|YIL058W|transcript|YIL058W|protein_coding|1/1|c.108C>A|p.Tyr36*|108/285|108/285|36/94||,A|upstream_gene_variant|MODIFIER|YIL059C|YIL059C|transcript|YIL059C|protein_coding||c.-106G>T|||||106|,A|downstream_gene_variant|MODIFIER|YIL060W|YIL060W|transcript|YIL060W|protein_coding||c.*195C>A|||||195|	GT:PL	1/1:255,120,0
IX	397547	.	T	A	228	.	ANN=A|stop_gained|HIGH|YIR020C-B|YIR020C-B|transcript|YIR020C-B|protein_coding|1/1|c.403A>T|p.Lys135*|403/735|403/735|135/244||,A|missense_variant|MODERATE|MRS1|YIR021W|transcript|YIR021W|protein_coding|1/1|c.254T>A|p.Phe85Tyr|254/1092|254/1092|85/363||,A|upstream_gene_variant|MODIFIER|ICR1|ICR1|transcript|ICR1|ncRNA||n.-465A>T|||||465|	GT:PL	1/1:255,166,0
IX	409514	.	G	A	228	.	ANN=A|stop_gained|HIGH|DAL4|YIR028W|transcript|YIR028W|protein_coding|1/1|c.1047G>A|p.Trp349*|1047/1908|1047/1908|349/635||	GT:PL	1/1:255,172,0
XI	549543	.	G	A	228	.	ANN=A|stop_gained|HIGH|TRM2|YKR056W|transcript|YKR056W|protein_coding|1/1|c.96G>A|p.Trp32*|96/1920|96/1920|32/639||,A|downstream_gene_variant|MODIFIER|RHO4|YKR055W|transcript|YKR055W|protein_coding||c.*452G>A|||||452|	GT:PL	1/1:255,72,0
XII	541213	.	C	A	228	.	ANN=A|stop_gained|HIGH|YLR194C|YLR194C|transcript|YLR194C|protein_coding|1/1|c.361G>T|p.Glu121*|361/765|361/765|121/254||	GT:PL	1/1:255,90,0
XII	934221	.	C	T	228	.	ANN=T|stop_gained|HIGH|BLS1|YLR408C|transcript|YLR408C|protein_coding|1/1|c.33G>A|p.Trp11*|33/369|33/369|11/122||,T|downstream_gene_variant|MODIFIER|UTP21|YLR409C|transcript|YLR409C|protein_coding||c.*193G>A|||||193|	GT:PL	1/1:255,160,0
XIII	905893	.	A	T	228	.	ANN=T|stop_gained|HIGH|YMR316C-A|YMR316C-A|transcript|YMR316C-A|protein_coding|1/1|c.81T>A|p.Cys27*|81/312|81/312|27/103||,T|downstream_gene_variant|MODIFIER|DIA1|YMR316W|transcript|YMR316W|protein_coding||c.*58A>T|||||58|	GT:PL	1/1:255,148,0
XIV	96324	.	G	A	228	.	ANN=A|stop_gained|HIGH|YNL285W|YNL285W|transcript|YNL285W|protein_coding|1/1|c.152G>A|p.Trp51*|152/372|152/372|51/123||,A|upstream_gene_variant|MODIFIER|SUF6|tG_UCC_N|transcript|tG_UCC_N|tRNA||n.-12C>T|||||12|,A|downstream_gene_variant|MODIFIER|CUS2|YNL286W|transcript|YNL286W|protein_coding||c.*244G>A|||||244|	GT:PL	1/1:255,129,0
XIV	505410	.	C	T	228	.	ANN=T|stop_gained|HIGH|AQR1|YNL065W|transcript|YNL065W|protein_coding|1/1|c.1687C>T|p.Gln563*|1687/1761|1687/1761|563/586||,T|downstream_gene_variant|MODIFIER|YDJ1|YNL064C|transcript|YNL064C|protein_coding||c.*458G>A|||||458|	GT:PL	1/1:255,81,0
XIV	554351	.	G	A	228	.	ANN=A|stop_gained|HIGH|YNL040W|YNL040W|transcript|YNL040W|protein_coding|1/1|c.972G>A|p.Trp324*|972/1371|972/1371|324/456||	GT:PL	1/1:255,99,0
XIV	714784	.	A	T	228	.	ANN=T|stop_gained|HIGH|LYS9|YNR050C|transcript|YNR050C|protein_coding|1/1|c.605T>A|p.Leu202*|605/1341|605/1341|202/446||	GT:PL	1/1:255,151,0
XV	181290	.	G	A	228	.	ANN=A|stop_gained|HIGH|YOL079W|YOL079W|transcript|YOL079W|protein_coding|1/1|c.234G>A|p.Trp78*|234/399|234/399|78/132||,A|synonymous_variant|LOW|REX4|YOL080C|transcript|YOL080C|protein_coding|1/1|c.138C>T|p.Thr46Thr|138/870|138/870|46/289||,A|upstream_gene_variant|MODIFIER|AVO1|YOL078W|transcript|YOL078W|protein_coding||c.-392G>A|||||392|	GT:PL	1/1:255,114,0
XV	181452	.	T	A	228	.	ANN=A|stop_gained|HIGH|YOL079W|YOL079W|transcript|YOL079W|protein_coding|1/1|c.396T>A|p.Tyr132*|396/399|396/399|132/132||,A|upstream_gene_variant|MODIFIER|REX4|YOL080C|transcript|YOL080C|protein_coding||c.-25A>T|||||25|,A|upstream_gene_variant|MODIFIER|AVO1|YOL078W|transcript|YOL078W|protein_coding||c.-230T>A|||||230|	GT:PL	1/1:255,108,0
XV	207397	.	G	A	228	.	ANN=A|stop_gained|HIGH|CRT10|YOL063C|transcript|YOL063C|protein_coding|1/1|c.2869C>T|p.Gln957*|2869/2874|2869/2874|957/957||,A|upstream_gene_variant|MODIFIER|MET22|YOL064C|transcript|YOL064C|protein_coding||c.-221C>T|||||221|	GT:PL	1/1:255,117,0
XV	214535	.	T	A	228	.	ANN=A|stop_gained|HIGH|MAM3|YOL060C|transcript|YOL060C|protein_coding|1/1|c.1603A>T|p.Lys535*|1603/2121|1603/2121|535/706||	GT:PL	1/1:255,129,0
XV	378122	.	C	G	228	.	ANN=G|stop_gained|HIGH|YOR024W|YOR024W|transcript|YOR024W|protein_coding|1/1|c.276C>G|p.Tyr92*|276/324|276/324|92/107||,G|upstream_gene_variant|MODIFIER|AHC1|YOR023C|transcript|YOR023C|protein_coding||c.-410G>C|||||410|,G|upstream_gene_variant|MODIFIER|HST3|YOR025W|transcript|YOR025W|protein_coding||c.-97C>G|||||97|	GT:PL	1/1:255,120,0
XV	631073	.	C	A	228	.	ANN=A|stop_gained|HIGH|PUP1|YOR157C|transcript|YOR157C|protein_coding|1/1|c.679G>T|p.Glu227*|679/786|679/786|227/261||	GT:PL	1/1:255,114,0
XV	678995	.	G	T	228	.	ANN=T|stop_gained|HIGH|FYV12|YOR183W|transcript|YOR183W|protein_coding|1/1|c.124G>T|p.Glu42*|124/390|124/390|42/129||,T|upstream_gene_variant|MODIFIER|RPS30B|YOR182C|transcript|YOR182C|protein_coding||c.-202C>A|||||202|,T|upstream_gene_variant|MODIFIER|SER1|YOR184W|transcript|YOR184W|protein_coding||c.-362G>T|||||362|	GT:PL	1/1:255,96,0
XVI	23217	.	G	T	222	.	ANN=T|stop_gained|HIGH|SAM3|YPL274W|transcript|YPL274W|protein_coding|1/1|c.280G>T|p.Gly94*|280/1764|280/1764|94/587||	GT:PL	0/1:255,0,255
XVI	130894	.	C	T	228	.	ANN=T|stop_gained|HIGH|FMP40|YPL222W|transcript|YPL222W|protein_coding|1/1|c.733C>T|p.Gln245*|733/2067|733/2067|245/688||	GT:PL	1/1:255,93,0
XVI	131941	.	G	A	228	.	ANN=A|stop_gained|HIGH|YPL222C-A|YPL222C-A|transcript|YPL222C-A|protein_coding|1/1|c.175C>T|p.Gln59*|175/246|175/246|59/81||,A|missense_variant|MODERATE|FMP40|YPL222W|transcript|YPL222W|protein_coding|1/1|c.1780G>A|p.Ala594Thr|1780/2067|1780/2067|594/688||	GT:PL	1/1:255,69,0
Mito	4361	.	T	G	57	.	ANN=G|stop_gained|HIGH|Q0017|Q0017|transcript|Q0017|protein_coding|1/1|c.108T>G|p.Tyr36*|108/162|108/162|36/53||,G|downstream_gene_variant|MODIFIER|Q0010|Q0010|transcript|Q0010|protein_coding||c.*23T>G|||||23|WARNING_TRANSCRIPT_NO_START_CODON	GT:PL	1/1:84,42,0

## Sheet: 74-D694_gained
#CHROM	POS	ID	REF	ALT	QUAL	FILTER	INFO	FORMAT	74.stop.gained.vcf
I	41779	.	C	T	228	.	ANN=T|stop_gained|HIGH|GPB2|YAL056W|transcript|YAL056W|protein_coding|1/1|c.2521C>T|p.Gln841*|2521/2643|2521/2643|841/880||,T|upstream_gene_variant|MODIFIER|PEX22|YAL055W|transcript|YAL055W|protein_coding||c.-398C>T|||||398|	GT:PL	1/1:255,108,0
I	114357	.	C	A	228	.	ANN=A|stop_gained|HIGH|YAL019W-A|YAL019W-A|transcript|YAL019W-A|protein_coding|1/1|c.108C>A|p.Cys36*|108/570|108/570|36/189||,A|missense_variant|MODERATE|ATS1|YAL020C|transcript|YAL020C|protein_coding|1/1|c.259G>T|p.Ala87Ser|259/1002|259/1002|87/333||	GT:PL	1/1:255,75,0
I	170106	.	G	A	228	.	ANN=A|stop_gained|HIGH|ADE1|YAR015W|transcript|YAR015W|protein_coding|1/1|c.732G>A|p.Trp244*|732/921|732/921|244/306||,A|downstream_gene_variant|MODIFIER|KIN3|YAR018C|transcript|YAR018C|protein_coding||c.*290C>T|||||290|	GT:PL	1/1:255,99,0
I	185314	.	G	A	228	.	ANN=A|stop_gained|HIGH|YAR028W|YAR028W|transcript|YAR028W|protein_coding|1/1|c.423G>A|p.Trp141*|423/705|423/705|141/234||	GT:PL	1/1:255,54,0
I	186754	.	G	A	228	.	ANN=A|stop_gained|HIGH|YAR030C|YAR030C|transcript|YAR030C|protein_coding|1/1|c.100C>T|p.Gln34*|100/342|100/342|34/113||,A|upstream_gene_variant|MODIFIER|PRM9|YAR031W|transcript|YAR031W|protein_coding||c.-82G>A|||||82|,A|downstream_gene_variant|MODIFIER|YAR029W|YAR029W|transcript|YAR029W|protein_coding||c.*209G>A|||||209|	GT:PL	1/1:255,108,0
I	186936	.	G	A	228	.	ANN=A|stop_gained|HIGH|PRM9|YAR031W|transcript|YAR031W|protein_coding|1/1|c.101G>A|p.Trp34*|101/897|101/897|34/298||,A|upstream_gene_variant|MODIFIER|YAR030C|YAR030C|transcript|YAR030C|protein_coding||c.-83C>T|||||83|,A|downstream_gene_variant|MODIFIER|YAR029W|YAR029W|transcript|YAR029W|protein_coding||c.*391G>A|||||391|	GT:PL	1/1:255,114,0
II	43179	.	G	A	228	.	ANN=A|stop_gained|HIGH|YBL096C|YBL096C|transcript|YBL096C|protein_coding|1/1|c.304C>T|p.Arg102*|304/309|304/309|102/102||,A|upstream_gene_variant|MODIFIER|YBL095W|YBL095W|transcript|YBL095W|protein_coding||c.-98G>A|||||98|,A|downstream_gene_variant|MODIFIER|BRN1|YBL097W|transcript|YBL097W|protein_coding||c.*84G>A|||||84|	GT:PL	1/1:255,102,0
II	150036	.	T	A	228	.	ANN=A|stop_gained|HIGH|APL3|YBL037W|transcript|YBL037W|protein_coding|1/1|c.2828T>A|p.Leu943*|2828/3078|2828/3078|943/1025||,A|downstream_gene_variant|MODIFIER|YBL036C|YBL036C|transcript|YBL036C|protein_coding||c.*411A>T|||||411|	GT:PL	1/1:255,141,0
II	324368	.	G	T	74	.	ANN=T|stop_gained|HIGH|TCM62|YBR044C|transcript|YBR044C|protein_coding|1/1|c.1692C>A|p.Tyr564*|1692/1719|1692/1719|564/572||,T|upstream_gene_variant|MODIFIER|QDR3|YBR043C|transcript|YBR043C|protein_coding||c.-423C>A|||||423|	GT:PL	0/1:109,0,255
II	458800	.	C	T	177	.	ANN=T|stop_gained|HIGH|YBR109W-A|YBR109W-A|transcript|YBR109W-A|protein_coding|1/1|c.193C>T|p.Gln65*|193/225|193/225|65/74||,T|upstream_gene_variant|MODIFIER|CMD1|YBR109C|transcript|YBR109C|protein_coding||c.-438G>A|||||438|,T|upstream_gene_variant|MODIFIER|ALG1|YBR110W|transcript|YBR110W|protein_coding||c.-72C>T|||||72|	GT:PL	1/1:204,33,0
II	465618	.	G	A	228	.	ANN=A|stop_gained|HIGH|YBR113W|YBR113W|transcript|YBR113W|protein_coding|1/1|c.53G>A|p.Trp18*|53/483|53/483|18/160||,A|synonymous_variant|LOW|CYC8|YBR112C|transcript|YBR112C|protein_coding|1/1|c.153C>T|p.Ser51Ser|153/2901|153/2901|51/966||	GT:PL	1/1:255,66,0
II	465979	.	G	A	228	.	ANN=A|stop_gained|HIGH|YBR113W|YBR113W|transcript|YBR113W|protein_coding|1/1|c.414G>A|p.Trp138*|414/483|414/483|138/160||,A|upstream_gene_variant|MODIFIER|CYC8|YBR112C|transcript|YBR112C|protein_coding||c.-209C>T|||||209|	GT:PL	1/1:255,72,0
III	217102	.	G	T	60	.	ANN=T|stop_gained|HIGH|THR4|YCR053W|transcript|YCR053W|protein_coding|1/1|c.406G>T|p.Glu136*|406/1545|406/1545|136/514||	GT:PL	0/1:95,0,255
IV	70225	.	G	T	44.6804	.	ANN=T|stop_gained|HIGH|RRI1|YDL216C|transcript|YDL216C|protein_coding|1/1|c.95C>A|p.Ser32*|95/1323|95/1323|32/440||,T|downstream_gene_variant|MODIFIER|GDH2|YDL215C|transcript|YDL215C|protein_coding||c.*415C>A|||||415|	GT:PL	0/1:80,0,255
IV	106754	.	C	G	124	.	ANN=G|stop_gained|HIGH|YDL196W|YDL196W|transcript|YDL196W|protein_coding|1/1|c.14C>G|p.Ser5*|14/330|14/330|5/109||,G|upstream_gene_variant|MODIFIER|ASF2|YDL197C|transcript|YDL197C|protein_coding||c.-260G>C|||||260|,G|upstream_gene_variant|MODIFIER|SEC31|YDL195W|transcript|YDL195W|protein_coding||c.-454C>G|||||454|	GT:PL	1/1:151,27,0
IV	462244	.	C	T	228	.	ANN=T|stop_gained|HIGH|TRP1|YDR007W|transcript|YDR007W|protein_coding|1/1|c.403C>T|p.Gln135*|403/675|403/675|135/224||,T|downstream_gene_variant|MODIFIER|YDR008C|YDR008C|transcript|YDR008C|protein_coding||c.*8G>A|||||8|	GT:PL	1/1:255,126,0
IV	752400	.	G	A	228	.	ANN=A|stop_gained|HIGH|EKI1|YDR147W|transcript|YDR147W|protein_coding|1/1|c.770G>A|p.Trp257*|770/1605|770/1605|257/534||	GT:PL	1/1:255,81,0
VI	269435	.	C	A	228	.	ANN=A|stop_gained|HIGH|YFR057W|YFR057W|transcript|YFR057W|protein_coding|1/1|c.375C>A|p.Tyr125*|375/456|375/456|125/151||	GT:PL	1/1:255,72,0
VII	627362	.	A	T	228	.	ANN=T|stop_gained|HIGH|YGR069W|YGR069W|transcript|YGR069W|protein_coding|1/1|c.280A>T|p.Lys94*|280/336|280/336|94/111||,T|upstream_gene_variant|MODIFIER|ART5|YGR068C|transcript|YGR068C|protein_coding||c.-278T>A|||||278|,T|upstream_gene_variant|MODIFIER|ROM1|YGR070W|transcript|YGR070W|protein_coding||c.-444A>T|||||444|	GT:PL	1/1:255,72,0
VII	989276	.	C	T	228	.	ANN=T|stop_gained|HIGH|MGA1|YGR249W|transcript|YGR249W|protein_coding|1/1|c.1228C>T|p.Gln410*|1228/1371|1228/1371|410/456||	GT:PL	1/1:255,48,0
VIII	12661	.	G	T	122	.	ANN=T|stop_gained|HIGH|YHL045W|YHL045W|transcript|YHL045W|protein_coding|1/1|c.160G>T|p.Glu54*|160/348|160/348|54/115||,T|upstream_gene_variant|MODIFIER|PAU13|YHL046C|transcript|YHL046C|protein_coding||c.-376C>A|||||376|	GT:PL	0/1:155,0,102
VIII	101284	.	C	T	228	.	ANN=T|stop_gained|HIGH|LAG1|YHL003C|transcript|YHL003C|protein_coding|1/1|c.600G>A|p.Trp200*|600/1236|600/1236|200/411||	GT:PL	1/1:255,90,0
VIII	167453	.	G	A	228	.	ANN=A|stop_gained|HIGH|YHR028W-A|YHR028W-A|transcript|YHR028W-A|protein_coding|1/1|c.102G>A|p.Trp34*|102/321|102/321|34/106||,A|upstream_gene_variant|MODIFIER|DAP2|YHR028C|transcript|YHR028C|protein_coding||c.-19C>T|||||19|,A|downstream_gene_variant|MODIFIER|YHI9|YHR029C|transcript|YHR029C|protein_coding||c.*224C>T|||||224|	GT:PL	1/1:255,81,0
VIII	385715	.	T	A	228	.	ANN=A|stop_gained|HIGH|DSE2|YHR143W|transcript|YHR143W|protein_coding|1/1|c.206T>A|p.Leu69*|206/978|206/978|69/325||	GT:PL	1/1:255,75,0
VIII	460947	.	C	A	57	.	ANN=A|stop_gained|HIGH|STB5|YHR178W|transcript|YHR178W|protein_coding|1/1|c.1649C>A|p.Ser550*|1649/2232|1649/2232|550/743||	GT:PL	0/1:92,0,255
IX	247021	.	C	A	228	.	ANN=A|stop_gained|HIGH|YIL058W|YIL058W|transcript|YIL058W|protein_coding|1/1|c.108C>A|p.Tyr36*|108/285|108/285|36/94||,A|upstream_gene_variant|MODIFIER|YIL059C|YIL059C|transcript|YIL059C|protein_coding||c.-106G>T|||||106|,A|downstream_gene_variant|MODIFIER|YIL060W|YIL060W|transcript|YIL060W|protein_coding||c.*195C>A|||||195|	GT:PL	1/1:255,42,0
IX	397547	.	T	A	228	.	ANN=A|stop_gained|HIGH|YIR020C-B|YIR020C-B|transcript|YIR020C-B|protein_coding|1/1|c.403A>T|p.Lys135*|403/735|403/735|135/244||,A|missense_variant|MODERATE|MRS1|YIR021W|transcript|YIR021W|protein_coding|1/1|c.254T>A|p.Phe85Tyr|254/1092|254/1092|85/363||,A|upstream_gene_variant|MODIFIER|ICR1|ICR1|transcript|ICR1|ncRNA||n.-465A>T|||||465|	GT:PL	1/1:255,123,0
IX	409514	.	G	A	228	.	ANN=A|stop_gained|HIGH|DAL4|YIR028W|transcript|YIR028W|protein_coding|1/1|c.1047G>A|p.Trp349*|1047/1908|1047/1908|349/635||	GT:PL	1/1:255,117,0
X	28454	.	T	A	80	.	ANN=A|stop_gained|HIGH|HXT8|YJL214W|transcript|YJL214W|protein_coding|1/1|c.1568T>A|p.Leu523*|1568/1710|1568/1710|523/569||	GT:PL	0/1:115,0,255
XI	323933	.	C	T	228	.	ANN=T|stop_gained|HIGH|MSN4|YKL062W|transcript|YKL062W|protein_coding|1/1|c.706C>T|p.Gln236*|706/1893|706/1893|236/630||	GT:PL	1/1:255,99,0
XI	549543	.	G	A	228	.	ANN=A|stop_gained|HIGH|TRM2|YKR056W|transcript|YKR056W|protein_coding|1/1|c.96G>A|p.Trp32*|96/1920|96/1920|32/639||,A|downstream_gene_variant|MODIFIER|RHO4|YKR055W|transcript|YKR055W|protein_coding||c.*452G>A|||||452|	GT:PL	1/1:255,102,0
XIII	74436	.	C	T	228	.	ANN=T|stop_gained|HIGH|YML099W-A|YML099W-A|transcript|YML099W-A|protein_coding|1/1|c.208C>T|p.Gln70*|208/330|208/330|70/109||,T|missense_variant|MODERATE|ARG81|YML099C|transcript|YML099C|protein_coding|1/1|c.2605G>A|p.Val869Ile|2605/2643|2605/2643|869/880||	GT:PL	1/1:255,108,0
XIII	707680	.	C	A	30.2754	.	ANN=A|stop_gained|HIGH|ESC1|YMR219W|transcript|YMR219W|protein_coding|1/1|c.548C>A|p.Ser183*|548/4977|548/4977|183/1658||	GT:PL	0/1:66,0,255
XIII	905893	.	A	T	228	.	ANN=T|stop_gained|HIGH|YMR316C-A|YMR316C-A|transcript|YMR316C-A|protein_coding|1/1|c.81T>A|p.Cys27*|81/312|81/312|27/103||,T|downstream_gene_variant|MODIFIER|DIA1|YMR316W|transcript|YMR316W|protein_coding||c.*58A>T|||||58|	GT:PL	1/1:255,93,0
XIV	96324	.	G	A	228	.	ANN=A|stop_gained|HIGH|YNL285W|YNL285W|transcript|YNL285W|protein_coding|1/1|c.152G>A|p.Trp51*|152/372|152/372|51/123||,A|upstream_gene_variant|MODIFIER|SUF6|tG_UCC_N|transcript|tG_UCC_N|tRNA||n.-12C>T|||||12|,A|downstream_gene_variant|MODIFIER|CUS2|YNL286W|transcript|YNL286W|protein_coding||c.*244G>A|||||244|	GT:PL	1/1:255,81,0
XIV	144250	.	G	A	228	.	ANN=A|stop_gained|HIGH|YNL266W|YNL266W|transcript|YNL266W|protein_coding|1/1|c.6G>A|p.Trp2*|6/420|6/420|2/139||,A|downstream_gene_variant|MODIFIER|PIK1|YNL267W|transcript|YNL267W|protein_coding||c.*172G>A|||||172|,A|downstream_gene_variant|MODIFIER|IST1|YNL265C|transcript|YNL265C|protein_coding||c.*30C>T|||||30|	GT:PL	1/1:255,45,0
XIV	300984	.	C	T	228	.	ANN=T|stop_gained|HIGH|YNL179C|YNL179C|transcript|YNL179C|protein_coding|1/1|c.120G>A|p.Trp40*|120/438|120/438|40/145||,T|upstream_gene_variant|MODIFIER|RHO5|YNL180C|transcript|YNL180C|protein_coding||c.-335G>A|||||335|	GT:PL	1/1:255,102,0
XIV	505410	.	C	T	228	.	ANN=T|stop_gained|HIGH|AQR1|YNL065W|transcript|YNL065W|protein_coding|1/1|c.1687C>T|p.Gln563*|1687/1761|1687/1761|563/586||,T|downstream_gene_variant|MODIFIER|YDJ1|YNL064C|transcript|YNL064C|protein_coding||c.*458G>A|||||458|	GT:PL	1/1:255,135,0
XIV	677049	.	C	A	39.4923	.	ANN=A|stop_gained|HIGH|CPR8|YNR028W|transcript|YNR028W|protein_coding|1/1|c.873C>A|p.Tyr291*|873/927|873/927|291/308||,A|downstream_gene_variant|MODIFIER|YNR029C|YNR029C|transcript|YNR029C|protein_coding||c.*150G>T|||||150|	GT:PL	0/1:75,0,255
XV	181290	.	G	A	228	.	ANN=A|stop_gained|HIGH|YOL079W|YOL079W|transcript|YOL079W|protein_coding|1/1|c.234G>A|p.Trp78*|234/399|234/399|78/132||,A|synonymous_variant|LOW|REX4|YOL080C|transcript|YOL080C|protein_coding|1/1|c.138C>T|p.Thr46Thr|138/870|138/870|46/289||,A|upstream_gene_variant|MODIFIER|AVO1|YOL078W|transcript|YOL078W|protein_coding||c.-392G>A|||||392|	GT:PL	1/1:255,105,0
XV	181452	.	T	A	228	.	ANN=A|stop_gained|HIGH|YOL079W|YOL079W|transcript|YOL079W|protein_coding|1/1|c.396T>A|p.Tyr132*|396/399|396/399|132/132||,A|upstream_gene_variant|MODIFIER|REX4|YOL080C|transcript|YOL080C|protein_coding||c.-25A>T|||||25|,A|upstream_gene_variant|MODIFIER|AVO1|YOL078W|transcript|YOL078W|protein_coding||c.-230T>A|||||230|	GT:PL	1/1:255,45,0
XV	207397	.	G	A	130	.	ANN=A|stop_gained|HIGH|CRT10|YOL063C|transcript|YOL063C|protein_coding|1/1|c.2869C>T|p.Gln957*|2869/2874|2869/2874|957/957||,A|upstream_gene_variant|MODIFIER|MET22|YOL064C|transcript|YOL064C|protein_coding||c.-221C>T|||||221|	GT:PL	1/1:157,33,0
XV	214535	.	T	A	228	.	ANN=A|stop_gained|HIGH|MAM3|YOL060C|transcript|YOL060C|protein_coding|1/1|c.1603A>T|p.Lys535*|1603/2121|1603/2121|535/706||	GT:PL	1/1:255,111,0
XV	378122	.	C	G	125	.	ANN=G|stop_gained|HIGH|YOR024W|YOR024W|transcript|YOR024W|protein_coding|1/1|c.276C>G|p.Tyr92*|276/324|276/324|92/107||,G|upstream_gene_variant|MODIFIER|AHC1|YOR023C|transcript|YOR023C|protein_coding||c.-410G>C|||||410|,G|upstream_gene_variant|MODIFIER|HST3|YOR025W|transcript|YOR025W|protein_coding||c.-97C>G|||||97|	GT:PL	1/1:152,33,0
XV	383538	.	C	A	171	.	ANN=A|stop_gained|HIGH|CIN5|YOR028C|transcript|YOR028C|protein_coding|1/1|c.883G>T|p.Glu295*|883/888|883/888|295/295||	GT:PL	1/1:198,36,0
XV	631073	.	C	A	181	.	ANN=A|stop_gained|HIGH|PUP1|YOR157C|transcript|YOR157C|protein_coding|1/1|c.679G>T|p.Glu227*|679/786|679/786|227/261||	GT:PL	1/1:208,50,0
XV	751511	.	G	A	228	.	ANN=A|stop_gained|HIGH|YOR218C|YOR218C|transcript|YOR218C|protein_coding|1/1|c.385C>T|p.Gln129*|385/420|385/420|129/139||,A|synonymous_variant|LOW|RFC1|YOR217W|transcript|YOR217W|protein_coding|1/1|c.2211G>A|p.Leu737Leu|2211/2586|2211/2586|737/861||	GT:PL	1/1:255,63,0
XVI	23217	.	G	T	222	.	ANN=T|stop_gained|HIGH|SAM3|YPL274W|transcript|YPL274W|protein_coding|1/1|c.280G>T|p.Gly94*|280/1764|280/1764|94/587||	GT:PL	0/1:255,0,255
XVI	130894	.	C	T	228	.	ANN=T|stop_gained|HIGH|FMP40|YPL222W|transcript|YPL222W|protein_coding|1/1|c.733C>T|p.Gln245*|733/2067|733/2067|245/688||	GT:PL	1/1:255,87,0
XVI	131941	.	G	A	183	.	ANN=A|stop_gained|HIGH|YPL222C-A|YPL222C-A|transcript|YPL222C-A|protein_coding|1/1|c.175C>T|p.Gln59*|175/246|175/246|59/81||,A|missense_variant|MODERATE|FMP40|YPL222W|transcript|YPL222W|protein_coding|1/1|c.1780G>A|p.Ala594Thr|1780/2067|1780/2067|594/688||	GT:PL	1/1:210,54,0

## Sheet: 6P-33G-D373.gained
#CHROM	POS	ID	REF	ALT	QUAL	FILTER	INFO	FORMAT	6P.stop.gained.vcf
II	716237	.	T	A	219	.	ANN=A|stop_gained|HIGH|HIS7|YBR248C|transcript|YBR248C|protein_coding|1/1|c.229A>T|p.Lys77*|229/1659|229/1659|77/552||	GT:PL	1/1:246,19,0
IV	131707	.	T	A	44.9475	.	ANN=A|stop_gained|HIGH|YDL183C|YDL183C|transcript|YDL183C|protein_coding|1/1|c.127A>T|p.Lys43*|127/963|127/963|43/320||	GT:PL	0/1:78,0,31
IV	462244	.	C	T	228	.	ANN=T|stop_gained|HIGH|TRP1|YDR007W|transcript|YDR007W|protein_coding|1/1|c.403C>T|p.Gln135*|403/675|403/675|135/224||,T|downstream_gene_variant|MODIFIER|YDR008C|YDR008C|transcript|YDR008C|protein_coding||c.*8G>A|||||8|	GT:PL	1/1:255,105,0
VII	627362	.	A	T	67	.	ANN=T|stop_gained|HIGH|YGR069W|YGR069W|transcript|YGR069W|protein_coding|1/1|c.280A>T|p.Lys94*|280/336|280/336|94/111||,T|upstream_gene_variant|MODIFIER|ART5|YGR068C|transcript|YGR068C|protein_coding||c.-278T>A|||||278|,T|upstream_gene_variant|MODIFIER|ROM1|YGR070W|transcript|YGR070W|protein_coding||c.-444A>T|||||444|	GT:PL	1/1:94,15,0
VII	989276	.	C	T	172	.	ANN=T|stop_gained|HIGH|MGA1|YGR249W|transcript|YGR249W|protein_coding|1/1|c.1228C>T|p.Gln410*|1228/1371|1228/1371|410/456||	GT:PL	1/1:199,27,0
VIII	385715	.	T	A	228	.	ANN=A|stop_gained|HIGH|DSE2|YHR143W|transcript|YHR143W|protein_coding|1/1|c.206T>A|p.Leu69*|206/978|206/978|69/325||	GT:PL	1/1:255,63,0
IX	384159	.	G	A	228	.	ANN=A|stop_gained|HIGH|YIR017W-A|YIR017W-A|transcript|YIR017W-A|protein_coding|1/1|c.594G>A|p.Trp198*|594/600|594/600|198/199||,A|upstream_gene_variant|MODIFIER|MET28|YIR017C|transcript|YIR017C|protein_coding||c.-40C>T|||||40|,A|upstream_gene_variant|MODIFIER|YAP5|YIR018W|transcript|YIR018W|protein_coding||c.-450G>A|||||450|	GT:PL	1/1:255,114,0
X	463413	.	T	G	228	.	ANN=G|stop_gained|HIGH|YJR015W|YJR015W|transcript|YJR015W|protein_coding|1/1|c.693T>G|p.Tyr231*|693/1533|693/1533|231/510||	GT:PL	1/1:255,51,0
XIII	905893	.	A	T	210	.	ANN=T|stop_gained|HIGH|YMR316C-A|YMR316C-A|transcript|YMR316C-A|protein_coding|1/1|c.81T>A|p.Cys27*|81/312|81/312|27/103||,T|downstream_gene_variant|MODIFIER|DIA1|YMR316W|transcript|YMR316W|protein_coding||c.*58A>T|||||58|	GT:PL	1/1:237,39,0
XIV	96324	.	G	A	169	.	ANN=A|stop_gained|HIGH|YNL285W|YNL285W|transcript|YNL285W|protein_coding|1/1|c.152G>A|p.Trp51*|152/372|152/372|51/123||,A|upstream_gene_variant|MODIFIER|SUF6|tG_UCC_N|transcript|tG_UCC_N|tRNA||n.-12C>T|||||12|,A|downstream_gene_variant|MODIFIER|CUS2|YNL286W|transcript|YNL286W|protein_coding||c.*244G>A|||||244|	GT:PL	1/1:196,39,0
XIV	144250	.	G	A	58	.	ANN=A|stop_gained|HIGH|YNL266W|YNL266W|transcript|YNL266W|protein_coding|1/1|c.6G>A|p.Trp2*|6/420|6/420|2/139||,A|downstream_gene_variant|MODIFIER|PIK1|YNL267W|transcript|YNL267W|protein_coding||c.*172G>A|||||172|,A|downstream_gene_variant|MODIFIER|IST1|YNL265C|transcript|YNL265C|protein_coding||c.*30C>T|||||30|	GT:PL	1/1:85,18,0
XIV	505410	.	C	T	80	.	ANN=T|stop_gained|HIGH|AQR1|YNL065W|transcript|YNL065W|protein_coding|1/1|c.1687C>T|p.Gln563*|1687/1761|1687/1761|563/586||,T|downstream_gene_variant|MODIFIER|YDJ1|YNL064C|transcript|YNL064C|protein_coding||c.*458G>A|||||458|	GT:PL	1/1:107,12,0
XIV	554351	.	G	A	52	.	ANN=A|stop_gained|HIGH|YNL040W|YNL040W|transcript|YNL040W|protein_coding|1/1|c.972G>A|p.Trp324*|972/1371|972/1371|324/456||	GT:PL	1/1:79,12,0
XIV	714784	.	A	T	228	.	ANN=T|stop_gained|HIGH|LYS9|YNR050C|transcript|YNR050C|protein_coding|1/1|c.605T>A|p.Leu202*|605/1341|605/1341|202/446||	GT:PL	1/1:255,78,0
XV	565770	.	A	T	228	.	ANN=T|stop_gained|HIGH|ADE2|YOR128C|transcript|YOR128C|protein_coding|1/1|c.422T>A|p.Leu141*|422/1716|422/1716|141/571||	GT:PL	1/1:255,66,0
XV	678995	.	G	T	145	.	ANN=T|stop_gained|HIGH|FYV12|YOR183W|transcript|YOR183W|protein_coding|1/1|c.124G>T|p.Glu42*|124/390|124/390|42/129||,T|upstream_gene_variant|MODIFIER|RPS30B|YOR182C|transcript|YOR182C|protein_coding||c.-202C>A|||||202|,T|upstream_gene_variant|MODIFIER|SER1|YOR184W|transcript|YOR184W|protein_coding||c.-362G>T|||||362|	GT:PL	1/1:172,35,0

## Sheet: 15V-P4_lost
#CHROM	POS	ID	REF	ALT	QUAL	FILTER	INFO	FORMAT	15V.stop.lost.vcf
V	377190	.	T	C	228	.	ANN=C|stop_lost|HIGH|FLO8|YER109C|transcript|YER109C|protein_coding|1/1|c.425A>G|p.Ter142Trpext*?|425/2400|425/2400|142/799||	GT:PL	1/1:255,66,0
XV	389237	.	T	G	216	.	ANN=G|stop_lost|HIGH|CRS5|YOR031W|transcript|YOR031W|protein_coding|1/1|c.25T>G|p.Ter9Gluext*?|25/210|25/210|9/69||	GT:PL	1/1:243,45,0

## Sheet: 25-25-2V-P3982_lost
#CHROM	POS	ID	REF	ALT	QUAL	FILTER	INFO	FORMAT	25b.stop.lost.vcf
V	377190	.	T	C	228	.	ANN=C|stop_lost|HIGH|FLO8|YER109C|transcript|YER109C|protein_coding|1/1|c.425A>G|p.Ter142Trpext*?|425/2400|425/2400|142/799||	GT:PL	1/1:255,60,0
XV	389237	.	T	G	228	.	ANN=G|stop_lost|HIGH|CRS5|YOR031W|transcript|YOR031W|protein_coding|1/1|c.25T>G|p.Ter9Gluext*?|25/210|25/210|9/69||	GT:PL	1/1:255,75,0

## Sheet: 1B-D1606_lost
#CHROM	POS	ID	REF	ALT	QUAL	FILTER	INFO	FORMAT	1B.stop.lost.vcf
V	377190	.	T	C	228	.	ANN=C|stop_lost|HIGH|FLO8|YER109C|transcript|YER109C|protein_coding|1/1|c.425A>G|p.Ter142Trpext*?|425/2400|425/2400|142/799||	GT:PL	1/1:255,99,0
XV	389237	.	T	G	228	.	ANN=G|stop_lost|HIGH|CRS5|YOR031W|transcript|YOR031W|protein_coding|1/1|c.25T>G|p.Ter9Gluext*?|25/210|25/210|9/69||	GT:PL	1/1:255,102,0

## Sheet: 74-D694_lost
#CHROM	POS	ID	REF	ALT	QUAL	FILTER	INFO	FORMAT	74.stop.lost.vcf
XV	389237	.	T	G	228	.	ANN=G|stop_lost|HIGH|CRS5|YOR031W|transcript|YOR031W|protein_coding|1/1|c.25T>G|p.Ter9Gluext*?|25/210|25/210|9/69||	GT:PL	1/1:255,87,0

[truncated: 1 more sheets: 6P-33G-D373_lost]
