# Supplementary material for: Genome Sequencing and Comparative Analysis of Saccharomyces cerevisiae Strains of the Peterhof Genetic Collection
Source: PLoS One. 2016 May 6;11(5):e0154722. doi: 10.1371/journal.pone.0154722 (PMC4859572; doi:10.1371/journal.pone.0154722)
Supplement: S8 Table — (XLS) [file pone.0154722.s016.xls]

## Sheet: Sheet1
Primer	Sequence 5’ -> 3’	Usage
MSN4Pro_F(BamHI)	GACGGATCCGTAACAATTTCTATGTGGGGC	Sequencing of pRS316-MSN4
MSN4Ter_R(MfeI)	CGCAATTGTATATTAAGAGTCATCACAGCAACATATTC	Sequencing of pRS316-MSN4
MSN4_F	AGCTACCAACTGGAAGTGG	Sequencing of pRS316-MSN4
MSN4_R	AAGAAGAGGAAATGCTTTTTGGC	Sequencing of pRS316-MSN4
PHA2-F-BamHI	CTATCAGGATCCATGGAAAATTAACGAAGAA	Sequencing of PHA2 alleles and PHA2-containing plasmids
PHA2-R-BamHI	CAAGGGATCCACATTGCCAGGTTTAAGC	Sequencing of PHA2 alleles and PHA2-containing plasmids
